# Supplementary material for: Sex difference contributes to phenotypic diversity in individuals with neurodevelopmental disorders
Source: Front Pediatr. 2023 Aug 7;11:1172154. doi: 10.3389/fped.2023.1172154 (PMC10441218; doi:10.3389/fped.2023.1172154)
Supplement: Supplementary file 2 [file Table2.xlsx]

## Sheet: ASD gene list
Gene_Name	ensembl_gene_id	chromosome_name
PTEN	ENSG00000171862	10
CHD8	ENSG00000100888	14
TBR1	ENSG00000136535	2
MECP2	ENSG00000169057	X
NLGN3	ENSG00000196338	X
PTCHD1	ENSG00000165186	X
SHANK3	ENSG00000251322	22
ASH1L	ENSG00000116539	1
FOXP1	ENSG00000114861	3
NLGN4X	ENSG00000146938	X
SHANK2	ENSG00000162105	11
ADNP	ENSG00000101126	20
ANKRD11	ENSG00000167522	16
CNTNAP2	ENSG00000174469	7
CREBBP	ENSG00000005339	16
FMR1	ENSG00000102081	X
GABRB3	ENSG00000166206	15
GRIN2B	ENSG00000273079	12
NRXN1	ENSG00000179915	2
SLC9A9	ENSG00000181804	3
SYNGAP1	ENSG00000197283	6
TSC2	ENSG00000103197	16
ARID1B	ENSG00000049618	6
AUTS2	ENSG00000158321	7
CHD1	ENSG00000153922	5
CHD2	ENSG00000173575	15
DEAF1	ENSG00000177030	11
DYRK1A	ENSG00000157540	21
EHMT1	ENSG00000181090	9
FGFR1	ENSG00000077782	8
FOXP2	ENSG00000128573	7
IL1RAPL1	ENSG00000169306	X
IQSEC2	ENSG00000124313	X
KDM5B	ENSG00000117139	1
KIRREL3	ENSG00000149571	11
NLGN1	ENSG00000169760	3
NSD1	ENSG00000165671	5
RAI1	ENSG00000108557	17
RPL10	ENSG00000147403	X
SCN1A	ENSG00000144285	2
SCN2A	ENSG00000136531	2
SKI	ENSG00000157933	1
SLC6A1	ENSG00000157103	3
TCF4	ENSG00000196628	18
TSC1	ENSG00000165699	9
ALDH5A1	ENSG00000112294	6
ANK2	ENSG00000145362	4
ANK3	ENSG00000151150	10
ARX	ENSG00000004848	X
ASXL3	ENSG00000141431	18
AVPR1A	ENSG00000166148	12
BCKDK	ENSG00000103507	16
CACNA1C	ENSG00000151067	12
CDKL5	ENSG00000008086	X
DHCR7	ENSG00000172893	11
DPYD	ENSG00000188641	1
EIF4E	ENSG00000151247	4
FOXG1	ENSG00000176165	14
GABRB2	ENSG00000145864	5
GRIA1	ENSG00000155511	5
GRIA2	ENSG00000120251	4
GRIN1	ENSG00000176884	9
HDLBP	ENSG00000115677	2
JMJD1C	ENSG00000171988	10
KCNMA1	ENSG00000156113	10
KDM6B	ENSG00000132510	17
KMT2C	ENSG00000055609	7
KMT2E	ENSG00000005483	7
MAGEL2	ENSG00000254585	15
MBD5	ENSG00000204406	2
MED12	ENSG00000184634	X
MED13	ENSG00000108510	17
MED13L	ENSG00000123066	12
MEF2C	ENSG00000081189	5
NBEA	ENSG00000172915	13
NF1	ENSG00000196712	17
POGZ	ENSG00000143442	1
PPP2R5D	ENSG00000112640	6
PRR12	ENSG00000126464	19
RAB39B	ENSG00000155961	X
RBFOX1	ENSG00000078328	16
RELN	ENSG00000189056	7
RORA	ENSG00000069667	15
SATB2	ENSG00000119042	2
SCN8A	ENSG00000196876	12
SETD5	ENSG00000168137	3
SIN3A	ENSG00000169375	15
SLC9A6	ENSG00000198689	X
SMARCA4	ENSG00000127616	19
SNRPN	ENSG00000128739	15
SPAST	ENSG00000021574	2
TBL1XR1	ENSG00000177565	3
TMLHE	ENSG00000185973	X
TRIP12	ENSG00000153827	2
TRRAP	ENSG00000196367	7
UBE3A	ENSG00000114062	15
WAC	ENSG00000095787	10
ADSL	ENSG00000239900	22
AP1S2	ENSG00000182287	X
ATP10A	ENSG00000206190	15
ATP1A3	ENSG00000105409	19
ATRX	ENSG00000085224	X
BCL11A	ENSG00000119866	2
BRSK2	ENSG00000174672	11
CASK	ENSG00000147044	X
CELF4	ENSG00000101489	18
CHD7	ENSG00000171316	8
CLIP2	ENSG00000106665	7
CSDE1	ENSG00000009307	1
CTCF	ENSG00000102974	16
CTNNB1	ENSG00000168036	3
CUL3	ENSG00000036257	2
DDX3X	ENSG00000215301	X
DLG4	ENSG00000132535	17
DMXL2	ENSG00000104093	15
DPP10	ENSG00000175497	2
DRD2	ENSG00000149295	11
DSCAM	ENSG00000171587	21
DYNC1H1	ENSG00000197102	14
EN2	ENSG00000164778	7
EP300	ENSG00000100393	22
GATM	ENSG00000171766	15
GFAP	ENSG00000131095	17
GIGYF1	ENSG00000146830	7
GRIK2	ENSG00000164418	6
GRIN2A	ENSG00000183454	16
GSTM1	ENSG00000134184	1
HCN1	ENSG00000164588	5
HERC2	ENSG00000128731	15
IMMP2L	ENSG00000184903	7
KCNQ2	ENSG00000075043	20
KDM5C	ENSG00000126012	X
KMT2A	ENSG00000118058	11
KMT5B	ENSG00000110066	11
LRRC4C	ENSG00000148948	11
MACROD2	ENSG00000172264	20
MAOA	ENSG00000189221	X
MBOAT7	ENSG00000125505	19
MEIS2	ENSG00000134138	15
MYT1L	ENSG00000186487	2
NAA15	ENSG00000164134	4
NHS	ENSG00000188158	X
NIPBL	ENSG00000164190	5
NRXN2	ENSG00000110076	11
OPHN1	ENSG00000079482	X
PACS2	ENSG00000179364	14
PCDH19	ENSG00000165194	X
PHF21A	ENSG00000135365	11
POMT1	ENSG00000130714	9
RERE	ENSG00000142599	1
RNF135	ENSG00000181481	17
SCN9A	ENSG00000169432	2
SET	ENSG00000119335	9
SETD2	ENSG00000181555	3
SHANK1	ENSG00000161681	19
SLC35A3	ENSG00000117620	1
SLC6A4	ENSG00000108576	17
SMARCA2	ENSG00000080503	9
SMC1A	ENSG00000072501	X
SMC3	ENSG00000108055	10
SOX5	ENSG00000134532	12
STX1A	ENSG00000106089	7
SYN1	ENSG00000008056	X
SYP	ENSG00000102003	X
TANC2	ENSG00000170921	17
TAOK1	ENSG00000160551	17
TCF20	ENSG00000100207	22
TLK2	ENSG00000146872	17
TRIM33	ENSG00000197323	1
VAMP2	ENSG00000220205	17
WDFY3	ENSG00000163625	4
ZBTB20	ENSG00000181722	3
ZNF711	ENSG00000147180	X
ZNF713	ENSG00000178665	7
ZNF804A	ENSG00000170396	2
ACTL6B	ENSG00000077080	7
AGO2	ENSG00000123908	8
AGTR2	ENSG00000180772	X
AMPD1	ENSG00000116748	1
AP2S1	ENSG00000042753	19
AP3B2	ENSG00000103723	15
AR	ENSG00000169083	X
ARHGEF9	ENSG00000131089	X
ARNT2	ENSG00000172379	15
ATP2B2	ENSG00000157087	3
BCORL1	ENSG00000085185	X
BDNF	ENSG00000176697	11
CACNA1A	ENSG00000141837	19
CACNA1E	ENSG00000198216	1
CACNA1I	ENSG00000100346	22
CACNA2D3	ENSG00000157445	3
CACNB2	ENSG00000165995	10
CADM1	ENSG00000182985	11
CAMK2A	ENSG00000070808	5
CAMTA1	ENSG00000171735	1
CDK13	ENSG00000065883	7
CEP290	ENSG00000198707	12
CHRNA7	ENSG00000175344	15
CIC	ENSG00000079432	19
CLCN3	ENSG00000109572	4
CNOT3	ENSG00000088038	19
CNTN3	ENSG00000113805	3
CNTN4	ENSG00000144619	3
COMT	ENSG00000093010	22
CORO1A	ENSG00000102879	16
CTNND2	ENSG00000169862	5
CUX2	ENSG00000111249	12
DEPDC5	ENSG00000100150	22
DIP2A	ENSG00000160305	21
DLGAP2	ENSG00000198010	8
DLX2	ENSG00000115844	2
DMD	ENSG00000198947	X
DNM1	ENSG00000106976	9
DNMT3A	ENSG00000119772	2
DOCK4	ENSG00000128512	7
DPP6	ENSG00000130226	7
DPYSL2	ENSG00000092964	8
DST	ENSG00000151914	6
EEF1A2	ENSG00000101210	20
EIF3G	ENSG00000130811	19
ELAVL3	ENSG00000196361	19
FGF14	ENSG00000102466	13
FRMPD4	ENSG00000169933	X
FTSJ1	ENSG00000068438	X
GABBR1	ENSG00000204681	6
GABBR2	ENSG00000136928	9
GABRA1	ENSG00000022355	5
GABRA4	ENSG00000109158	4
GABRA5	ENSG00000186297	15
GLO1	ENSG00000124767	6
GNAI1	ENSG00000127955	7
GPHN	ENSG00000171723	14
GPX1	ENSG00000233276	3
GRIA3	ENSG00000125675	X
GRPR	ENSG00000126010	X
GTF2I	ENSG00000263001	7
HDAC4	ENSG00000068024	2
HDAC8	ENSG00000147099	X
HECTD4	ENSG00000173064	12
HECW2	ENSG00000138411	2
HEPACAM	ENSG00000165478	11
HIVEP2	ENSG00000010818	6
HNRNPH2	ENSG00000126945	X
HOXA1	ENSG00000105991	7
HUWE1	ENSG00000086758	X
IFNG	ENSG00000111537	12
IL6	ENSG00000136244	7
JARID2	ENSG00000008083	6
KATNAL2	ENSG00000167216	18
KCNB1	ENSG00000158445	20
KCNC2	ENSG00000166006	12
KCNQ3	ENSG00000184156	8
KCNS3	ENSG00000170745	2
KIAA0232	ENSG00000170871	4
LAMB1	ENSG00000091136	7
LAMC3	ENSG00000050555	9
LDB1	ENSG00000198728	10
LEP	ENSG00000174697	7
LRP1	ENSG00000123384	12
MAP1A	ENSG00000166963	15
MAPT	ENSG00000186868	17
MARK2	ENSG00000072518	11
MBD3	ENSG00000071655	19
MBD4	ENSG00000129071	3
MED23	ENSG00000112282	6
MET	ENSG00000105976	7
MKX	ENSG00000150051	10
NAA10	ENSG00000102030	X
NAGA	ENSG00000198951	22
NAV3	ENSG00000067798	12
NCOR1	ENSG00000141027	17
NEGR1	ENSG00000172260	1
NEXMIF	ENSG00000050030	X
NFIB	ENSG00000147862	9
NIPA1	ENSG00000170113	15
NOS2	ENSG00000007171	17
NPAS2	ENSG00000170485	2
NR3C2	ENSG00000151623	4
NRCAM	ENSG00000091129	7
NRXN3	ENSG00000021645	14
NTNG1	ENSG00000162631	1
NTNG2	ENSG00000196358	9
NTRK2	ENSG00000148053	9
NUP155	ENSG00000113569	5
OTUD6B	ENSG00000155100	8
OXT	ENSG00000101405	20
OXTR	ENSG00000180914	3
PAH	ENSG00000171759	12
PAX5	ENSG00000196092	9
PAX6	ENSG00000007372	11
PCDH9	ENSG00000184226	13
PDE4B	ENSG00000184588	1
PDE4D	ENSG00000113448	5
PHF12	ENSG00000109118	17
PHF2	ENSG00000197724	9
PHIP	ENSG00000146247	6
PIK3CA	ENSG00000121879	3
PON1	ENSG00000005421	7
POU3F3	ENSG00000198914	2
PPM1D	ENSG00000170836	17
PPP1R9B	ENSG00000108819	17
PPP5C	ENSG00000011485	19
PRICKLE2	ENSG00000163637	3
PTK7	ENSG00000112655	6
REEP3	ENSG00000165476	10
RIMS1	ENSG00000079841	6
RPS23	ENSG00000186468	5
RPS6KA3	ENSG00000177189	X
RSRC1	ENSG00000174891	3
SATB1	ENSG00000182568	3
SBF1	ENSG00000100241	22
SERPINE1	ENSG00000106366	7
SETD1A	ENSG00000099381	16
SETD1B	ENSG00000139718	12
SIM1	ENSG00000112246	6
SLC25A12	ENSG00000115840	2
SLC45A1	ENSG00000162426	1
SLC6A8	ENSG00000130821	X
SMAD4	ENSG00000141646	18
SMARCB1	ENSG00000099956	22
SMARCC2	ENSG00000139613	12
SNTG2	ENSG00000172554	2
SNX14	ENSG00000135317	6
SOX3	ENSG00000134595	X
ST3GAL3	ENSG00000126091	1
STXBP1	ENSG00000136854	9
SYNE1	ENSG00000131018	6
SYNJ1	ENSG00000159082	21
TAF1	ENSG00000147133	X
TBL1X	ENSG00000101849	X
TCF7L2	ENSG00000148737	10
TEK	ENSG00000120156	9
TM4SF20	ENSG00000168955	2
TM9SF4	ENSG00000101337	20
TNRC6B	ENSG00000100354	22
TPH2	ENSG00000139287	12
TRAF7	ENSG00000131653	16
TRIM23	ENSG00000113595	5
TRIO	ENSG00000038382	5
TSPAN7	ENSG00000156298	X
UBR1	ENSG00000159459	15
UPF3B	ENSG00000125351	X
VEZF1	ENSG00000136451	17
WDFY4	ENSG00000128815	10
WFS1	ENSG00000109501	4
WWOX	ENSG00000186153	16
ZNF292	ENSG00000188994	6
ZNF462	ENSG00000148143	9
ZSWIM6	ENSG00000130449	5
ABAT	ENSG00000183044	16
ACADSB	ENSG00000196177	10
ACHE	ENSG00000087085	7
ACTN4	ENSG00000130402	19
ADA	ENSG00000196839	20
ADORA2A	ENSG00000128271	22
ADRB2	ENSG00000169252	5
AFF2	ENSG00000155966	X
AGAP1	ENSG00000157985	2
AGO1	ENSG00000092847	1
AGO4	ENSG00000134698	1
AHI1	ENSG00000135541	6
AKT1	ENSG00000142208	14
ALDH1A3	ENSG00000184254	15
ALG13	ENSG00000101901	X
ALMS1	ENSG00000116127	2
AMBRA1	ENSG00000110497	11
AMT	ENSG00000145020	3
ANKS1B	ENSG00000185046	12
ANXA1	ENSG00000135046	9
AP2M1	ENSG00000161203	3
APC	ENSG00000134982	5
ARHGEF6	ENSG00000129675	X
ARID1A	ENSG00000117713	1
ARID2	ENSG00000189079	12
ARVCF	ENSG00000099889	22
AS3MT	ENSG00000214435	10
ASMT	ENSG00000196433	X
ASTN2	ENSG00000148219	9
ATG7	ENSG00000197548	3
ATP2B1	ENSG00000070961	12
AVP	ENSG00000101200	20
BAZ1B	ENSG00000009954	7
BAZ2B	ENSG00000123636	2
BCL2	ENSG00000171791	18
BICRA	ENSG00000063169	19
BIRC6	ENSG00000115760	2
BPTF	ENSG00000171634	17
BRAF	ENSG00000157764	7
C4B	ENSG00000224389	6
CACNA1B	ENSG00000148408	9
CACNA1H	ENSG00000196557	16
CADPS	ENSG00000163618	3
CADPS2	ENSG00000081803	7
CAMK4	ENSG00000152495	5
CAPRIN1	ENSG00000135387	11
CASZ1	ENSG00000130940	1
CAT	ENSG00000121691	11
CC2D1A	ENSG00000132024	19
CC2D2A	ENSG00000048342	4
CDC42BPB	ENSG00000198752	14
CDH10	ENSG00000040731	5
CDH11	ENSG00000140937	16
CDH13	ENSG00000140945	16
CDH15	ENSG00000129910	16
CDH9	ENSG00000113100	5
CDK8	ENSG00000132964	13
CEP41	ENSG00000106477	7
CHD3	ENSG00000170004	17
CHD5	ENSG00000116254	1
CHM	ENSG00000188419	X
CHRNB2	ENSG00000160716	1
CLASP1	ENSG00000074054	2
CLCN4	ENSG00000073464	X
CLN8	ENSG00000182372	8
CNKSR2	ENSG00000149970	X
CNNM2	ENSG00000148842	10
CNTN6	ENSG00000134115	3
CNTNAP5	ENSG00000155052	2
CPEB4	ENSG00000113742	5
CSMD1	ENSG00000183117	8
CSMD3	ENSG00000164796	8
CSNK2B	ENSG00000204435	6
CUL7	ENSG00000044090	6
CUX1	ENSG00000257923	7
CYP19A1	ENSG00000137869	15
CYP27A1	ENSG00000135929	2
DAB1	ENSG00000173406	1
DCC	ENSG00000187323	18
DDX53	ENSG00000184735	X
DGKI	ENSG00000157680	7
DHX30	ENSG00000132153	3
DIPK2A	ENSG00000181744	3
DISC1	ENSG00000162946	1
DLG3	ENSG00000082458	X
DLGAP1	ENSG00000170579	18
DLL1	ENSG00000198719	6
DLX1	ENSG00000144355	2
DLX3	ENSG00000064195	17
DLX6	ENSG00000006377	7
DOCK8	ENSG00000107099	9
DPYSL3	ENSG00000113657	5
DRD1	ENSG00000184845	5
DRD3	ENSG00000151577	3
EGR2	ENSG00000122877	10
ELN	ENSG00000049540	7
ELOVL2	ENSG00000197977	6
ELP4	ENSG00000109911	11
EPHB2	ENSG00000133216	1
ERBB4	ENSG00000178568	2
ERMN	ENSG00000136541	2
ESR1	ENSG00000091831	6
ESR2	ENSG00000140009	14
EXT1	ENSG00000182197	8
FBN1	ENSG00000166147	15
FBXO40	ENSG00000163833	3
FCRL6	ENSG00000181036	1
FEZF2	ENSG00000153266	3
FGD1	ENSG00000102302	X
FGF13	ENSG00000129682	X
FGFR2	ENSG00000066468	10
FLCN	ENSG00000154803	17
GABRA2	ENSG00000151834	4
GABRA3	ENSG00000011677	X
GABRB1	ENSG00000163288	4
GABRD	ENSG00000187730	1
GABRG3	ENSG00000182256	15
GAD1	ENSG00000128683	2
GALNT10	ENSG00000164574	5
GAMT	ENSG00000130005	19
GDI1	ENSG00000203879	X
GIGYF2	ENSG00000204120	2
GJA5	ENSG00000265107	1
GJA8	ENSG00000121634	1
GLRA2	ENSG00000101958	X
GNAO1	ENSG00000087258	16
GNAQ	ENSG00000156052	9
GNB1	ENSG00000078369	1
GP1BB	ENSG00000203618	22
GPR37	ENSG00000170775	7
GRID2	ENSG00000152208	4
GRIP1	ENSG00000155974	12
GRM1	ENSG00000152822	6
GRM5	ENSG00000168959	11
GRM7	ENSG00000196277	3
GRM8	ENSG00000179603	7
GSPT2	ENSG00000189369	X
GTF2IRD1	ENSG00000006704	7
H2BC11	ENSG00000124635	6
H4C11	ENSG00000197238	6
H4C5	ENSG00000276966	6
HCFC1	ENSG00000172534	X
HERC1	ENSG00000103657	15
HESX1	ENSG00000163666	3
HIRA	ENSG00000100084	22
HLA-A	ENSG00000206503	6
HLA-B	ENSG00000234745	6
HLA-DRB1	ENSG00000196126	6
HMGN1	ENSG00000205581	21
HNF1B	ENSG00000275410	17
HNRNPUL2	ENSG00000214753	11
HRAS	ENSG00000174775	11
HTR1B	ENSG00000135312	6
HTR2A	ENSG00000102468	13
HTR3A	ENSG00000166736	11
HTR3C	ENSG00000178084	3
ICA1	ENSG00000003147	7
IGF1	ENSG00000017427	12
INPP1	ENSG00000151689	2
IQGAP3	ENSG00000183856	1
IRF2BPL	ENSG00000119669	14
ITGA4	ENSG00000115232	2
ITGB3	ENSG00000259207	17
ITIH3	ENSG00000162267	3
ITPR1	ENSG00000150995	3
ITSN1	ENSG00000205726	21
JAKMIP1	ENSG00000152969	4
KANK1	ENSG00000107104	9
KAT6A	ENSG00000083168	8
KAT8	ENSG00000103510	16
KCNA2	ENSG00000177301	1
KCNAB2	ENSG00000069424	1
KCNJ10	ENSG00000177807	1
KCNT1	ENSG00000107147	9
KCTD13	ENSG00000174943	16
KDM3B	ENSG00000120733	5
KDM4C	ENSG00000107077	9
KDM5A	ENSG00000073614	12
KIF1A	ENSG00000130294	2
KLF16	ENSG00000129911	19
KLLN	ENSG00000227268	10
KNG1	ENSG00000113889	3
LEMD3	ENSG00000174106	12
LHX1	ENSG00000273706	17
LIMK1	ENSG00000106683	7
LMAN2L	ENSG00000114988	2
LMX1B	ENSG00000136944	9
LRFN5	ENSG00000165379	14
LRRN3	ENSG00000173114	7
LZTR1	ENSG00000099949	22
MAOB	ENSG00000069535	X
MAPK10	ENSG00000109339	4
MARK1	ENSG00000116141	1
MBD1	ENSG00000141644	18
MBD6	ENSG00000166987	12
MCC	ENSG00000171444	5
MCPH1	ENSG00000147316	8
MCTP2	ENSG00000140563	15
MIB1	ENSG00000101752	18
MINK1	ENSG00000141503	17
MIR137	ENSG00000284202	1
MKRN3	ENSG00000179455	15
MNT	ENSG00000070444	17
MRTFB	ENSG00000186260	16
MSANTD2	ENSG00000120458	11
MTF1	ENSG00000188786	1
MTHFR	ENSG00000177000	1
MTOR	ENSG00000198793	1
MYH10	ENSG00000133026	17
MYO16	ENSG00000041515	13
NACC1	ENSG00000160877	19
NCOA1	ENSG00000084676	2
NDN	ENSG00000182636	15
NDP	ENSG00000124479	X
NEO1	ENSG00000067141	15
NEUROD2	ENSG00000171532	17
NIPA2	ENSG00000140157	15
NLGN4Y	ENSG00000165246	Y
NOVA2	ENSG00000104967	19
NPY	ENSG00000122585	7
NR1D1	ENSG00000126368	17
NR4A2	ENSG00000153234	2
NRP2	ENSG00000118257	2
NT5C2	ENSG00000076685	10
NTRK1	ENSG00000198400	1
NUS1	ENSG00000153989	6
NXPH1	ENSG00000122584	7
OCRL	ENSG00000122126	X
OPRM1	ENSG00000112038	6
OTX1	ENSG00000115507	2
OTX2	ENSG00000165588	14
PACS1	ENSG00000175115	11
PAFAH1B1	ENSG00000007168	17
PAK2	ENSG00000180370	3
PC	ENSG00000173599	11
PCDH10	ENSG00000138650	4
PCDH15	ENSG00000150275	10
PDE10A	ENSG00000112541	6
PDE4A	ENSG00000065989	19
PDZD8	ENSG00000165650	10
PER1	ENSG00000179094	17
PHF3	ENSG00000118482	6
PHF7	ENSG00000010318	3
PIGL	ENSG00000108474	17
PIK3CG	ENSG00000105851	7
PITX1	ENSG00000069011	5
PLAUR	ENSG00000011422	19
PLXND1	ENSG00000004399	3
PNKP	ENSG00000039650	19
POLR2A	ENSG00000181222	17
POMGNT1	ENSG00000085998	1
PPP2CA	ENSG00000113575	5
PPP3CA	ENSG00000138814	4
PRDM16	ENSG00000142611	1
PRICKLE1	ENSG00000139174	12
PRKAR1A	ENSG00000108946	17
PRKAR1B	ENSG00000188191	7
PRKCB	ENSG00000166501	16
PRKN	ENSG00000185345	6
PRLR	ENSG00000113494	5
PRODH	ENSG00000100033	22
PROKR2	ENSG00000101292	20
PSMD12	ENSG00000197170	17
PTCHD1-AS	ENSG00000233067	X
PTGS2	ENSG00000073756	1
PTPN11	ENSG00000179295	12
PTPN4	ENSG00000088179	2
PTPRT	ENSG00000196090	20
PWAR1	ENSG00000279050	15
PXDN	ENSG00000130508	2
RAB11FIP5	ENSG00000135631	2
RAC1	ENSG00000136238	7
RAD21	ENSG00000164754	8
RALA	ENSG00000006451	7
RANBP17	ENSG00000204764	5
RAPGEF4	ENSG00000091428	2
REV3L	ENSG00000009413	6
RFC2	ENSG00000049541	7
RFX3	ENSG00000080298	9
RIMS3	ENSG00000117016	1
RIT2	ENSG00000152214	18
RLIM	ENSG00000131263	X
RNF8	ENSG00000112130	6
ROBO1	ENSG00000169855	3
ROBO2	ENSG00000185008	3
RORB	ENSG00000198963	9
RREB1	ENSG00000124782	6
SAMD11	ENSG00000187634	1
SCAF1	ENSG00000126461	19
SCN1B	ENSG00000105711	19
SCN7A	ENSG00000136546	2
SDHB	ENSG00000117118	1
SDHC	ENSG00000143252	1
SDHD	ENSG00000204370	11
SDK1	ENSG00000146555	7
SEC23B	ENSG00000101310	20
SEC24C	ENSG00000176986	10
SEMA3E	ENSG00000170381	7
SEMA5A	ENSG00000112902	5
SETBP1	ENSG00000152217	18
SEZ6L2	ENSG00000174938	16
SF3B1	ENSG00000115524	2
SH2B1	ENSG00000178188	16
SIK1	ENSG00000142178	21
SIN3B	ENSG00000127511	19
SLC12A5	ENSG00000124140	20
SLC1A2	ENSG00000110436	11
SLC22A3	ENSG00000146477	6
SLC35C1	ENSG00000181830	11
SLC7A5	ENSG00000103257	16
SMARCE1	ENSG00000073584	17
SMG6	ENSG00000070366	17
SND1	ENSG00000197157	7
SNX19	ENSG00000120451	11
SNX5	ENSG00000089006	20
SON	ENSG00000159140	21
SOX2	ENSG00000181449	3
SOX9	ENSG00000125398	17
SPTBN1	ENSG00000115306	2
SRCAP	ENSG00000080603	16
SRPRA	ENSG00000182934	11
SRSF11	ENSG00000116754	1
SRY	ENSG00000184895	Y
ST7	ENSG00000004866	7
ST8SIA2	ENSG00000140557	15
STAG1	ENSG00000118007	3
STK39	ENSG00000198648	2
STS	ENSG00000101846	X
SUPT16H	ENSG00000092201	14
SYBU	ENSG00000147642	8
SYN3	ENSG00000185666	22
SYNCRIP	ENSG00000135316	6
SZT2	ENSG00000198198	1
TAF1C	ENSG00000103168	16
TAFA3	ENSG00000184599	1
TAOK2	ENSG00000149930	16
TBL2	ENSG00000106638	7
TBX1	ENSG00000184058	22
TCF12	ENSG00000140262	15
TDO2	ENSG00000151790	4
TERT	ENSG00000164362	5
TET3	ENSG00000187605	2
THBS1	ENSG00000137801	15
TMEM138	ENSG00000149483	11
TMEM216	ENSG00000187049	11
TMEM231	ENSG00000205084	16
TMEM237	ENSG00000155755	2
TNPO3	ENSG00000064419	7
TOP1	ENSG00000198900	20
TOP2B	ENSG00000077097	3
TRAPPC9	ENSG00000167632	8
TREM2	ENSG00000095970	6
TRIM8	ENSG00000171206	10
TRPM3	ENSG00000083067	9
TSPAN4	ENSG00000214063	11
UBA5	ENSG00000081307	3
UBE2H	ENSG00000186591	7
UBN2	ENSG00000157741	7
UPB1	ENSG00000100024	22
USH2A	ENSG00000042781	1
USP7	ENSG00000187555	16
USP9X	ENSG00000124486	X
VCP	ENSG00000165280	9
VIP	ENSG00000146469	6
VLDLR	ENSG00000147852	9
VPS13B	ENSG00000132549	8
VWA7	ENSG00000204396	6
WASF1	ENSG00000112290	6
WNK3	ENSG00000196632	X
WNT2	ENSG00000105989	7
XPC	ENSG00000154767	3
XRCC6	ENSG00000196419	22
YWHAE	ENSG00000108953	17
YWHAG	ENSG00000170027	7
ZMIZ1	ENSG00000108175	10
ZMYND11	ENSG00000015171	10
ZMYND8	ENSG00000101040	20
ZNF385B	ENSG00000144331	2
ZNF41	ENSG00000147124	X
ZNF423	ENSG00000102935	16
ZNF81	ENSG00000197779	X
