# Supplementary material for: Sex difference contributes to phenotypic diversity in individuals with neurodevelopmental disorders
Source: Front Pediatr. 2023 Aug 7;11:1172154. doi: 10.3389/fped.2023.1172154 (PMC10441218; doi:10.3389/fped.2023.1172154)
Supplement: Supplementary file 3 [file Table3.xlsx]

## Sheet: Feuil1
Phenotype	percent of Female	percent of Male	Fisher P-value with BY correction	sense
Neurodevelopmental
Autistic behavior	4.39	7.57	9.82E-05	Male_up
Autism	3.09	5.62	4.22E-04	Male_up
Developmental regression	2.32	1.07	2.38E-02	Female_up
Other neurological
Stereotypy	3.45	1.54	3.31E-04	Female_up
Head
Plagiocephaly	2.18	3.90	2.01E-02	Male_up
Macrocephaly	2.58	4.29	4.70E-02	Male_up
Microcephaly	18.22	12.88	4.58E-06	Female_up
Face
Frontal upsweep of hair	0.40	1.56	1.13E-03	Male_up
Eyes
Downslanted palpebral fissures	3.23	5.44	7.08E-03	Male_up
Upslanted palpebral fissure	5.88	3.25	2.54E-04	Female_up
Short philtrum	2.87	1.51	4.70E-02	Female_up
Ears
Macrotia	0.80	1.90	4.70E-02	Male_up
Digestive system
Inguinal hernia	0.25	2.45	1.37E-11	Male_up
Other
Congenital hip dislocation	0.94	0.18	7.15E-03	Female_up
