# Supplementary material for: Sex difference contributes to phenotypic diversity in individuals with neurodevelopmental disorders
Source: Front Pediatr. 2023 Aug 7;11:1172154. doi: 10.3389/fped.2023.1172154 (PMC10441218; doi:10.3389/fped.2023.1172154)
Supplement: Supplementary file 4 [file Table4.xlsx]

## Sheet: MR_ID+GDD malefemale comparison
Gene_Name	ensembl_gene_id	chromosome_name	male	female	pval_glm
AAAS	ENSG00000094914	12	6	4	0.910346
AARS1	ENSG00000090861	16	0	2	0.993454
ABCA4	ENSG00000198691	1	502	336	0.297191
ABCA7	ENSG00000064687	19	13	8	0.733621
ABCB7	ENSG00000131269	X	1	0	0.996643
ABCC8	ENSG00000006071	11	23	13	0.492116
ABCC9	ENSG00000069431	12	0	2	0.993454
ABCD1	ENSG00000101986	X	2	1	0.768543
ABCD4	ENSG00000119688	14	1	2	0.402077
ABHD5	ENSG00000011198	3	0	1	0.995959
ACAD9	ENSG00000177646	3	10	8	0.816859
ACADM	ENSG00000117054	1	86	65	0.744825
ACADS	ENSG00000122971	12	16	13	0.736845
ACADSB	ENSG00000196177	10	26	14	0.386484
ACAT1	ENSG00000075239	11	2	1	0.768543
ACBD6	ENSG00000230124	1	0	1	0.995959
ACD	ENSG00000102977	16	0	1	0.995959
ACO2	ENSG00000100412	22	32	29	0.358342
ACP5	ENSG00000102575	19	2	1	0.768543
ACSF3	ENSG00000176715	16	64	41	0.570849
ACSL4	ENSG00000068366	X	2	0	0.994564
ACTA1	ENSG00000143632	1	0	2	0.993454
ACTB	ENSG00000075624	7	0	3	0.993301
ACTG1	ENSG00000184009	17	3	1	0.50705
ACTL6B	ENSG00000077080	7	3	2	0.936562
ACY1	ENSG00000243989	3	38	18	0.14577
ADA	ENSG00000196839	20	8	8	0.505099
ADAMTS10	ENSG00000142303	19	1	0	0.996643
ADAMTSL2	ENSG00000197859	9	1	1	0.813909
ADAR	ENSG00000160710	1	23	22	0.331863
ADCY5	ENSG00000173175	3	2	0	0.994564
ADGRG1	ENSG00000205336	16	3	1	0.50705
ADNP	ENSG00000101126	20	10	4	0.3235
ADSL	ENSG00000239900	22	14	3	0.0573319
AFF3	ENSG00000144218	2	0	1	0.995959
AFG3L2	ENSG00000141385	18	4	1	0.34584
AGA	ENSG00000038002	4	1	1	0.813909
AGBL5	ENSG00000084693	2	0	2	0.993454
AGL	ENSG00000162688	1	16	4	0.059097
AGO1	ENSG00000092847	1	0	3	0.993301
AGO2	ENSG00000123908	8	1	0	0.996643
AGRN	ENSG00000188157	1	6	8	0.250046
AHCY	ENSG00000101444	20	2	2	0.73918
AHDC1	ENSG00000126705	1	4	3	0.952829
AHI1	ENSG00000135541	6	10	7	0.961363
AHSG	ENSG00000145192	3	1	1	0.813909
AIFM1	ENSG00000156709	X	1	1	0.813909
AIMP1	ENSG00000164022	4	1	1	0.813909
AIMP2	ENSG00000106305	7	2	3	0.418462
AIPL1	ENSG00000129221	17	11	6	0.589749
AKT3	ENSG00000117020	1	1	0	0.996643
ALB	ENSG00000163631	4	4	2	0.677232
ALDH18A1	ENSG00000059573	10	2	1	0.768543
ALDH3A2	ENSG00000072210	17	1	2	0.402077
ALDH4A1	ENSG00000159423	1	5	1	0.243604
ALDH5A1	ENSG00000112294	6	5	1	0.243604
ALDH6A1	ENSG00000119711	14	1	0	0.996643
ALDH7A1	ENSG00000164904	5	11	8	0.975271
ALDOB	ENSG00000136872	9	42	28	0.764722
ALG1	ENSG00000033011	16	14	10	0.99298
ALG11	ENSG00000253710	13	3	0	0.994434
ALG12	ENSG00000182858	22	3	1	0.50705
ALG13	ENSG00000101901	X	0	1	0.995959
ALG14	ENSG00000172339	1	9	3	0.250233
ALG2	ENSG00000119523	9	1	0	0.996643
ALG3	ENSG00000214160	3	2	0	0.994564
ALG6	ENSG00000088035	1	11	7	0.805065
ALG8	ENSG00000159063	11	3	3	0.683401
ALMS1	ENSG00000116127	2	8	11	0.160396
ALOX12B	ENSG00000179477	17	4	2	0.677232
ALOXE3	ENSG00000179148	17	27	14	0.323788
AMT	ENSG00000145020	3	1	2	0.402077
ANK2	ENSG00000145362	4	25	16	0.722238
ANKH	ENSG00000154122	5	1	0	0.996643
ANKRD11	ENSG00000167522	16	16	8	0.404469
ANO10	ENSG00000160746	3	34	29	0.489704
ANO5	ENSG00000171714	11	61	43	0.932074
AP1G1	ENSG00000166747	16	0	2	0.993454
AP2S1	ENSG00000042753	19	1	0	0.996643
AP4S1	ENSG00000100478	14	3	1	0.50705
AP5Z1	ENSG00000242802	7	10	7	0.961363
APC	ENSG00000134982	5	34	26	0.803367
APOE	ENSG00000130203	19	26	16	0.629788
APTX	ENSG00000137074	9	10	6	0.730023
AQP2	ENSG00000167580	12	5	3	0.807324
AR	ENSG00000169083	X	31	45	0.00235802
ARF1	ENSG00000143761	1	0	1	0.995959
ARFGEF1	ENSG00000066777	8	1	0	0.996643
ARG1	ENSG00000118520	6	0	1	0.995959
ARHGEF18	ENSG00000104880	19	0	1	0.995959
ARID1A	ENSG00000117713	1	2	0	0.994564
ARID1B	ENSG00000049618	6	10	10	0.456011
ARL13B	ENSG00000169379	3	5	1	0.243604
ARMC9	ENSG00000135931	2	4	0	0.991199
ARNT2	ENSG00000172379	15	1	0	0.996643
ARSA	ENSG00000100299	22	22	13	0.579637
ARSL	ENSG00000157399	X	5	0	0.991081
ARV1	ENSG00000173409	1	6	6	0.563926
ARX	ENSG00000004848	X	5	2	0.48534
ASAH1	ENSG00000104763	8	35	14	0.0640161
ASCC1	ENSG00000138303	10	20	18	0.482562
ASH1L	ENSG00000116539	1	2	0	0.994564
ASL	ENSG00000126522	7	34	25	0.922998
ASNS	ENSG00000070669	7	1	3	0.214939
ASPA	ENSG00000108381	17	4	0	0.991199
ASPM	ENSG00000066279	1	57	30	0.167836
ASS1	ENSG00000130707	9	11	10	0.586089
ASTN1	ENSG00000152092	1	0	1	0.995959
ASXL1	ENSG00000171456	20	6	5	0.803535
ASXL3	ENSG00000141431	18	12	3	0.102256
ATAD3A	ENSG00000197785	1	0	1	0.995959
ATG7	ENSG00000197548	3	4	5	0.406868
ATIC	ENSG00000138363	2	1	0	0.996643
ATL1	ENSG00000198513	14	1	1	0.813909
ATM	ENSG00000149311	11	79	42	0.114091
ATN1	ENSG00000111676	12	0	2	0.993454
ATP13A2	ENSG00000159363	1	2	0	0.994564
ATP1A1	ENSG00000163399	1	0	1	0.995959
ATP1A2	ENSG00000018625	1	0	1	0.995959
ATP1A3	ENSG00000105409	19	3	2	0.936562
ATP2A2	ENSG00000174437	12	0	1	0.995959
ATP5F1E	ENSG00000124172	20	9	8	0.657616
ATP6V0A1	ENSG00000033627	17	3	0	0.994434
ATP7B	ENSG00000123191	13	107	79	0.840365
ATP8A2	ENSG00000132932	13	1	1	0.813909
ATR	ENSG00000175054	3	68	51	0.805669
ATRIP	ENSG00000164053	3	10	5	0.510158
ATRX	ENSG00000085224	X	49	49	0.0969265
AUH	ENSG00000148090	9	1	2	0.402077
AUTS2	ENSG00000158321	7	4	4	0.637636
B3GALNT2	ENSG00000162885	1	6	3	0.610103
B3GALT6	ENSG00000176022	1	1	1	0.813909
B3GALTL	ENSG00000187676	13	9	2	0.133728
B3GLCT	ENSG00000187676	13	9	2	0.133728
B4GALNT1	ENSG00000135454	12	4	0	0.991199
B4GALT7	ENSG00000027847	5	6	5	0.803535
B9D1	ENSG00000108641	17	4	1	0.34584
BBIP1	ENSG00000214413	10	0	1	0.995959
BBS1	ENSG00000174483	11	25	21	0.591028
BBS10	ENSG00000179941	12	11	8	0.975271
BBS12	ENSG00000181004	4	10	5	0.510158
BBS2	ENSG00000125124	16	10	3	0.185253
BBS4	ENSG00000140463	15	2	2	0.73918
BBS5	ENSG00000163093	2	49	26	0.212299
BBS7	ENSG00000138686	4	5	3	0.807324
BCHE	ENSG00000114200	3	87	50	0.208076
BCKDHA	ENSG00000248098	19	6	1	0.176514
BCKDHB	ENSG00000083123	6	6	4	0.910346
BCKDK	ENSG00000103507	16	1	0	0.996643
BCL11A	ENSG00000119866	2	0	5	0.993108
BCOR	ENSG00000183337	X	3	1	0.50705
BCORL1	ENSG00000085185	X	0	1	0.995959
BCS1L	ENSG00000074582	2	10	6	0.730023
BEST1	ENSG00000167995	11	10	6	0.730023
BLM	ENSG00000197299	15	11	9	0.768369
BMP4	ENSG00000125378	14	0	1	0.995959
BOLA3	ENSG00000163170	2	0	1	0.995959
BPTF	ENSG00000171634	17	9	5	0.647258
BRAF	ENSG00000157764	7	3	3	0.683401
BRAT1	ENSG00000106009	7	4	5	0.406868
BRCA1	ENSG00000012048	17	11	5	0.397673
BRCA2	ENSG00000139618	13	25	8	0.0464888
BRF1	ENSG00000185024	14	3	3	0.683401
BRIP1	ENSG00000136492	17	17	9	0.461202
BRPF1	ENSG00000156983	3	26	15	0.501574
BSCL2	ENSG00000168000	11	0	1	0.995959
BSND	ENSG00000162399	1	6	5	0.803535
BTD	ENSG00000169814	3	62	37	0.373759
BUB1B	ENSG00000156970	15	0	2	0.993454
C12orf4	ENSG00000047621	12	4	1	0.34584
C12ORF4	ENSG00000047621	12	4	1	0.34584
C12orf57	ENSG00000111678	12	0	2	0.993454
C12orf65	ENSG00000130921	12	2	2	0.73918
CA4	ENSG00000167434	17	0	1	0.995959
CACNA1A	ENSG00000141837	19	8	3	0.338062
CACNA1B	ENSG00000148408	9	1	0	0.996643
CACNA1C	ENSG00000151067	12	4	0	0.991199
CACNA1D	ENSG00000157388	3	2	0	0.994564
CACNA1E	ENSG00000198216	1	1	1	0.813909
CACNA1G	ENSG00000006283	17	1	0	0.996643
CACNA2D2	ENSG00000007402	3	1	0	0.996643
CACNG7	ENSG00000105605	19	2	0	0.994564
CAD	ENSG00000084774	2	1	0	0.996643
CAMK2A	ENSG00000070808	5	1	0	0.996643
CANT1	ENSG00000171302	17	0	2	0.993454
CAPN3	ENSG00000092529	15	31	37	0.0353102
CAPZA2	ENSG00000198898	7	0	1	0.995959
CARS2	ENSG00000134905	13	0	1	0.995959
CASK	ENSG00000147044	X	1	5	0.0760622
CASR	ENSG00000036828	3	0	2	0.993454
CBL	ENSG00000110395	11	2	0	0.994564
CBS	ENSG00000160200	21	3	0	0.994434
CC2D1A	ENSG00000132024	19	51	38	0.856106
CC2D2A	ENSG00000048342	4	16	13	0.736845
CCBE1	ENSG00000183287	18	5	3	0.807324
CCDC115	ENSG00000136710	2	0	2	0.993454
CCDC88C	ENSG00000015133	14	1	0	0.996643
CCNA2	ENSG00000145386	4	1	0	0.996643
CCND2	ENSG00000118971	12	1	0	0.996643
CDC42BPB	ENSG00000198752	14	3	1	0.50705
CDC45	ENSG00000093009	22	0	3	0.993301
CDH15	ENSG00000129910	16	2	0	0.994564
CDH23	ENSG00000107736	10	37	24	0.701398
CDHR1	ENSG00000148600	10	14	3	0.0573319
CDK10	ENSG00000185324	16	0	1	0.995959
CDK13	ENSG00000065883	7	4	5	0.406868
CDK5RAP2	ENSG00000136861	9	4	2	0.677232
CDK8	ENSG00000132964	13	1	0	0.996643
CDKL5	ENSG00000008086	X	0	3	0.993301
CDT1	ENSG00000167513	16	11	7	0.805065
CENPE	ENSG00000138778	4	3	4	0.416279
CENPF	ENSG00000117724	1	8	3	0.338062
CENPJ	ENSG00000151849	13	7	5	0.99504
CEP120	ENSG00000168944	5	28	18	0.717276
CEP135	ENSG00000174799	4	1	2	0.402077
CEP152	ENSG00000103995	15	19	10	0.427933
CEP164	ENSG00000110274	11	26	12	0.205697
CEP290	ENSG00000198707	12	137	82	0.188749
CEP41	ENSG00000106477	7	27	18	0.810689
CEP63	ENSG00000182923	3	1	2	0.402077
CEP83	ENSG00000173588	12	7	6	0.747837
CEP85L	ENSG00000111860	6	1	0	0.996643
CERKL	ENSG00000188452	2	7	3	0.45559
CERS1	ENSG00000223802	19	10	5	0.510158
CERT1	ENSG00000113163	5	3	0	0.994434
CHAMP1	ENSG00000198824	13	1	1	0.813909
CHAT	ENSG00000070748	10	1	3	0.214939
CHD2	ENSG00000173575	15	59	42	0.971999
CHD3	ENSG00000170004	17	2	1	0.768543
CHD4	ENSG00000111642	12	1	1	0.813909
CHD7	ENSG00000171316	8	1	3	0.214939
CHD8	ENSG00000100888	14	2	0	0.994564
CHKB	ENSG00000100288	22	2	1	0.768543
CIB2	ENSG00000136425	15	2	4	0.235902
CIC	ENSG00000079432	19	25	12	0.252016
CKAP2L	ENSG00000169607	2	1	0	0.996643
CLCN2	ENSG00000114859	3	9	3	0.250233
CLCN4	ENSG00000073464	X	0	2	0.993454
CLCN6	ENSG00000011021	1	8	3	0.338062
CLCNKB	ENSG00000184908	1	11	6	0.589749
CLIC2	ENSG00000155962	X	1	1	0.813909
CLN3	ENSG00000188603	16	14	14	0.377508
CLN5	ENSG00000102805	13	2	3	0.418462
CLN6	ENSG00000128973	15	1	2	0.402077
CLN8	ENSG00000182372	8	1	4	0.12397
CLP1	ENSG00000172409	11	0	1	0.995959
CLPB	ENSG00000162129	11	19	12	0.730538
CLRN1	ENSG00000163646	3	6	2	0.348005
CLTC	ENSG00000141367	17	0	2	0.993454
CLTCL1	ENSG00000070371	22	11	8	0.975271
CNGA1	ENSG00000198515	4	16	11	0.914719
CNGB1	ENSG00000070729	16	19	9	0.30477
CNKSR2	ENSG00000149970	X	1	0	0.996643
CNOT3	ENSG00000088038	19	6	6	0.563926
CNTNAP1	ENSG00000108797	17	6	7	0.380917
CNTNAP2	ENSG00000174469	7	3	5	0.247692
COA8	ENSG00000256053	14	0	1	0.995959
COASY	ENSG00000068120	17	1	0	0.996643
COG4	ENSG00000103051	16	2	1	0.768543
COG6	ENSG00000133103	13	0	1	0.995959
COG7	ENSG00000168434	16	2	1	0.768543
COG8	ENSG00000213380	16	1	1	0.813909
COL11A2	ENSG00000204248	6	2	1	0.768543
COL13A1	ENSG00000197467	10	1	0	0.996643
COL18A1	ENSG00000182871	21	5	3	0.807324
COL1A1	ENSG00000108821	17	14	17	0.143268
COL1A2	ENSG00000164692	7	3	1	0.50705
COL2A1	ENSG00000139219	12	3	3	0.683401
COL4A2	ENSG00000134871	13	6	4	0.910346
COL4A3BP	ENSG00000113163	5	3	0	0.994434
COL9A2	ENSG00000049089	1	1	0	0.996643
COL9A3	ENSG00000092758	20	0	1	0.995959
COLQ	ENSG00000206561	3	2	0	0.994564
COPB2	ENSG00000184432	3	2	0	0.994564
COQ2	ENSG00000173085	4	1	0	0.996643
COQ4	ENSG00000167113	9	2	0	0.994564
COQ8A	ENSG00000163050	1	6	6	0.563926
COX10	ENSG00000006695	17	3	1	0.50705
COX14	ENSG00000178449	12	0	1	0.995959
COX15	ENSG00000014919	10	4	5	0.406868
COX20	ENSG00000203667	1	6	5	0.803535
COX4I2	ENSG00000131055	20	2	1	0.768543
COX7B	ENSG00000131174	X	2	1	0.768543
CP	ENSG00000047457	3	13	13	0.395176
CPA6	ENSG00000165078	8	21	17	0.708726
CPE	ENSG00000109472	4	0	1	0.995959
CPLANE1	ENSG00000197603	5	35	25	0.98887
CPS1	ENSG00000021826	2	4	3	0.952829
CRB1	ENSG00000134376	1	18	22	0.092206
CRB2	ENSG00000148204	9	17	12	0.967198
CRBN	ENSG00000113851	3	9	2	0.133728
CREBBP	ENSG00000005339	16	25	22	0.48151
CRLF1	ENSG00000006016	19	0	1	0.995959
CRPPA	ENSG00000214960	7	2	1	0.768543
CRX	ENSG00000105392	19	7	0	0.990904
CSDE1	ENSG00000009307	1	1	0	0.996643
CSNK2A1	ENSG00000101266	20	4	3	0.952829
CSPP1	ENSG00000104218	8	6	3	0.610103
CSTB	ENSG00000160213	21	8	4	0.555909
CTBP1	ENSG00000159692	4	0	1	0.995959
CTC1	ENSG00000178971	17	8	1	0.0993468
CTCF	ENSG00000102974	16	2	3	0.418462
CTNNB1	ENSG00000168036	3	1	7	0.0329144
CTNND1	ENSG00000198561	11	1	0	0.996643
CTSA	ENSG00000064601	20	3	1	0.50705
CTSF	ENSG00000174080	11	0	1	0.995959
CUL4B	ENSG00000158290	X	1	0	0.996643
CUX2	ENSG00000111249	12	0	1	0.995959
CWF19L1	ENSG00000095485	10	2	0	0.994564
CYB5R3	ENSG00000100243	22	5	3	0.807324
CYFIP2	ENSG00000055163	5	1	1	0.813909
CYP24A1	ENSG00000019186	20	29	12	0.108242
CYP27A1	ENSG00000135929	2	5	7	0.252561
CYP2U1	ENSG00000155016	4	6	0	0.990985
D2HGDH	ENSG00000180902	2	1	1	0.813909
DARS1	ENSG00000115866	2	0	1	0.995959
DARS2	ENSG00000117593	1	5	0	0.991081
DBT	ENSG00000137992	1	7	6	0.747837
DCAF17	ENSG00000115827	2	1	2	0.402077
DCC	ENSG00000187323	18	0	1	0.995959
DCHS1	ENSG00000166341	11	8	6	0.933297
DCPS	ENSG00000110063	11	5	7	0.252561
DCX	ENSG00000077279	X	0	2	0.993454
DDB1	ENSG00000167986	11	1	0	0.996643
DDC	ENSG00000132437	7	3	2	0.936562
DDHD2	ENSG00000085788	8	2	2	0.73918
DDOST	ENSG00000244038	1	3	1	0.50705
DDR2	ENSG00000162733	1	3	1	0.50705
DDX11	ENSG00000013573	12	3	2	0.936562
DDX3X	ENSG00000215301	X	4	14	0.00508954
DDX54	ENSG00000123064	12	6	3	0.610103
DEAF1	ENSG00000177030	11	1	0	0.996643
DEGS1	ENSG00000143753	1	1	0	0.996643
DEPDC5	ENSG00000100150	22	17	14	0.700116
DHCR7	ENSG00000172893	11	95	82	0.211766
DHDDS	ENSG00000117682	1	1	5	0.0760622
DHPS	ENSG00000095059	19	5	2	0.48534
DHTKD1	ENSG00000181192	10	30	22	0.93534
DHX30	ENSG00000132153	3	3	2	0.936562
DHX37	ENSG00000150990	12	4	1	0.34584
DIAPH1	ENSG00000131504	5	1	0	0.996643
DICER1	ENSG00000100697	14	1	1	0.813909
DKC1	ENSG00000130826	X	25	18	0.988783
DLAT	ENSG00000150768	11	2	1	0.768543
DLG4	ENSG00000132535	17	17	13	0.860562
DLL3	ENSG00000090932	19	1	0	0.996643
DMD	ENSG00000198947	X	25	18	0.988783
DMPK	ENSG00000104936	19	3	3	0.683401
DMXL2	ENSG00000104093	15	2	0	0.994564
DNA2	ENSG00000138346	10	5	0	0.991081
DNAJC12	ENSG00000108176	10	1	2	0.402077
DNAJC21	ENSG00000168724	5	2	2	0.73918
DNAJC6	ENSG00000116675	1	2	1	0.768543
DNM1	ENSG00000106976	9	2	1	0.768543
DNM1L	ENSG00000087470	12	4	2	0.677232
DNMT3A	ENSG00000119772	2	5	3	0.807324
DNMT3B	ENSG00000088305	20	0	2	0.993454
DOCK3	ENSG00000088538	3	17	18	0.247575
DOCK6	ENSG00000130158	19	8	3	0.338062
DOCK7	ENSG00000116641	1	53	50	0.160393
DOCK8	ENSG00000107099	9	6	6	0.563926
DONSON	ENSG00000159147	21	6	8	0.250046
DPAGT1	ENSG00000172269	11	9	5	0.647258
DPF2	ENSG00000133884	11	1	2	0.402077
DPH1	ENSG00000108963	17	5	7	0.252561
DPM1	ENSG00000000419	20	0	1	0.995959
DPM2	ENSG00000136908	9	1	0	0.996643
DPYD	ENSG00000188641	1	58	73	0.00122504
DPYS	ENSG00000147647	8	4	4	0.637636
DPYSL5	ENSG00000157851	2	0	2	0.993454
DSG4	ENSG00000175065	18	1	1	0.813909
DST	ENSG00000151914	6	14	5	0.180439
DUOX2	ENSG00000140279	15	42	28	0.764722
DUOXA2	ENSG00000140274	15	12	10	0.724747
DYM	ENSG00000141627	18	1	0	0.996643
DYNC1H1	ENSG00000197102	14	1	2	0.402077
DYNC1I2	ENSG00000077380	2	1	0	0.996643
DYNC2H1	ENSG00000187240	11	35	28	0.663766
DYNC2LI1	ENSG00000138036	2	8	3	0.338062
DYRK1A	ENSG00000157540	21	4	6	0.252323
EARS2	ENSG00000103356	16	3	4	0.416279
EBF3	ENSG00000108001	10	1	4	0.12397
EBP	ENSG00000147155	X	5	6	0.394499
ECE1	ENSG00000117298	1	1	0	0.996643
ECHS1	ENSG00000127884	10	7	9	0.24581
EDEM3	ENSG00000116406	1	1	1	0.813909
EDN3	ENSG00000124205	20	17	12	0.967198
EDNRB	ENSG00000136160	13	0	1	0.995959
EEF1A2	ENSG00000101210	20	1	6	0.0490398
EFTUD2	ENSG00000108883	17	17	11	0.790694
EHMT1	ENSG00000181090	9	65	45	0.856031
EIF2AK3	ENSG00000172071	2	1	0	0.996643
EIF3F	ENSG00000175390	11	12	10	0.724747
ELAC2	ENSG00000006744	17	9	11	0.234452
ELN	ENSG00000049540	7	2	0	0.994564
ELP2	ENSG00000134759	18	2	1	0.768543
ELP4	ENSG00000109911	11	9	8	0.657616
EMC10	ENSG00000161671	19	1	0	0.996643
EOGT	ENSG00000163378	3	4	1	0.34584
EP300	ENSG00000100393	22	50	38	0.784711
EPG5	ENSG00000152223	18	1	2	0.402077
ERBB2	ENSG00000141736	17	7	2	0.250902
ERBB4	ENSG00000178568	2	0	1	0.995959
ERCC1	ENSG00000012061	19	1	0	0.996643
ERCC2	ENSG00000104884	19	17	10	0.618953
ERCC3	ENSG00000163161	2	5	1	0.243604
ERCC4	ENSG00000175595	16	6	10	0.101872
ERCC5	ENSG00000134899	13	1	2	0.402077
ERCC6	ENSG00000225830	10	18	9	0.376469
ERCC8	ENSG00000049167	5	0	1	0.995959
ERF	ENSG00000105722	19	4	0	0.991199
ESCO2	ENSG00000171320	8	2	0	0.994564
ETFB	ENSG00000105379	19	0	2	0.993454
ETHE1	ENSG00000105755	19	2	0	0.994564
EVC	ENSG00000072840	4	2	0	0.994564
EVC2	ENSG00000173040	4	3	4	0.416279
EXOSC3	ENSG00000107371	9	6	9	0.160767
EXOSC8	ENSG00000120699	13	40	28	0.922527
EXOSC9	ENSG00000123737	4	0	1	0.995959
EXT2	ENSG00000151348	11	3	4	0.416279
EXTL3	ENSG00000012232	8	2	0	0.994564
EYS	ENSG00000188107	6	33	23	0.917025
EZH2	ENSG00000106462	7	1	0	0.996643
FA2H	ENSG00000103089	16	2	3	0.418462
FAM161A	ENSG00000170264	2	4	0	0.991199
FANCA	ENSG00000187741	16	24	22	0.403219
FANCC	ENSG00000158169	9	8	4	0.555909
FANCD2	ENSG00000144554	3	5	6	0.394499
FANCE	ENSG00000112039	6	1	2	0.402077
FANCF	ENSG00000183161	11	1	1	0.813909
FANCG	ENSG00000221829	9	87	71	0.412051
FANCI	ENSG00000140525	15	39	39	0.139243
FANCL	ENSG00000115392	2	29	23	0.716378
FANCM	ENSG00000187790	14	21	12	0.529832
FARS2	ENSG00000145982	6	6	1	0.176514
FASTKD2	ENSG00000118246	2	3	0	0.994434
FAT4	ENSG00000196159	4	2	1	0.768543
FBN1	ENSG00000166147	15	20	21	0.220464
FBP1	ENSG00000165140	9	5	2	0.48534
FBXL3	ENSG00000005812	13	2	3	0.418462
FBXL4	ENSG00000112234	6	7	2	0.250902
FBXO11	ENSG00000138081	2	6	1	0.176514
FDXR	ENSG00000161513	17	2	0	0.994564
FGD1	ENSG00000102302	X	6	3	0.610103
FGF12	ENSG00000114279	3	0	3	0.993301
FGF13	ENSG00000129682	X	2	0	0.994564
FGF8	ENSG00000107831	10	4	2	0.677232
FGFR1	ENSG00000077782	8	6	4	0.910346
FGFR2	ENSG00000066468	10	1	1	0.813909
FGFR3	ENSG00000068078	4	5	2	0.48534
FH	ENSG00000091483	1	20	14	0.945317
FIG4	ENSG00000112367	6	11	7	0.805065
FKRP	ENSG00000181027	19	12	12	0.414047
FKTN	ENSG00000106692	9	2	0	0.994564
FLCN	ENSG00000154803	17	30	14	0.183234
FLNA	ENSG00000196924	X	5	3	0.807324
FLVCR1	ENSG00000162769	1	3	4	0.416279
FOXE1	ENSG00000178919	9	26	18	0.909092
FOXG1	ENSG00000176165	14	6	9	0.160767
FOXI1	ENSG00000168269	5	1	1	0.813909
FOXP1	ENSG00000114861	3	5	4	0.87002
FOXRED1	ENSG00000110074	11	4	1	0.34584
FRAS1	ENSG00000138759	4	4	4	0.637636
FREM2	ENSG00000150893	13	1	1	0.813909
FRRS1L	ENSG00000260230	9	1	0	0.996643
FSCN2	ENSG00000186765	17	2	1	0.768543
FTCD	ENSG00000160282	21	27	21	0.778532
FXR1	ENSG00000114416	3	5	2	0.48534
G6PC3	ENSG00000141349	17	1	2	0.402077
GABBR2	ENSG00000136928	9	2	0	0.994564
GABRA1	ENSG00000022355	5	0	3	0.993301
GABRB1	ENSG00000163288	4	1	0	0.996643
GABRB2	ENSG00000145864	5	1	0	0.996643
GABRB3	ENSG00000166206	15	1	1	0.813909
GABRG2	ENSG00000113327	5	1	1	0.813909
GAD1	ENSG00000128683	2	1	0	0.996643
GALC	ENSG00000054983	14	84	46	0.137975
GALE	ENSG00000117308	1	0	2	0.993454
GALT	ENSG00000213930	9	46	26	0.329966
GAMT	ENSG00000130005	19	12	10	0.724747
GAN	ENSG00000261609	16	34	23	0.829079
GATA4	ENSG00000136574	8	82	64	0.606301
GATA6	ENSG00000141448	18	2	3	0.418462
GATAD2B	ENSG00000143614	1	4	4	0.637636
GATM	ENSG00000171766	15	14	11	0.819675
GBA	ENSG00000177628	1	33	23	0.917025
GBA2	ENSG00000070610	9	2	0	0.994564
GBE1	ENSG00000114480	3	20	14	0.945317
GCDH	ENSG00000105607	19	14	11	0.819675
GCH1	ENSG00000131979	14	5	3	0.807324
GCK	ENSG00000106633	7	2	1	0.768543
GCSH	ENSG00000140905	16	0	1	0.995959
GDF6	ENSG00000156466	8	32	33	0.140763
GDNF	ENSG00000168621	5	31	23	0.900278
GFAP	ENSG00000131095	17	20	12	0.6251
GFER	ENSG00000127554	16	3	0	0.994434
GFM1	ENSG00000168827	3	6	3	0.610103
GFM2	ENSG00000164347	5	5	7	0.252561
GHR	ENSG00000112964	5	32	38	0.034429
GJA1	ENSG00000152661	6	0	1	0.995959
GJA5	ENSG00000265107	1	5	4	0.87002
GJB1	ENSG00000169562	X	3	2	0.936562
GJB2	ENSG00000165474	13	99	65	0.577138
GJB3	ENSG00000188910	1	2	2	0.73918
GJB4	ENSG00000189433	1	7	0	0.990904
GJB6	ENSG00000121742	13	13	9	0.935765
GJC2	ENSG00000198835	1	0	2	0.993454
GK	ENSG00000198814	X	1	0	0.996643
GLB1	ENSG00000170266	3	9	1	0.0766842
GLDC	ENSG00000178445	9	50	19	0.0178771
GLI3	ENSG00000106571	7	40	37	0.261003
GLIS3	ENSG00000107249	9	0	1	0.995959
GLRB	ENSG00000109738	4	3	0	0.994434
GLYCTK	ENSG00000168237	3	1	0	0.996643
GMPPB	ENSG00000173540	3	13	8	0.733621
GNAO1	ENSG00000087258	16	5	4	0.87002
GNAS	ENSG00000087460	20	0	2	0.993454
GNB1	ENSG00000078369	1	3	0	0.994434
GNB5	ENSG00000069966	15	3	1	0.50705
GNE	ENSG00000159921	9	18	15	0.666023
GNPTAB	ENSG00000111670	12	57	41	0.986824
GNPTG	ENSG00000090581	16	3	3	0.683401
GP1BB	ENSG00000203618	22	0	1	0.995959
GPAA1	ENSG00000197858	8	3	2	0.936562
GPC3	ENSG00000147257	X	1	0	0.996643
GPHN	ENSG00000171723	14	2	0	0.994564
GPI	ENSG00000105220	19	1	2	0.402077
GPR161	ENSG00000143147	1	16	10	0.733143
GPR56	ENSG00000205336	10	3	1	0.50705
GPSM2	ENSG00000121957	1	4	4	0.637636
GPT2	ENSG00000166123	16	1	0	0.996643
GRIA1	ENSG00000155511	5	1	0	0.996643
GRIA3	ENSG00000125675	X	1	0	0.996643
GRIN1	ENSG00000176884	9	2	1	0.768543
GRIN2A	ENSG00000183454	16	2	4	0.235902
GRIN2B	ENSG00000273079	12	8	10	0.240495
GRIN2D	ENSG00000105464	19	0	1	0.995959
GRIP1	ENSG00000155974	12	14	9	0.798286
GRN	ENSG00000030582	17	0	2	0.993454
GSS	ENSG00000100983	20	1	0	0.996643
GTF2H5	ENSG00000272047	6	1	0	0.996643
GTPBP2	ENSG00000172432	6	1	2	0.402077
GUCY2D	ENSG00000132518	17	42	29	0.87578
GUSB	ENSG00000169919	7	0	3	0.993301
GYS2	ENSG00000111713	12	9	9	0.479497
HACE1	ENSG00000085382	6	2	1	0.768543
HADH	ENSG00000138796	4	0	2	0.993454
HADHA	ENSG00000084754	2	8	8	0.505099
HADHB	ENSG00000138029	2	2	2	0.73918
HARS1	ENSG00000170445	5	5	2	0.48534
HAX1	ENSG00000143575	1	5	6	0.394499
HBA1	ENSG00000206172	16	1	2	0.402077
HBA2	ENSG00000188536	16	1	2	0.402077
HCN4	ENSG00000138622	15	42	21	0.175495
HDAC8	ENSG00000147099	X	2	1	0.768543
HECW2	ENSG00000138411	2	3	2	0.936562
HEPACAM	ENSG00000165478	11	1	0	0.996643
HEPHL1	ENSG00000181333	11	3	1	0.50705
HERC2	ENSG00000128731	15	15	10	0.858531
HES7	ENSG00000179111	17	4	0	0.991199
HESX1	ENSG00000163666	3	2	3	0.418462
HEXA	ENSG00000213614	15	44	31	0.940624
HEXB	ENSG00000049860	5	8	10	0.240495
HGSNAT	ENSG00000165102	8	47	32	0.820891
HINT1	ENSG00000169567	5	3	0	0.994434
HIST1H1E	ENSG00000168298	6	4	2	0.677232
HIVEP2	ENSG00000010818	6	0	2	0.993454
HK1	ENSG00000156515	10	0	2	0.993454
HLCS	ENSG00000159267	21	6	2	0.348005
HMGCL	ENSG00000117305	1	2	3	0.418462
HNF1B	ENSG00000275410	17	0	1	0.995959
HNF4A	ENSG00000101076	20	1	1	0.813909
HNRNPH2	ENSG00000126945	X	1	4	0.12397
HNRNPK	ENSG00000165119	9	1	0	0.996643
HNRNPR	ENSG00000125944	1	0	1	0.995959
HNRNPU	ENSG00000153187	1	7	5	0.99504
HPD	ENSG00000158104	12	15	9	0.672355
HPDL	ENSG00000186603	1	87	45	0.0724782
HRAS	ENSG00000174775	11	1	1	0.813909
HSD17B10	ENSG00000072506	X	1	0	0.996643
HSD17B4	ENSG00000133835	5	5	1	0.243604
HSPG2	ENSG00000142798	1	1	0	0.996643
HTRA2	ENSG00000115317	2	5	5	0.598425
HUWE1	ENSG00000086758	X	2	4	0.235902
HYLS1	ENSG00000198331	11	3	3	0.683401
IARS	ENSG00000196305	9	1	4	0.12397
IARS1	ENSG00000196305	9	1	4	0.12397
IBA57	ENSG00000181873	1	0	1	0.995959
IDUA	ENSG00000127415	4	31	21	0.840563
IER3IP1	ENSG00000134049	18	8	5	0.809674
IFIH1	ENSG00000115267	2	110	71	0.484452
IFT140	ENSG00000187535	16	9	3	0.250233
IFT172	ENSG00000138002	2	1	3	0.214939
IFT27	ENSG00000100360	22	2	1	0.768543
IFT74	ENSG00000096872	9	7	7	0.533057
IKBKG	ENSG00000269335	X	7	7	0.533057
IMPDH1	ENSG00000106348	7	2	3	0.418462
IMPG2	ENSG00000081148	3	8	4	0.555909
INPP5E	ENSG00000148384	9	1	4	0.12397
INPP5K	ENSG00000132376	17	2	1	0.768543
INS	ENSG00000254647	11	0	1	0.995959
INSR	ENSG00000171105	19	1	0	0.996643
INTS1	ENSG00000164880	7	2	0	0.994564
INVS	ENSG00000119509	9	0	2	0.993454
IQCB1	ENSG00000173226	3	20	16	0.74296
IQSEC2	ENSG00000124313	X	14	9	0.798286
IRF2BPL	ENSG00000119669	14	1	0	0.996643
ISPD	ENSG00000214960	7	2	1	0.768543
ITGA7	ENSG00000135424	12	8	3	0.338062
ITGB3	ENSG00000259207	17	0	1	0.995959
ITGB6	ENSG00000115221	2	3	0	0.994434
ITPA	ENSG00000125877	20	1	2	0.402077
ITPR1	ENSG00000150995	3	5	6	0.394499
ITSN1	ENSG00000205726	21	0	1	0.995959
IVD	ENSG00000128928	15	8	10	0.240495
IYD	ENSG00000009765	6	6	2	0.348005
JAG1	ENSG00000101384	20	4	2	0.677232
KANSL1	ENSG00000120071	17	1	2	0.402077
KARS1	ENSG00000065427	16	2	2	0.73918
KAT5	ENSG00000172977	11	2	1	0.768543
KAT6A	ENSG00000083168	8	2	2	0.73918
KAT6B	ENSG00000156650	10	4	3	0.952829
KAT8	ENSG00000103510	16	1	0	0.996643
KCNAB2	ENSG00000069424	1	1	0	0.996643
KCNB1	ENSG00000158445	20	3	0	0.994434
KCNC1	ENSG00000129159	11	0	2	0.993454
KCND3	ENSG00000171385	1	5	2	0.48534
KCNH1	ENSG00000143473	1	1	2	0.402077
KCNJ1	ENSG00000151704	11	86	57	0.642321
KCNJ10	ENSG00000177807	1	3	0	0.994434
KCNJ11	ENSG00000187486	11	1	4	0.12397
KCNJ16	ENSG00000153822	17	5	4	0.87002
KCNK3	ENSG00000171303	2	1	0	0.996643
KCNQ2	ENSG00000075043	20	15	15	0.360922
KCNQ3	ENSG00000184156	8	8	4	0.555909
KCNT1	ENSG00000107147	9	29	11	0.0713473
KCNT2	ENSG00000162687	1	0	1	0.995959
KCTD3	ENSG00000136636	1	0	1	0.995959
KCTD7	ENSG00000243335	7	5	3	0.807324
KDM2B	ENSG00000089094	12	1	0	0.996643
KDM5B	ENSG00000117139	1	3	2	0.936562
KDM5C	ENSG00000126012	X	2	0	0.994564
KDM6A	ENSG00000147050	X	2	0	0.994564
KDM6B	ENSG00000132510	17	0	1	0.995959
KIAA0586	ENSG00000100578	14	42	28	0.764722
KIAA0753	ENSG00000198920	17	4	1	0.34584
KIAA1109	ENSG00000138688	4	1	0	0.996643
KIAA1279	ENSG00000198954	10	2	0	0.994564
KIAA2022	ENSG00000050030	X	0	2	0.993454
KIDINS220	ENSG00000134313	2	1	0	0.996643
KIF11	ENSG00000138160	10	1	0	0.996643
KIF1A	ENSG00000130294	2	6	5	0.803535
KIF1B	ENSG00000054523	1	1	1	0.813909
KIF1C	ENSG00000129250	17	38	36	0.228042
KIF5A	ENSG00000155980	12	0	1	0.995959
KIF5C	ENSG00000168280	2	2	2	0.73918
KIF7	ENSG00000166813	15	1	1	0.813909
KIFBP	ENSG00000198954	10	2	0	0.994564
KIT	ENSG00000157404	4	2	0	0.994564
KIZ	ENSG00000088970	20	4	1	0.34584
KLHL7	ENSG00000122550	7	2	1	0.768543
KLLN	ENSG00000227268	10	1	0	0.996643
KMT2A	ENSG00000118058	11	11	9	0.768369
KMT2D	ENSG00000167548	12	2	3	0.418462
KMT2E	ENSG00000005483	7	1	0	0.996643
KMT5B	ENSG00000110066	11	1	2	0.402077
KNL1	ENSG00000137812	15	3	0	0.994434
KPTN	ENSG00000118162	19	5	10	0.0607229
KRAS	ENSG00000133703	12	0	1	0.995959
KRT81	ENSG00000205426	12	11	8	0.975271
KRT86	ENSG00000170442	12	11	8	0.975271
KYNU	ENSG00000115919	2	1	0	0.996643
LAMA1	ENSG00000101680	18	3	4	0.416279
LAMA2	ENSG00000196569	6	37	40	0.0700234
LAMB2	ENSG00000172037	3	7	3	0.45559
LAMC3	ENSG00000050555	9	0	1	0.995959
LARP7	ENSG00000174720	4	4	5	0.406868
LARS1	ENSG00000133706	5	9	0	0.990771
LAS1L	ENSG00000001497	X	1	0	0.996643
LBR	ENSG00000143815	1	0	1	0.995959
LCA5	ENSG00000135338	6	1	1	0.813909
LDHD	ENSG00000166816	16	0	1	0.995959
LEMD3	ENSG00000174106	12	8	10	0.240495
LEPR	ENSG00000116678	1	1	4	0.12397
LGI4	ENSG00000153902	19	0	1	0.995959
LHX4	ENSG00000121454	1	0	1	0.995959
LIAS	ENSG00000121897	4	2	2	0.73918
LIG4	ENSG00000174405	13	7	2	0.250902
LINS	ENSG00000140471	15	2	1	0.768543
LINS1	ENSG00000140471	15	2	1	0.768543
LIPA	ENSG00000107798	10	11	8	0.975271
LIPT1	ENSG00000144182	2	17	14	0.700116
LIPT2	ENSG00000175536	11	1	0	0.996643
LMBRD1	ENSG00000168216	6	3	4	0.416279
LMNA	ENSG00000160789	1	5	4	0.87002
LMNB2	ENSG00000176619	19	3	1	0.50705
LONP1	ENSG00000196365	19	1	1	0.813909
LRP2	ENSG00000081479	2	1	0	0.996643
LRP5	ENSG00000162337	11	87	56	0.52496
LRPPRC	ENSG00000138095	2	22	12	0.445143
LSS	ENSG00000160285	21	1	1	0.813909
LTBP2	ENSG00000119681	14	2	3	0.418462
LYST	ENSG00000143669	1	1	2	0.402077
LZTFL1	ENSG00000163818	3	0	1	0.995959
LZTR1	ENSG00000099949	22	7	5	0.99504
MADD	ENSG00000110514	11	42	10	0.00165777
MAGEL2	ENSG00000254585	15	1	3	0.214939
MAGT1	ENSG00000102158	X	2	1	0.768543
MAK	ENSG00000111837	6	2	1	0.768543
MAN1B1	ENSG00000177239	9	3	3	0.683401
MAN2B1	ENSG00000104774	19	6	3	0.610103
MANBA	ENSG00000109323	4	0	3	0.993301
MAP1B	ENSG00000131711	5	0	1	0.995959
MAP2K1	ENSG00000169032	15	4	3	0.952829
MAP3K7	ENSG00000135341	6	0	1	0.995959
MAPK1	ENSG00000100030	22	1	0	0.996643
MAPK8IP3	ENSG00000138834	16	7	5	0.99504
MARS1	ENSG00000166986	12	2	2	0.73918
MARS2	ENSG00000247626	2	1	0	0.996643
MASP1	ENSG00000127241	3	2	0	0.994564
MAT1A	ENSG00000151224	10	3	0	0.994434
MBD5	ENSG00000204406	2	11	9	0.768369
MC2R	ENSG00000185231	18	2	5	0.135206
MCCC1	ENSG00000078070	3	12	6	0.470531
MCCC2	ENSG00000131844	5	28	20	0.990053
MCM4	ENSG00000104738	8	1	0	0.996643
MCOLN1	ENSG00000090674	19	1	0	0.996643
MCPH1	ENSG00000147316	8	14	10	0.99298
MECP2	ENSG00000169057	X	2	27	5.91536e-05
MED12	ENSG00000184634	X	1	5	0.0760622
MED13L	ENSG00000123066	12	5	2	0.48534
MED17	ENSG00000042429	11	1	1	0.813909
MED23	ENSG00000112282	6	0	1	0.995959
MEF2C	ENSG00000081189	5	1	4	0.12397
MEIS2	ENSG00000134138	15	0	1	0.995959
MERTK	ENSG00000153208	2	2	0	0.994564
METTL23	ENSG00000181038	17	3	3	0.683401
MFN2	ENSG00000116688	1	13	6	0.371577
MFSD8	ENSG00000164073	4	22	16	0.964985
MICU1	ENSG00000107745	10	2	3	0.418462
MIPEP	ENSG00000027001	13	3	1	0.50705
MITF	ENSG00000187098	3	32	20	0.628983
MKKS	ENSG00000125863	20	69	55	0.553578
MKS1	ENSG00000011143	17	30	24	0.687533
MLC1	ENSG00000100427	22	4	1	0.34584
MLYCD	ENSG00000103150	16	1	0	0.996643
MMAA	ENSG00000151611	4	6	2	0.348005
MMAB	ENSG00000139428	12	8	8	0.505099
MMACHC	ENSG00000132763	1	22	18	0.676593
MMADHC	ENSG00000168288	2	1	0	0.996643
MMUT	ENSG00000146085	6	10	6	0.730023
MN1	ENSG00000169184	22	1	1	0.813909
MOCS1	ENSG00000124615	6	3	2	0.936562
MOCS2	ENSG00000164172	5	4	2	0.677232
MOGS	ENSG00000115275	2	0	1	0.995959
MORC2	ENSG00000133422	22	6	2	0.348005
MPDZ	ENSG00000107186	9	2	0	0.994564
MPI	ENSG00000178802	15	5	1	0.243604
MPLKIP	ENSG00000168303	7	0	1	0.995959
MPV17	ENSG00000115204	2	5	2	0.48534
MRAP	ENSG00000170262	21	2	0	0.994564
MRE11	ENSG00000020922	11	3	5	0.247692
MRPS2	ENSG00000122140	9	1	0	0.996643
MRPS22	ENSG00000175110	3	2	0	0.994564
MRPS34	ENSG00000074071	16	7	5	0.99504
MSTO1	ENSG00000125459	1	8	0	0.990833
MTFMT	ENSG00000103707	15	5	3	0.807324
MTHFD1	ENSG00000100714	14	2	3	0.418462
MTHFR	ENSG00000177000	1	8	4	0.555909
MTO1	ENSG00000135297	6	1	1	0.813909
MTOR	ENSG00000198793	1	4	3	0.952829
MTR	ENSG00000116984	1	1	3	0.214939
MTRFR	ENSG00000130921	12	2	2	0.73918
MTRR	ENSG00000124275	5	6	1	0.176514
MUT	ENSG00000146085	6	10	6	0.730023
MVK	ENSG00000110921	12	27	15	0.427055
MYCN	ENSG00000134323	2	2	1	0.768543
MYH3	ENSG00000109063	17	1	3	0.214939
MYH7	ENSG00000092054	14	30	19	0.671362
MYO7A	ENSG00000137474	11	24	20	0.617919
MYO9A	ENSG00000066933	15	32	25	0.746314
MYT1L	ENSG00000186487	2	2	3	0.418462
NAA10	ENSG00000102030	X	2	3	0.418462
NAA15	ENSG00000164134	4	2	7	0.0477976
NACC1	ENSG00000160877	19	1	0	0.996643
NAGA	ENSG00000198951	22	42	30	0.987796
NAGLU	ENSG00000108784	17	10	7	0.961363
NALCN	ENSG00000102452	13	2	2	0.73918
NANS	ENSG00000095380	9	0	1	0.995959
NARS1	ENSG00000134440	18	17	14	0.700116
NARS2	ENSG00000137513	11	6	1	0.176514
NBAS	ENSG00000151779	2	17	9	0.461202
NBN	ENSG00000104320	8	13	6	0.371577
NCAPD2	ENSG00000010292	12	4	5	0.406868
NCAPD3	ENSG00000151503	11	1	0	0.996643
NCOR1	ENSG00000141027	17	1	0	0.996643
NDE1	ENSG00000072864	16	6	9	0.160767
NDP	ENSG00000124479	X	1	1	0.813909
NDUFA9	ENSG00000139180	12	3	4	0.416279
NDUFAF1	ENSG00000137806	15	1	0	0.996643
NDUFAF2	ENSG00000164182	5	3	4	0.416279
NDUFAF3	ENSG00000178057	3	7	2	0.250902
NDUFAF5	ENSG00000101247	20	2	3	0.418462
NDUFAF6	ENSG00000156170	8	0	2	0.993454
NDUFB3	ENSG00000119013	2	21	15	0.991394
NDUFB9	ENSG00000147684	8	2	3	0.418462
NDUFS1	ENSG00000023228	2	1	1	0.813909
NDUFS2	ENSG00000158864	1	1	2	0.402077
NDUFS3	ENSG00000213619	11	1	0	0.996643
NDUFS4	ENSG00000164258	5	1	1	0.813909
NDUFS7	ENSG00000115286	19	11	11	0.434266
NDUFS8	ENSG00000110717	11	1	0	0.996643
NDUFV1	ENSG00000167792	11	8	6	0.933297
NDUFV2	ENSG00000178127	18	2	1	0.768543
NEB	ENSG00000183091	2	25	18	0.988783
NEDD4L	ENSG00000049759	18	2	0	0.994564
NEK2	ENSG00000117650	1	5	6	0.394499
NEMF	ENSG00000165525	14	1	1	0.813909
NEXMIF	ENSG00000050030	X	0	2	0.993454
NF1	ENSG00000196712	17	4	6	0.252323
NFIA	ENSG00000162599	1	1	1	0.813909
NFIX	ENSG00000008441	19	2	2	0.73918
NFU1	ENSG00000169599	2	1	1	0.813909
NGLY1	ENSG00000151092	3	7	6	0.747837
NIPBL	ENSG00000164190	5	0	2	0.993454
NMNAT1	ENSG00000173614	1	12	5	0.307364
NODAL	ENSG00000156574	10	1	0	0.996643
NOTCH1	ENSG00000148400	9	1	0	0.996643
NOTCH3	ENSG00000074181	19	10	6	0.730023
NPC1	ENSG00000141458	18	40	17	0.0696587
NPC2	ENSG00000119655	14	9	9	0.479497
NPHP1	ENSG00000144061	2	2	1	0.768543
NPHP3	ENSG00000113971	3	31	27	0.457557
NPHP4	ENSG00000131697	1	12	4	0.184169
NPR2	ENSG00000159899	9	1	0	0.996643
NR2E3	ENSG00000278570	15	11	8	0.975271
NR2F1	ENSG00000175745	5	0	2	0.993454
NRAS	ENSG00000213281	1	1	0	0.996643
NRL	ENSG00000129535	14	1	3	0.214939
NRXN1	ENSG00000179915	2	0	1	0.995959
NRXN3	ENSG00000021645	14	3	5	0.247692
NSD1	ENSG00000165671	5	5	2	0.48534
NSMCE3	ENSG00000185115	15	1	0	0.996643
NT5C2	ENSG00000076685	10	0	2	0.993454
NTRK1	ENSG00000198400	1	0	1	0.995959
NUBPL	ENSG00000151413	14	27	22	0.65451
NUDT2	ENSG00000164978	9	6	0	0.990985
NUP107	ENSG00000111581	12	2	1	0.768543
OCA2	ENSG00000104044	15	70	60	0.304939
OCLN	ENSG00000197822	5	2	1	0.768543
OFD1	ENSG00000046651	X	67	24	0.00331028
OPA1	ENSG00000198836	3	8	10	0.240495
OPA3	ENSG00000125741	19	1	0	0.996643
ORC1	ENSG00000085840	1	5	3	0.807324
ORC6	ENSG00000091651	16	4	2	0.677232
OSGEP	ENSG00000092094	14	3	4	0.416279
OTC	ENSG00000036473	X	7	2	0.250902
OTUD5	ENSG00000068308	X	1	1	0.813909
OTUD6B	ENSG00000155100	8	0	2	0.993454
OXTR	ENSG00000180914	3	57	24	0.0277513
P3H1	ENSG00000117385	1	2	4	0.235902
PACS1	ENSG00000175115	11	6	8	0.250046
PACS2	ENSG00000179364	14	4	1	0.34584
PAFAH1B1	ENSG00000007168	17	2	2	0.73918
PAFAH1B3	ENSG00000079462	19	25	12	0.252016
PAH	ENSG00000171759	12	103	57	0.112411
PALB2	ENSG00000083093	16	14	6	0.290987
PAM16	ENSG00000217930	16	1	0	0.996643
PANK2	ENSG00000125779	20	6	2	0.348005
PAPSS2	ENSG00000198682	10	10	8	0.816859
PARN	ENSG00000140694	16	2	0	0.994564
PAX2	ENSG00000075891	10	0	1	0.995959
PAX3	ENSG00000135903	2	4	0	0.991199
PAX6	ENSG00000007372	11	9	8	0.657616
PBX1	ENSG00000185630	1	2	0	0.994564
PC	ENSG00000173599	11	3	2	0.936562
PCCA	ENSG00000175198	13	10	5	0.510158
PCCB	ENSG00000114054	3	21	10	0.285825
PCDH12	ENSG00000113555	5	4	3	0.952829
PCDH15	ENSG00000150275	10	3	8	0.0521091
PCDH19	ENSG00000165194	X	12	7	0.66418
PCGF2	ENSG00000277258	17	0	1	0.995959
PCK1	ENSG00000124253	20	0	1	0.995959
PCNT	ENSG00000160299	21	4	4	0.637636
PCYT1A	ENSG00000161217	3	0	1	0.995959
PCYT2	ENSG00000185813	17	0	2	0.993454
PDE10A	ENSG00000112541	6	1	1	0.813909
PDE6A	ENSG00000132915	5	5	5	0.598425
PDE6B	ENSG00000133256	4	63	49	0.665982
PDGFRB	ENSG00000113721	5	3	5	0.247692
PDHA1	ENSG00000131828	X	0	2	0.993454
PDHB	ENSG00000168291	3	0	1	0.995959
PDHX	ENSG00000110435	11	3	0	0.994434
PDX1	ENSG00000139515	13	39	23	0.455587
PEPD	ENSG00000124299	19	2	1	0.768543
PEX1	ENSG00000127980	7	19	13	0.89662
PEX10	ENSG00000157911	1	5	2	0.48534
PEX11B	ENSG00000131779	1	63	35	0.223049
PEX12	ENSG00000108733	17	5	3	0.807324
PEX16	ENSG00000121680	11	3	0	0.994434
PEX19	ENSG00000162735	1	1	0	0.996643
PEX2	ENSG00000164751	8	1	1	0.813909
PEX26	ENSG00000215193	22	2	0	0.994564
PEX6	ENSG00000124587	6	39	28	0.995212
PEX7	ENSG00000112357	6	1	5	0.0760622
PGAP1	ENSG00000197121	2	0	1	0.995959
PGAP2	ENSG00000148985	11	0	2	0.993454
PGAP3	ENSG00000161395	17	8	4	0.555909
PGM1	ENSG00000079739	1	1	0	0.996643
PGM3	ENSG00000013375	6	3	1	0.50705
PHF3	ENSG00000118482	6	6	6	0.563926
PHF6	ENSG00000156531	X	2	1	0.768543
PHGDH	ENSG00000092621	1	2	3	0.418462
PHKG2	ENSG00000156873	16	3	1	0.50705
PHOX2B	ENSG00000109132	4	45	33	0.920698
PHYH	ENSG00000107537	10	97	60	0.363264
PIBF1	ENSG00000083535	13	0	3	0.993301
PIEZO1	ENSG00000103335	16	50	48	0.145386
PIEZO2	ENSG00000154864	18	4	0	0.991199
PIGA	ENSG00000165195	X	1	0	0.996643
PIGB	ENSG00000069943	15	0	1	0.995959
PIGG	ENSG00000174227	4	16	8	0.404469
PIGH	ENSG00000100564	14	0	1	0.995959
PIGK	ENSG00000142892	1	1	0	0.996643
PIGL	ENSG00000108474	17	10	4	0.3235
PIGN	ENSG00000197563	18	17	6	0.134832
PIGO	ENSG00000165282	9	3	2	0.936562
PIGP	ENSG00000185808	21	2	2	0.73918
PIGQ	ENSG00000007541	16	2	0	0.994564
PIGS	ENSG00000087111	17	3	1	0.50705
PIGT	ENSG00000124155	20	4	2	0.677232
PIGV	ENSG00000060642	1	4	4	0.637636
PIGW	ENSG00000277161	17	2	1	0.768543
PIK3CA	ENSG00000121879	3	1	0	0.996643
PISD	ENSG00000241878	22	1	0	0.996643
PITX2	ENSG00000164093	4	6	3	0.610103
PITX3	ENSG00000107859	10	1	0	0.996643
PLA2G6	ENSG00000184381	22	13	4	0.138534
PLEKHG2	ENSG00000090924	19	0	2	0.993454
PLK4	ENSG00000142731	4	1	0	0.996643
PLOD3	ENSG00000106397	7	1	0	0.996643
PLP1	ENSG00000123560	X	0	1	0.995959
PLPBP	ENSG00000147471	8	1	0	0.996643
PLXNA1	ENSG00000114554	3	2	0	0.994564
PMM2	ENSG00000140650	16	64	39	0.420129
PMP22	ENSG00000109099	17	58	42	0.960087
PMPCA	ENSG00000165688	9	1	0	0.996643
PMPCB	ENSG00000105819	7	1	0	0.996643
PNKP	ENSG00000039650	19	9	6	0.890271
PNP	ENSG00000198805	14	2	1	0.768543
PNPLA6	ENSG00000032444	19	2	2	0.73918
PNPO	ENSG00000108439	17	8	2	0.18234
PNPT1	ENSG00000138035	2	35	26	0.890175
POC1A	ENSG00000164087	3	2	1	0.768543
POGZ	ENSG00000143442	1	24	21	0.503308
POLG	ENSG00000140521	15	155	116	0.720582
POLR1C	ENSG00000171453	6	5	5	0.598425
POLR2A	ENSG00000181222	17	1	1	0.813909
POLR3A	ENSG00000148606	10	22	20	0.440548
POLR3B	ENSG00000013503	12	17	13	0.860562
POMGNT1	ENSG00000085998	1	6	5	0.803535
POMGNT2	ENSG00000144647	3	0	1	0.995959
POMK	ENSG00000185900	8	1	0	0.996643
POMT1	ENSG00000130714	9	4	2	0.677232
POMT2	ENSG00000009830	14	4	3	0.952829
POR	ENSG00000127948	7	4	3	0.952829
POU1F1	ENSG00000064835	3	1	2	0.402077
POU3F3	ENSG00000198914	2	1	0	0.996643
PPARG	ENSG00000132170	3	1	2	0.402077
PPM1D	ENSG00000170836	17	2	4	0.235902
PPOX	ENSG00000143224	1	92	61	0.632317
PPP1CB	ENSG00000213639	2	1	0	0.996643
PPP2R1A	ENSG00000105568	19	1	2	0.402077
PPP2R5D	ENSG00000112640	6	7	6	0.747837
PPT1	ENSG00000131238	1	12	2	0.0558376
PQBP1	ENSG00000102103	X	4	0	0.991199
PRDM16	ENSG00000142611	1	2	0	0.994564
PRDX1	ENSG00000117450	1	22	17	0.815788
PREPL	ENSG00000138078	2	28	20	0.990053
PRF1	ENSG00000180644	10	15	10	0.858531
PRICKLE1	ENSG00000139174	12	7	2	0.250902
PRKAR1A	ENSG00000108946	17	3	1	0.50705
PRKCG	ENSG00000126583	19	2	0	0.994564
PRKN	ENSG00000185345	6	55	38	0.860116
PRKRA	ENSG00000180228	2	1	0	0.996643
PRMT7	ENSG00000132600	16	10	13	0.156282
PROC	ENSG00000115718	2	10	2	0.0990135
PROKR2	ENSG00000101292	20	17	13	0.860562
PROM1	ENSG00000007062	4	6	5	0.803535
PROP1	ENSG00000175325	5	8	6	0.933297
PRORP	ENSG00000100890	14	1	2	0.402077
PRPH2	ENSG00000112619	6	29	11	0.0713473
PRRT2	ENSG00000167371	16	65	68	0.0276912
PRSS12	ENSG00000164099	4	1	2	0.402077
PRUNE1	ENSG00000143363	1	1	0	0.996643
PSAP	ENSG00000197746	10	2	2	0.73918
PSAT1	ENSG00000135069	9	2	1	0.768543
PSEN1	ENSG00000080815	14	2	0	0.994564
PSEN2	ENSG00000143801	1	2	1	0.768543
PSMB8	ENSG00000204264	6	8	13	0.0681214
PSPH	ENSG00000146733	7	1	1	0.813909
PTCH1	ENSG00000185920	9	10	6	0.730023
PTCH2	ENSG00000117425	1	1	0	0.996643
PTEN	ENSG00000171862	10	42	30	0.987796
PTPN11	ENSG00000179295	12	7	5	0.99504
PTPN23	ENSG00000076201	3	11	8	0.975271
PTRH2	ENSG00000141378	17	0	2	0.993454
PTS	ENSG00000150787	11	0	3	0.993301
PUF60	ENSG00000179950	8	3	3	0.683401
PURA	ENSG00000185129	5	1	5	0.0760622
PUS1	ENSG00000177192	12	3	0	0.994434
PUS3	ENSG00000110060	11	3	3	0.683401
PYCR1	ENSG00000183010	17	4	1	0.34584
PYCR2	ENSG00000143811	1	1	0	0.996643
QARS1	ENSG00000172053	3	2	0	0.994564
QRICH1	ENSG00000198218	3	1	0	0.996643
RAB11B	ENSG00000185236	19	2	0	0.994564
RAB18	ENSG00000099246	10	1	1	0.813909
RAB23	ENSG00000112210	6	6	4	0.910346
RAB27A	ENSG00000069974	15	1	3	0.214939
RAB3GAP1	ENSG00000115839	2	1	0	0.996643
RAB3GAP2	ENSG00000118873	1	1	1	0.813909
RABL6	ENSG00000196642	9	1	0	0.996643
RAC1	ENSG00000136238	7	2	1	0.768543
RAD50	ENSG00000113522	5	16	14	0.585168
RAD51	ENSG00000051180	15	1	1	0.813909
RAD51C	ENSG00000108384	17	4	5	0.406868
RAF1	ENSG00000132155	3	1	0	0.996643
RARS1	ENSG00000113643	5	3	2	0.936562
RARS2	ENSG00000146282	6	15	10	0.858531
RASA1	ENSG00000145715	5	0	1	0.995959
RB1	ENSG00000139687	13	1	0	0.996643
RBBP8	ENSG00000101773	18	5	3	0.807324
RBFOX1	ENSG00000078328	16	24	17	0.969698
RBM8A	ENSG00000265241	1	85	59	0.847269
RBP3	ENSG00000265203	10	3	1	0.50705
RCBTB1	ENSG00000136144	13	1	4	0.12397
RDH11	ENSG00000072042	14	1	0	0.996643
RDH12	ENSG00000139988	14	8	2	0.18234
RECQL4	ENSG00000160957	8	14	6	0.290987
RELN	ENSG00000189056	7	29	13	0.158178
RERE	ENSG00000142599	1	1	0	0.996643
RET	ENSG00000165731	10	7	8	0.366976
RFT1	ENSG00000163933	3	1	2	0.402077
RHO	ENSG00000163914	3	5	5	0.598425
RHOBTB2	ENSG00000008853	8	0	4	0.993192
RIPPLY2	ENSG00000203877	6	5	7	0.252561
RIT1	ENSG00000143622	1	1	0	0.996643
RLBP1	ENSG00000140522	15	5	2	0.48534
RMND1	ENSG00000155906	6	1	5	0.0760622
RNASEH2A	ENSG00000104889	19	0	2	0.993454
RNASEH2B	ENSG00000136104	13	17	15	0.556753
RNASEH2C	ENSG00000172922	11	2	1	0.768543
RNF213	ENSG00000173821	17	0	2	0.993454
ROM1	ENSG00000149489	11	65	55	0.361066
ROR2	ENSG00000169071	9	2	0	0.994564
RORA	ENSG00000069667	15	1	0	0.996643
RORB	ENSG00000198963	9	0	1	0.995959
RP1	ENSG00000104237	8	7	4	0.717262
RP2	ENSG00000102218	X	1	0	0.996643
RPE65	ENSG00000116745	1	11	3	0.137416
RPGRIP1	ENSG00000092200	14	5	6	0.394499
RPGRIP1L	ENSG00000103494	16	4	1	0.34584
RPS19	ENSG00000105372	19	3	5	0.247692
RRM2B	ENSG00000048392	8	5	2	0.48534
RTEL1	ENSG00000258366	20	3	1	0.50705
RTN4IP1	ENSG00000130347	6	1	1	0.813909
RTTN	ENSG00000176225	18	2	1	0.768543
RUBCN	ENSG00000145016	3	1	2	0.402077
RUSC2	ENSG00000198853	9	0	1	0.995959
RXYLT1	ENSG00000118600	12	3	3	0.683401
RYR1	ENSG00000196218	19	46	29	0.58569
RYR2	ENSG00000198626	1	24	15	0.675958
SACS	ENSG00000151835	13	126	82	0.488475
SAG	ENSG00000130561	2	2	1	0.768543
SAMD9	ENSG00000205413	7	0	1	0.995959
SAMHD1	ENSG00000101347	20	5	6	0.394499
SAR1B	ENSG00000152700	5	3	1	0.50705
SARS2	ENSG00000104835	19	2	1	0.768543
SATB1	ENSG00000182568	3	1	0	0.996643
SATB2	ENSG00000119042	2	1	4	0.12397
SBDS	ENSG00000126524	7	48	33	0.85225
SBF1	ENSG00000100241	22	2	0	0.994564
SCAF4	ENSG00000156304	21	9	4	0.425802
SCARB2	ENSG00000138760	4	4	4	0.637636
SCN1A	ENSG00000144285	2	40	31	0.743288
SCN1B	ENSG00000105711	19	5	1	0.243604
SCN2A	ENSG00000136531	2	13	12	0.526936
SCN3A	ENSG00000153253	2	0	1	0.995959
SCN4A	ENSG00000007314	17	3	0	0.994434
SCN8A	ENSG00000196876	12	0	3	0.993301
SCN9A	ENSG00000169432	2	78	44	0.199416
SCO1	ENSG00000133028	17	1	3	0.214939
SCO2	ENSG00000284194	22	11	11	0.434266
SCUBE3	ENSG00000146197	6	1	1	0.813909
SCYL1	ENSG00000142186	11	1	0	0.996643
SDCCAG8	ENSG00000054282	1	1	0	0.996643
SDHA	ENSG00000073578	5	8	8	0.505099
SDHB	ENSG00000117118	1	4	2	0.677232
SEC23B	ENSG00000101310	20	7	1	0.131049
SEMA4A	ENSG00000196189	1	3	0	0.994434
SEPSECS	ENSG00000109618	4	2	3	0.418462
SERAC1	ENSG00000122335	6	8	4	0.555909
SETBP1	ENSG00000152217	18	3	1	0.50705
SETD1A	ENSG00000099381	16	2	4	0.235902
SETD2	ENSG00000181555	3	0	2	0.993454
SETD5	ENSG00000168137	3	6	5	0.803535
SFXN4	ENSG00000183605	10	0	1	0.995959
SGPL1	ENSG00000166224	10	3	1	0.50705
SGSH	ENSG00000181523	17	21	12	0.529832
SH2B1	ENSG00000178188	16	2	2	0.73918
SHANK2	ENSG00000162105	11	1	0	0.996643
SHANK3	ENSG00000251322	22	12	17	0.070181
SHH	ENSG00000164690	7	7	4	0.717262
SHMT2	ENSG00000182199	12	0	1	0.995959
SIGMAR1	ENSG00000147955	9	3	1	0.50705
SIL1	ENSG00000120725	5	2	2	0.73918
SIM2	ENSG00000159263	21	1	0	0.996643
SIX3	ENSG00000138083	2	24	14	0.538679
SLC12A1	ENSG00000074803	15	37	34	0.293357
SLC12A2	ENSG00000064651	5	0	2	0.993454
SLC12A6	ENSG00000140199	15	2	0	0.994564
SLC13A5	ENSG00000141485	17	5	3	0.807324
SLC16A1	ENSG00000155380	1	0	1	0.995959
SLC16A2	ENSG00000147100	X	2	0	0.994564
SLC17A5	ENSG00000119899	6	9	5	0.647258
SLC18A2	ENSG00000165646	10	0	2	0.993454
SLC19A3	ENSG00000135917	2	3	3	0.683401
SLC1A2	ENSG00000110436	11	1	0	0.996643
SLC1A4	ENSG00000115902	2	1	1	0.813909
SLC25A1	ENSG00000100075	22	3	1	0.50705
SLC25A15	ENSG00000102743	13	2	0	0.994564
SLC25A19	ENSG00000125454	17	0	1	0.995959
SLC25A20	ENSG00000178537	3	1	2	0.402077
SLC25A46	ENSG00000164209	5	21	8	0.127201
SLC26A4	ENSG00000091137	7	73	51	0.886512
SLC29A3	ENSG00000198246	10	3	4	0.416279
SLC2A1	ENSG00000117394	1	2	1	0.768543
SLC2A10	ENSG00000197496	20	6	4	0.910346
SLC2A2	ENSG00000163581	3	0	1	0.995959
SLC35A1	ENSG00000164414	6	1	1	0.813909
SLC35A2	ENSG00000102100	X	4	0	0.991199
SLC35A3	ENSG00000117620	1	0	1	0.995959
SLC35C1	ENSG00000181830	11	3	3	0.683401
SLC36A2	ENSG00000186335	5	63	61	0.0911466
SLC39A8	ENSG00000138821	4	10	7	0.961363
SLC3A1	ENSG00000138079	2	34	27	0.690072
SLC45A1	ENSG00000162426	1	1	2	0.402077
SLC46A1	ENSG00000076351	17	2	1	0.768543
SLC5A6	ENSG00000138074	2	1	1	0.813909
SLC6A1	ENSG00000157103	3	4	4	0.637636
SLC6A19	ENSG00000174358	5	37	31	0.519807
SLC6A3	ENSG00000142319	5	1	0	0.996643
SLC6A5	ENSG00000165970	11	3	2	0.936562
SLC6A8	ENSG00000130821	X	6	1	0.176514
SLC6A9	ENSG00000196517	1	1	0	0.996643
SLC7A14	ENSG00000013293	3	3	0	0.994434
SLC7A7	ENSG00000155465	14	2	1	0.768543
SLC9A6	ENSG00000198689	X	4	0	0.991199
SLX4	ENSG00000188827	16	1	1	0.813909
SMAD4	ENSG00000141646	18	5	1	0.243604
SMARCA2	ENSG00000080503	9	2	2	0.73918
SMARCA4	ENSG00000127616	19	1	0	0.996643
SMARCAL1	ENSG00000138375	2	10	7	0.961363
SMARCB1	ENSG00000099956	22	0	1	0.995959
SMARCC2	ENSG00000139613	12	1	0	0.996643
SMARCD1	ENSG00000066117	12	1	0	0.996643
SMARCE1	ENSG00000073584	17	1	0	0.996643
SMC1A	ENSG00000072501	X	1	4	0.12397
SMO	ENSG00000128602	7	0	2	0.993454
SMPD1	ENSG00000166311	11	121	80	0.568423
SMPD4	ENSG00000136699	2	0	1	0.995959
SMS	ENSG00000102172	X	2	0	0.994564
SNAP25	ENSG00000132639	20	2	0	0.994564
SNAP29	ENSG00000099940	22	2	1	0.768543
SNIP1	ENSG00000163877	1	1	1	0.813909
SNORD118	ENSG00000200463	17	106	75	0.929768
SNX27	ENSG00000143376	1	0	1	0.995959
SOD1	ENSG00000142168	21	10	4	0.3235
SON	ENSG00000159140	21	6	8	0.250046
SOS1	ENSG00000115904	2	3	0	0.994434
SOS2	ENSG00000100485	14	0	1	0.995959
SOST	ENSG00000167941	17	1	0	0.996643
SOX2	ENSG00000181449	3	2	2	0.73918
SOX3	ENSG00000134595	X	7	5	0.99504
SOX5	ENSG00000134532	12	3	0	0.994434
SPART	ENSG00000133104	13	2	0	0.994564
SPAST	ENSG00000021574	2	3	0	0.994434
SPATA5	ENSG00000145375	4	24	11	0.218003
SPATA5L1	ENSG00000171763	15	14	11	0.819675
SPATA7	ENSG00000042317	14	4	3	0.952829
SPECC1L	ENSG00000100014	22	1	1	0.813909
SPEN	ENSG00000065526	1	0	1	0.995959
SPG11	ENSG00000104133	15	8	9	0.353105
SPG21	ENSG00000090487	15	2	0	0.994564
SPG7	ENSG00000197912	16	69	71	0.030668
SPINK5	ENSG00000133710	5	28	12	0.134741
SPOP	ENSG00000121067	17	2	0	0.994564
SPR	ENSG00000116096	2	3	1	0.50705
SPRED2	ENSG00000198369	2	1	1	0.813909
SPTAN1	ENSG00000197694	9	86	61	0.948756
SPTBN2	ENSG00000173898	11	7	2	0.250902
SRCAP	ENSG00000080603	16	2	1	0.768543
SRD5A3	ENSG00000128039	4	0	3	0.993301
ST3GAL5	ENSG00000115525	2	5	1	0.243604
STAC3	ENSG00000185482	12	1	1	0.813909
STAG1	ENSG00000118007	3	0	1	0.995959
STAMBP	ENSG00000124356	2	1	2	0.402077
STAR	ENSG00000147465	8	3	2	0.936562
STIL	ENSG00000123473	1	15	4	0.0784082
STRA6	ENSG00000137868	15	5	6	0.394499
STRADA	ENSG00000266173	17	3	3	0.683401
STUB1	ENSG00000103266	16	7	3	0.45559
STX1B	ENSG00000099365	16	1	0	0.996643
STXBP1	ENSG00000136854	9	6	7	0.380917
SUCLA2	ENSG00000136143	13	4	1	0.34584
SUFU	ENSG00000107882	10	1	0	0.996643
SUMF1	ENSG00000144455	3	1	2	0.402077
SUOX	ENSG00000139531	12	2	1	0.768543
SURF1	ENSG00000148290	9	8	6	0.933297
SUV420H1	ENSG00000110066	11	1	2	0.402077
SYN1	ENSG00000008056	X	2	0	0.994564
SYNE1	ENSG00000131018	6	23	14	0.628393
SYNGAP1	ENSG00000197283	6	5	13	0.0142061
SZT2	ENSG00000198198	1	4	4	0.637636
TAF1	ENSG00000147133	X	0	1	0.995959
TAF1C	ENSG00000103168	16	2	3	0.418462
TANC2	ENSG00000170921	17	0	1	0.995959
TANGO2	ENSG00000183597	22	1	0	0.996643
TARS2	ENSG00000143374	1	0	1	0.995959
TBC1D24	ENSG00000162065	16	41	13	0.0100574
TBCD	ENSG00000141556	17	1	1	0.813909
TBCE	ENSG00000284770	1	0	2	0.993454
TBCE	ENSG00000285053	1	0	2	0.993454
TBCK	ENSG00000145348	4	4	8	0.0935124
TBL1XR1	ENSG00000177565	3	1	2	0.402077
TBR1	ENSG00000136535	2	1	2	0.402077
TBX1	ENSG00000184058	22	1	0	0.996643
TBX22	ENSG00000122145	X	1	3	0.214939
TCF12	ENSG00000140262	15	1	0	0.996643
TCF20	ENSG00000100207	22	0	1	0.995959
TCF4	ENSG00000196628	18	9	9	0.479497
TCN2	ENSG00000185339	22	4	5	0.406868
TCOF1	ENSG00000070814	5	0	1	0.995959
TCTN1	ENSG00000204852	12	1	2	0.402077
TCTN2	ENSG00000168778	12	1	0	0.996643
TCTN3	ENSG00000119977	10	1	0	0.996643
TDGF1	ENSG00000241186	3	1	1	0.813909
TDP2	ENSG00000111802	6	2	1	0.768543
TECPR2	ENSG00000196663	14	2	0	0.994564
TELO2	ENSG00000100726	16	10	5	0.510158
TERT	ENSG00000164362	5	39	22	0.366451
TET3	ENSG00000187605	2	1	0	0.996643
TFE3	ENSG00000068323	X	0	1	0.995959
TFG	ENSG00000114354	3	1	1	0.813909
TG	ENSG00000042832	8	29	12	0.108242
TGDS	ENSG00000088451	13	4	6	0.252323
TGFB1	ENSG00000105329	19	0	2	0.993454
TGFBR2	ENSG00000163513	3	4	0	0.991199
TGIF1	ENSG00000177426	18	3	0	0.994434
TGM6	ENSG00000166948	20	0	1	0.995959
TH	ENSG00000180176	11	4	3	0.952829
THOC6	ENSG00000131652	16	5	1	0.243604
THRA	ENSG00000126351	17	1	1	0.813909
THRB	ENSG00000151090	3	1	0	0.996643
TINF2	ENSG00000092330	14	13	4	0.138534
TK2	ENSG00000166548	16	1	0	0.996643
TLK2	ENSG00000146872	17	1	1	0.813909
TMCO1	ENSG00000143183	1	3	3	0.683401
TMEM107	ENSG00000179029	17	106	75	0.929768
TMEM126B	ENSG00000171204	11	14	14	0.377508
TMEM138	ENSG00000149483	11	1	1	0.813909
TMEM216	ENSG00000187049	11	4	5	0.406868
TMEM231	ENSG00000205084	16	5	1	0.243604
TMEM237	ENSG00000155755	2	1	1	0.813909
TMEM67	ENSG00000164953	8	17	16	0.433344
TMEM70	ENSG00000175606	8	3	2	0.936562
TMEM94	ENSG00000177728	17	1	0	0.996643
TMPRSS6	ENSG00000187045	22	2	3	0.418462
TMX2	ENSG00000213593	11	0	2	0.993454
TNPO2	ENSG00000105576	19	0	1	0.995959
TNR	ENSG00000116147	1	1	2	0.402077
TOE1	ENSG00000132773	1	1	1	0.813909
TOMM40	ENSG00000130204	19	9	6	0.890271
TOR1A	ENSG00000136827	9	5	0	0.991081
TP53	ENSG00000141510	17	1	0	0.996643
TPI1	ENSG00000111669	12	5	0	0.991081
TPO	ENSG00000115705	2	16	4	0.059097
TPP1	ENSG00000166340	11	10	8	0.816859
TPR	ENSG00000047410	1	1	0	0.996643
TRAF3IP1	ENSG00000204104	2	2	0	0.994564
TRAF7	ENSG00000131653	16	1	0	0.996643
TRAIP	ENSG00000183763	3	1	0	0.996643
TRAPPC11	ENSG00000168538	4	2	7	0.0477976
TRAPPC2	ENSG00000196459	X	0	1	0.995959
TRAPPC4	ENSG00000196655	11	7	6	0.747837
TRAPPC6B	ENSG00000182400	14	1	0	0.996643
TRAPPC9	ENSG00000167632	8	5	5	0.598425
TREM2	ENSG00000095970	6	0	1	0.995959
TREX1	ENSG00000213689	3	10	5	0.510158
TRIM32	ENSG00000119401	9	15	9	0.672355
TRIM37	ENSG00000108395	17	0	2	0.993454
TRIO	ENSG00000038382	5	3	7	0.0869686
TRIP12	ENSG00000153827	2	2	2	0.73918
TRIP13	ENSG00000071539	5	1	1	0.813909
TRIT1	ENSG00000043514	1	17	11	0.790694
TRMT1	ENSG00000104907	19	4	3	0.952829
TRMT10A	ENSG00000145331	4	6	2	0.348005
TRMT5	ENSG00000126814	14	5	5	0.598425
TRNT1	ENSG00000072756	3	8	3	0.338062
TRPM1	ENSG00000134160	15	14	12	0.649028
TRPM3	ENSG00000083067	9	0	1	0.995959
TRPV4	ENSG00000111199	12	1	0	0.996643
TRRAP	ENSG00000196367	7	1	0	0.996643
TSC2	ENSG00000103197	16	8	6	0.933297
TSEN2	ENSG00000154743	3	2	1	0.768543
TSEN54	ENSG00000182173	17	12	9	0.918308
TSFM	ENSG00000123297	12	8	6	0.933297
TSHB	ENSG00000134200	1	4	2	0.677232
TSHR	ENSG00000165409	14	9	9	0.479497
TTC19	ENSG00000011295	17	1	3	0.214939
TTC37	ENSG00000198677	5	2	8	0.0295184
TTC5	ENSG00000136319	14	0	1	0.995959
TTC8	ENSG00000165533	14	6	6	0.563926
TTN	ENSG00000155657	2	45	27	0.462215
TUB	ENSG00000166402	11	1	1	0.813909
TUBA1A	ENSG00000167552	12	3	3	0.683401
TUBB	ENSG00000196230	6	1	0	0.996643
TUBB2A	ENSG00000137267	6	3	4	0.416279
TUBB3	ENSG00000258947	16	89	85	0.0552321
TUBB4A	ENSG00000104833	19	5	0	0.991081
TUBG1	ENSG00000131462	17	1	1	0.813909
TUBGCP2	ENSG00000130640	10	4	1	0.34584
TUBGCP4	ENSG00000137822	15	10	3	0.185253
TUBGCP6	ENSG00000128159	22	3	1	0.50705
TULP1	ENSG00000112041	6	6	3	0.610103
TUSC3	ENSG00000104723	8	1	0	0.996643
TWNK	ENSG00000107815	10	1	0	0.996643
TXN2	ENSG00000100348	22	1	0	0.996643
TXNRD2	ENSG00000184470	22	7	1	0.131049
TYMP	ENSG00000025708	22	11	11	0.434266
UBA5	ENSG00000081307	3	23	18	0.779789
UBE2A	ENSG00000077721	X	1	0	0.996643
UBE3A	ENSG00000114062	15	1	5	0.0760622
UBTF	ENSG00000108312	17	1	0	0.996643
UFSP2	ENSG00000109775	4	0	1	0.995959
UGDH	ENSG00000109814	4	5	3	0.807324
UGP2	ENSG00000169764	2	2	0	0.994564
UGT1A1	ENSG00000241635	2	11	5	0.397673
UMPS	ENSG00000114491	3	2	1	0.768543
UNC80	ENSG00000144406	2	24	18	0.884492
UPB1	ENSG00000100024	22	13	5	0.23605
UPF1	ENSG00000005007	19	10	5	0.510158
UPF3B	ENSG00000125351	X	3	0	0.994434
USB1	ENSG00000103005	16	1	4	0.12397
USH1C	ENSG00000006611	11	5	11	0.0373679
USH1G	ENSG00000182040	17	1	1	0.813909
USH2A	ENSG00000042781	1	137	100	0.888996
USP9X	ENSG00000124486	X	1	2	0.402077
VAMP1	ENSG00000139190	12	0	1	0.995959
VARS2	ENSG00000137411	6	4	5	0.406868
VCP	ENSG00000165280	9	86	72	0.32552
VIPAS39	ENSG00000151445	14	0	1	0.995959
VPS13B	ENSG00000132549	8	67	61	0.172544
VPS33B	ENSG00000184056	15	1	0	0.996643
VPS37A	ENSG00000155975	8	2	0	0.994564
VPS41	ENSG00000006715	7	0	1	0.995959
VPS4A	ENSG00000132612	16	1	1	0.813909
VPS53	ENSG00000141252	17	1	0	0.996643
VRK1	ENSG00000100749	14	0	1	0.995959
WAC	ENSG00000095787	10	3	3	0.683401
WARS2	ENSG00000116874	1	38	29	0.798755
WASF1	ENSG00000112290	6	0	1	0.995959
WASHC4	ENSG00000136051	12	7	3	0.45559
WDPCP	ENSG00000143951	2	2	1	0.768543
WDR11	ENSG00000120008	10	1	2	0.402077
WDR19	ENSG00000157796	4	5	5	0.598425
WDR26	ENSG00000162923	1	1	0	0.996643
WDR35	ENSG00000118965	2	3	1	0.50705
WDR37	ENSG00000047056	10	1	0	0.996643
WDR45	ENSG00000196998	X	2	6	0.0793654
WDR62	ENSG00000075702	19	7	3	0.45559
WFS1	ENSG00000109501	4	41	17	0.0565322
WRAP53	ENSG00000141499	17	1	1	0.813909
WT1	ENSG00000184937	11	1	1	0.813909
WWOX	ENSG00000186153	16	6	8	0.250046
XPA	ENSG00000136936	9	4	0	0.991199
XPC	ENSG00000154767	3	1	2	0.402077
XRCC2	ENSG00000196584	7	0	4	0.993192
XRCC4	ENSG00000152422	5	5	4	0.87002
YARS2	ENSG00000139131	12	4	3	0.952829
YIF1B	ENSG00000167645	19	2	0	0.994564
YWHAG	ENSG00000170027	7	1	2	0.402077
ZBTB18	ENSG00000179456	1	0	4	0.993192
ZBTB20	ENSG00000181722	3	1	0	0.996643
ZC4H2	ENSG00000126970	X	0	2	0.993454
ZDHHC15	ENSG00000102383	X	0	1	0.995959
ZDHHC9	ENSG00000188706	X	1	0	0.996643
ZEB2	ENSG00000169554	2	0	2	0.993454
ZFYVE26	ENSG00000072121	14	12	4	0.184169
ZIC2	ENSG00000043355	13	1	0	0.996643
ZMIZ1	ENSG00000108175	10	0	2	0.993454
ZMYND11	ENSG00000015171	10	3	2	0.936562
ZNF142	ENSG00000115568	2	11	7	0.805065
ZNF292	ENSG00000188994	6	1	0	0.996643
ZNF335	ENSG00000198026	20	3	7	0.0869686
ZNF408	ENSG00000175213	11	0	2	0.993454
ZNF462	ENSG00000148143	9	1	0	0.996643
ZNF513	ENSG00000163795	2	0	2	0.993454
ZNHIT3	ENSG00000273611	17	0	1	0.995959
ZSWIM6	ENSG00000130449	5	1	0	0.996643
ZSWIM6	ENSG00000130449	5	1	0	0.996643

## Sheet: Genes list - significant
Gene_Name	ensembl_gene_id	chromosome_name	male	female	pval_glm	sense	Gene	Biological process	Molecular function	RNA tissue specificity	RNA tissue distribution	RNA tissue specific nTPM	RNA single cell type specificity	RNA single cell type distribution	RNA single cell type specific nTPM	RNA brain regional specificity	RNA brain regional distribution	RNA brain regional specific nTPM	RNA tissue cell type enrichment	Tissue expression cluster	Subcellular main location
MECP2	ENSG00000169057	X	2	27	5.91536e-05	Female_up	MECP2	Transcription, Transcription regulation	DNA-binding, Repressor	Low tissue specificity	Detected in all		Low cell type specificity	Detected in all		Low region specificity	Detected in all		Pancreas - Endothelial cells	Cluster 59: Non-specific - Translation	Nucleoplasm
DPYD	ENSG00000188641	1	58	73	0.00122504	Female_up	DPYD		Oxidoreductase	Tissue enhanced	Detected in all	liver: 68.5	Cell type enriched	Detected in many	Oligodendrocytes: 1616.4	Low region specificity	Detected in all		Kidney - Fibroblasts, Liver - Hepatocytes, Liver - Hepatocytes, Prostate - Fibroblasts, Skin - Endothelial cells, Thyroid - Fibroblasts	Cluster 85: Liver - Metabolism
AR	ENSG00000169083	X	31	45	0.00235802	Female_up	AR	Transcription, Transcription regulation	Activator, DNA-binding, Receptor	Tissue enhanced	Detected in many	liver: 38.2	Cell type enhanced	Detected in many	Basal prostatic cells: 148.7;Granulosa cells: 102.3;Hepatocytes: 247.1;Prostatic glandular cells: 470.0	Low region specificity	Detected in all		Adipose subcutaneous - Adipocytes (Subcutaneous), Liver - Hepatocytes, Pancreas - Fibroblasts, Testis - Sertoli cells	Cluster 85: Liver - Metabolism	Cytosol
DDX3X	ENSG00000215301	X	4	14	0.00508954	Female_up	DDX3X	Apoptosis, Chromosome partition, Host-virus interaction, Immunity, Innate immunity, Ribosome biogenesis, Transcription, Transcription regulation, Translation regulation	DNA-binding, Helicase, Hydrolase, RNA-binding	Low tissue specificity	Detected in all		Cell type enhanced	Detected in all	Late spermatids: 906.6	Low region specificity	Detected in all		Testis - Late spermatids	Cluster 52: Non-specific - Ribosome	Cytosol
SYNGAP1	ENSG00000197283	6	5	13	0.0142061	Female_up	SYNGAP1		GTPase activation	Tissue enhanced	Detected in all	pituitary gland: 40.1	Cell type enhanced	Detected in many	Excitatory neurons: 34.0;Horizontal cells: 34.0;Respiratory ciliated cells: 33.4	Group enriched	Detected in many	amygdala: 11.4;basal ganglia: 11.3;cerebral cortex: 21.0;hippocampal formation: 26.4	Adipose visceral - Adipose progenitor cells	Cluster 72: Non-specific - Transcription	Nucleoplasm
PRRT2	ENSG00000167371	16	65	68	0.0276912	Female_up	PRRT2			Tissue enhanced	Detected in many	ovary: 124.3	Cell type enhanced	Detected in many	Bipolar cells: 74.8;Horizontal cells: 65.4;Leydig cells: 37.2;Peritubular cells: 42.2;Rod photoreceptor cells: 43.6	Low region specificity	Detected in all		Skeletal muscle - Fibroblasts, Thyroid - Fibroblasts	Cluster 35: Non-specific - Unknown function	Plasma membrane
TTC37	ENSG00000198677	5	2	8	0.0295184	Female_up	TTC37			Low tissue specificity	Detected in all		Low cell type specificity	Detected in all		Low region specificity	Detected in all			Cluster 8: Non-specific - Mitochondria	Nucleoplasm
SPG7	ENSG00000197912	16	69	71	0.030668	Female_up	SPG7		Hydrolase, Metalloprotease, Protease	Low tissue specificity	Detected in all		Low cell type specificity	Detected in all		Low region specificity	Detected in all		Heart muscle - Cardiomyocytes	Cluster 72: Non-specific - Transcription
CTNNB1	ENSG00000168036	3	1	7	0.0329144	Female_up	CTNNB1	Cell adhesion, Host-virus interaction, Neurogenesis, Transcription, Transcription regulation, Wnt signaling pathway	Activator	Low tissue specificity	Detected in all		Cell type enhanced	Detected in all	Syncytiotrophoblasts: 469.3	Low region specificity	Detected in all			Cluster 37: Intestine - Unknown function	Plasma membrane
GHR	ENSG00000112964	5	32	38	0.034429	Female_up	GHR	Endocytosis	Receptor	Tissue enhanced	Detected in many	adipose tissue: 84.7;liver: 213.3	Cell type enhanced	Detected in many	Excitatory neurons: 52.2;Hepatocytes: 121.3;Inhibitory neurons: 113.4;Oligodendrocyte precursor cells: 173.3	Low region specificity	Detected in all		Adipose subcutaneous - Adipocytes (Subcutaneous), Adipose visceral - Adipocytes (Visceral), Breast - Adipocytes (Breast), Liver - Hepatocytes, Lung - Fibroblast_1	Cluster 85: Liver - Metabolism	Plasma membrane, Cytosol, Cytoplasmic bodies
CAPN3	ENSG00000092529	15	31	37	0.0353102	Female_up	CAPN3		Hydrolase, Protease, Thiol protease	Tissue enhanced	Detected in all	brain: 279.2;skeletal muscle: 905.9;tongue: 377.4	Group enriched	Detected in many	Early spermatids: 132.9;Late spermatids: 91.6;Melanocytes: 158.5;Oligodendrocytes: 207.9;Proximal tubular cells: 61.6;Skeletal myocytes: 105.9	Low region specificity	Detected in all		Skeletal muscle - Skeletal myocytes, Testis - Early spermatids, Testis - Late spermatids	Cluster 80: Striated muscle - Unknown function
USH1C	ENSG00000006611	11	5	11	0.0373679	Female_up	USH1C	Differentiation, Hearing		Tissue enhanced	Detected in many	intestine: 97.8;kidney: 54.0	Cell type enhanced	Detected in some	Distal enterocytes: 185.3;Enteroendocrine cells: 97.3;Intestinal goblet cells: 97.8;Muller glia cells: 156.6;Paneth cells: 175.9;Proximal enterocytes: 439.0;Proximal tubular cells: 181.1;Undifferentiated cells: 96.1	Low region specificity	Detected in all		Colon - Colon enterocytes, Kidney - Proximal tubular cells, Liver - Cholangiocyte, Stomach - Gastric mucous cells	Cluster 87: Intestine & Kidney - Transmembrane transport	Cytosol
NAA15	ENSG00000164134	4	2	7	0.0477976	Female_up	NAA15	Angiogenesis, Differentiation, Transcription, Transcription regulation	Developmental protein	Low tissue specificity	Detected in all		Low cell type specificity	Detected in all		Low region specificity	Detected in all		Testis - Spermatocytes, Testis - Spermatogonia	Cluster 23: Testis - Cell cycle regulation	Cytosol
TRAPPC11	ENSG00000168538	4	2	7	0.0477976	Female_up	TRAPPC11	ER-Golgi transport, Transport		Low tissue specificity	Detected in all		Cell type enhanced	Detected in many	Early spermatids: 77.0	Low region specificity	Detected in all			Cluster 23: Testis - Cell cycle regulation	Cytosol
EEF1A2	ENSG00000101210	20	1	6	0.0490398	Female_up	EEF1A2	Protein biosynthesis	Elongation factor	Tissue enriched	Detected in many	skeletal muscle: 1638.0	Cell type enhanced	Detected in many	Bipolar cells: 130.0;Horizontal cells: 189.7;Skeletal myocytes: 612.6	Region enhanced	Detected in many	cerebral cortex: 347.2	Adipose visceral - Mesothelial cells, Breast - Breast glandular cells, Colon - Colon enteroendocrine cells, Heart muscle - Cardiomyocytes, Stomach - Gastric mucous cells	Cluster 80: Striated muscle - Unknown function	Cytosol
MADD	ENSG00000110514	11	42	10	0.00165777	Male_up	MADD	Apoptosis	Guanine-nucleotide releasing factor	Tissue enhanced	Detected in many	retina: 133.2	Cell type enhanced	Detected in many	Bipolar cells: 72.2;Cone photoreceptor cells: 131.0;Horizontal cells: 108.9;Rod photoreceptor cells: 100.8	Low region specificity	Detected in all		Testis - Spermatocytes	Cluster 58: Brain - Synaptic function	Plasma membrane, Cytosol
OFD1	ENSG00000046651	X	67	24	0.00331028	Male_up	OFD1	Cilium biogenesis/degradation		Low tissue specificity	Detected in all		Cell type enhanced	Detected in all	dendritic cells: 270.3	Low region specificity	Detected in all			Cluster 34: Non-specific - Transcription	Microtubules
TBC1D24	ENSG00000162065	16	41	13	0.0100574	Male_up	TBC1D24		GTPase activation	Tissue enhanced	Detected in many	salivary gland: 16.5	Cell type enhanced	Detected in many	Alveolar cells type 2: 39.5;Horizontal cells: 35.9	Low region specificity	Detected in all			Cluster 22: Non-specific - Unknown function	Plasma membrane, Cell Junctions
GLDC	ENSG00000178445	9	50	19	0.0178771	Male_up	GLDC		Oxidoreductase	Tissue enriched	Detected in many	liver: 173.5	Cell type enhanced	Detected in many	Cytotrophoblasts: 82.8;Extravillous trophoblasts: 39.5;Hepatocytes: 79.6;Oligodendrocyte precursor cells: 50.1;Syncytiotrophoblasts: 35.6	Low region specificity	Detected in all		Breast - Plasma cells, Kidney - Proximal tubular cells, Skin - Sebaceous gland cells	Cluster 15: Liver - Metabolism	Mitochondria
OXTR	ENSG00000180914	3	57	24	0.0277513	Male_up	OXTR		G-protein coupled receptor, Receptor, Transducer	Group enriched	Detected in some	brain: 14.7;breast: 54.1	Cell type enriched	Detected in many	Breast myoepithelial cells: 160.7	Low region specificity	Detected in all		Pancreas - Ductal cells	Cluster 57: Non-specific - Angiogenesis
BRCA2	ENSG00000139618	13	25	8	0.0464888	Male_up	BRCA2	Cell cycle, DNA damage, DNA recombination, DNA repair	DNA-binding	Tissue enhanced	Detected in some	bone marrow: 5.8;lymphoid tissue: 3.1;testis: 2.7	Cell type enhanced	Detected in many	dendritic cells: 47.7;Spermatocytes: 125.4;Spermatogonia: 73.9	Not detected	Not detected		Adipose visceral - Macrophages, Colon - Mitotic cells (Colon), Lung - Mitotic cells (Lung), Skin - Mitotic cells (Skin), Stomach - Mitotic cells (Stomach), Testis - Spermatocytes	Cluster 75: Bone marrow - mRNA splicing & Cell cycle	Nucleoplasm
