# Supplementary material for: Sex difference contributes to phenotypic diversity in individuals with neurodevelopmental disorders
Source: Front Pediatr. 2023 Aug 7;11:1172154. doi: 10.3389/fped.2023.1172154 (PMC10441218; doi:10.3389/fped.2023.1172154)
Supplement: Supplementary file 5 [file Table5.xlsx]

## Sheet:  linear mixed models all pheno 
Phenotype	pval_gender	coeff_gender	pval_age	pval_interac	BY
HP.0002518_Abnormality_of_the_periventricular_white_matter	0.000171678	-3.38454	0.00118069	0.00345945	0.3475
HP.0000717_Autism	0.000183295	0.731841	0.00479006	0.574441	0.3475
HP.0000260_Wide_anterior_fontanel	0.000188468	2.42264	0.860453	0.000310253	0.3475
HP.0000023_Inguinal_hernia	0.000341725	2.23177	0.723693	0.925953	0.501213
HP.0000047_Hypospadias	0.000407753	4.63013	0.295511	0.242423	0.501213
HP.0010663_Abnormality_of_thalamus_morphology	0.000488321	-4.74105	0.0483021	0.046938	0.514499
HP.0000252_Microcephaly	0.00085185	-0.364347	0.459533	0.490039	0.712636
HP.0001028_Hemangioma	0.000869627	-1.74901	0.000306101	0.00595742	0.712636
HP.0000592_Blue_sclerae	0.00107408	-1.91844	0.00833605	0.120844	0.792161
HP.0000582_Upslanted_palpebral_fissure	0.00125808	-0.60556	0.0733564	0.927644	0.843512
HP.0000729_Autistic_behavior	0.0014221	0.536356	0.00141405	0.533757	0.874031
HP.0002714_Downturned_corners_of_mouth	0.00237089	-1.08733	0.0194412	0.0990859	1
HP.0000649_Abnormality_of_visual_evoked_potentials	0.00249051	-4.07336	0.0592173	0.0551114	1
HP.0002803_Congenital_contracture	0.0025409	-3.60907	0.0152544	0.0217519	1
HP.0001643_Patent_ductus_arteriosus	0.00311705	-1.22267	0.00162763	0.00703472	1
HP.0001332_Dystonia	0.00342213	-1.24695	0.0115462	0.0150091	1
HP.0002376_Developmental_regression	0.0038401	-0.899561	0.650044	0.61496	1
HP.0000322_Short_philtrum	0.00399014	-0.75397	7.34163e-05	0.449925	1
HP.0000878_11_pairs_of_ribs	0.00564149	-3.77593	0.0378006	0.0425216	1
HP.0000041_Chordee	0.00584455	4.03432	0.295521	0.0195761	1
HP.0000455_Broad_nasal_tip	0.00676942	-1.14344	0.425932	0.0861318	1
HP.0001251_Ataxia	0.00744149	-1.04484	0.923479	0.627319	1
HP.0008846_Severe_intrauterine_growth_retardation	0.0103288	2.07957	0.296424	0.054176	1
HP.0004755_Supraventricular_tachycardia	0.0105067	3.30562	0.0325754	0.0448535	1
HP.0009909_Uplifted_earlobe	0.0109081	1.62465	0.62319	0.222287	1
HP.0002268_Paroxysmal_dystonia	0.0117688	-3.21216	0.0682731	0.0598355	1
HP.0001298_Encephalopathy	0.012073	-3.92864	0.156137	0.190226	1
HP.0011097_Epileptic_spasm	0.0145737	-0.826511	0.0111097	0.135175	1
HP.0009473_Joint_contracture_of_the_hand	0.0150817	-3.07479	0.110417	0.0921783	1
HP.0001182_Tapered_finger	0.0160897	-0.622346	0.824027	0.0704138	1
HP.0000377_Abnormality_of_the_pinna	0.0183529	0.96222	0.0128165	0.0234665	1
HP.0002197_Generalized_onset_seizure	0.0190431	-0.538878	0.0584315	0.372764	1
HP.0001545_Anteriorly_placed_anus	0.019212	-2.16989	0.0108556	0.806162	1
HP.0009099_Median_cleft_palate	0.0198799	-2.11843	0.0238749	0.0476549	1
HP.0000256_Macrocephaly	0.0205148	0.516594	0.65673	0.916427	1
HP.0002944_Thoracolumbar_scoliosis	0.0208155	-1.73549	0.132964	0.686246	1
HP.0005280_Depressed_nasal_bridge	0.0219893	-0.59136	9.5474e-06	0.664754	1
HP.0008115_Clinodactyly_of_the_3rd_toe	0.0220276	-3.72329	0.438346	0.131614	1
HP.0002827_Hip_dislocation	0.0225751	-1.24022	0.834324	0.170037	1
HP.0004279_Short_palm	0.0226994	-1.19052	0.412096	0.340576	1
HP.0000274_Small_face	0.0232508	-2.46038	0.333274	0.096933	1
HP.0001561_Polyhydramnios	0.0237624	-0.837402	0.000125867	0.00549268	1
HP.0002236_Frontal_upsweep_of_hair	0.0252121	1.16019	0.756259	0.600672	1
HP.0008050_Abnormality_of_the_palpebral_fissures	0.0255901	-1.9414	0.437199	0.0582735	1
HP.0002659_Increased_susceptibility_to_fractures	0.0280252	-2.64439	0.256331	0.0871638	1
HP.0000494_Downslanted_palpebral_fissures	0.0291899	0.448482	0.75196	0.544737	1
HP.0001773_Short_foot	0.0311524	1.52423	0.089119	0.0656741	1
HP.0100023_Recurrent_hand_flapping	0.031816	-0.584077	0.565036	0.37877	1
HP.0008947_Infantile_muscular_hypotonia	0.0321623	1.28789	0.993671	0.0179872	1
HP.0200006_Slanting_of_the_palpebral_fissure	0.0328974	-1.74104	0.854502	0.280193	1
HP.0001764_Short_foot	0.033837	-0.7123	1.07758e-06	0.863673	1
HP.0002650_Scoliosis	0.0339256	-0.515203	1.16698e-10	0.81181	1
HP.0000280_Coarse_facial_features	0.0346028	-0.659948	0.375659	0.353463	1
HP.0010878_Fetal_cystic_hygroma	0.0349313	-2.53887	0.173055	0.102704	1
HP.0011398_Central_hypotonia	0.0352807	0.687046	0.131678	0.109014	1
HP.0000470_Short_neck	0.0358886	-1.04027	0.0250396	0.0104953	1
HP.0002208_Coarse_hair	0.036211	1.42144	0.111446	0.146924	1
HP.0002058_Myopathic_facies	0.0364274	-1.22567	0.697872	0.507757	1
HP.0000768_Pectus_carinatum	0.0375292	1.06227	0.375391	0.596996	1
HP.0000637_Long_palpebral_fissure	0.0383575	0.653293	0.334558	0.0912958	1
HP.0008619_Bilateral_sensorineural_hearing_impairment	0.0384262	0.795326	0.00413449	0.128176	1
HP.0001476_Delayed_closure_of_the_anterior_fontanelle	0.0399617	1.43966	0.977826	0.0468609	1
HP.0011856_Pica	0.040978	1.59624	0.0122932	0.229094	1
HP.0000964_Eczema	0.0431969	0.628275	0.941244	0.476482	1
HP.0001357_Plagiocephaly	0.04526	0.510683	0.00124963	0.773007	1
HP.0000303_Mandibular_prognathia	0.0452611	-0.585641	3.99982e-07	0.880974	1
HP.0002804_Arthrogryposis_multiplex_congenita	0.0460205	-1.53303	0.177951	0.222004	1
HP.0002217_Slow_growing_hair	0.0462465	-3.25407	0.76362	0.250169	1
HP.0004488_Macrocephaly_at_birth	0.0463694	1.27658	0.721433	0.695976	1
HP.0011228_Horizontal_eyebrow	0.0474927	-1.41196	0.345882	0.223323	1
HP.0000733_Stereotypy	0.0483123	-0.519919	0.104532	0.153711	1
HP.0002162_Low_posterior_hairline	0.0492438	0.790746	0.00437724	0.469738	1
HP.0011682_Perimembranous_ventricular_septal_defect	0.0493373	-2.01052	0.117024	0.0948926	1
HP.0009836_Broad_distal_phalanx_of_finger	0.0499615	1.61989	0.0733539	0.128469	1

## Sheet: linear mixed models fisher sign
Phenotype	pval_gender	coeff_gender	pval_age	pval_interac	BY
HP.0000717_Autism	0.000183295	0.731841	0.00479006	0.574441	0.00777797
HP.0000023_Inguinal_hernia	0.000341725	2.23177	0.723693	0.925953	0.00777797
HP.0000252_Microcephaly	0.00085185	-0.364347	0.459533	0.490039	0.0129259
HP.0000582_Upslanted_palpebral_fissure	0.00125808	-0.60556	0.0733564	0.927644	0.0129474
HP.0000729_Autistic_behavior	0.0014221	0.536356	0.00141405	0.533757	0.0129474
HP.0002376_Developmental_regression	0.0038401	-0.899561	0.650044	0.61496	0.0259484
HP.0000322_Short_philtrum	0.00399014	-0.75397	7.34163e-05	0.449925	0.0259484
HP.0000256_Macrocephaly	0.0205148	0.516594	0.65673	0.916427	0.116734
HP.0002236_Frontal_upsweep_of_hair	0.0252121	1.16019	0.756259	0.600672	0.127523
HP.0000494_Downslanted_palpebral_fissures	0.0291899	0.448482	0.75196	0.544737	0.132878
HP.0001357_Plagiocephaly	0.04526	0.510683	0.00124963	0.773007	0.183272
HP.0000733_Stereotypy	0.0483123	-0.519919	0.104532	0.153711	0.183272
HP.0001374_Congenital_hip_dislocation	0.0946903	-1.14657	0.315294	0.411219	0.331576
HP.0000400_Macrotia	0.108177	0.642736	0.335596	0.422066	0.351743
