# Supplementary material for: Sex difference contributes to phenotypic diversity in individuals with neurodevelopmental disorders
Source: Front Pediatr. 2023 Aug 7;11:1172154. doi: 10.3389/fped.2023.1172154 (PMC10441218; doi:10.3389/fped.2023.1172154)
Supplement: Supplementary file 6 [file Table6.xlsx]

## Sheet: MCL cluster shared GDD genes
#clustering method	cluster number	cluster color	gene count	protein name	protein description
MCL	1	Red	322	ABCA7	ATP-binding cassette sub-family A member 7; Plays a role in phagocytosis by macrophages of apoptotic cells. Binds APOA1 and may function in apolipoprotein-mediated phospholipid efflux from cells. May also mediate cholesterol efflux. May regulate cellular ceramide homeostasis during keratinocytes differentiation; ATP binding cassette subfamily A
MCL	1	Red	322	ABCC8	ATP-binding cassette sub-family C member 8; Subunit of the beta-cell ATP-sensitive potassium channel (KATP). Regulator of ATP-sensitive K(+) channels and insulin release; ATP binding cassette subfamily C
MCL	1	Red	322	ACP5	Tartrate-resistant acid phosphatase type 5; Involved in osteopontin/bone sialoprotein dephosphorylation. Its expression seems to increase in certain pathological states such as Gaucher and Hodgkin diseases, the hairy cell, the B-cell, and the T-cell leukemias; Belongs to the metallophosphoesterase superfamily. Purple acid phosphatase family
MCL	1	Red	322	ACTG1	Actin, cytoplasmic 2; Actins are highly conserved proteins that are involved in various types of cell motility and are ubiquitously expressed in all eukaryotic cells; Belongs to the actin family
MCL	1	Red	322	ACTL6B	Actin-like protein 6B; Involved in transcriptional activation and repression of select genes by chromatin remodeling (alteration of DNA-nucleosome topology). Component of SWI/SNF chromatin remodeling complexes that carry out key enzymatic activities, changing chromatin structure by altering DNA-histone contacts within a nucleosome in an ATP-dependent manner. Belongs to the neuron-specific chromat…
MCL	1	Red	322	ADAMTSL2	ADAMTS-like protein 2; ADAMTS like 2
MCL	1	Red	322	ADNP	Activity-dependent neuroprotector homeobox protein; Potential transcription factor. May mediate some of the neuroprotective peptide VIP-associated effects involving normal growth and cancer proliferation; ZF class homeoboxes and pseudogenes
MCL	1	Red	322	AHSG	Alpha-2-HS-glycoprotein; Promotes endocytosis, possesses opsonic properties and influences the mineral phase of bone. Shows affinity for calcium and barium ions; Cystatins, type 4
MCL	1	Red	322	ALB	Serum albumin; Serum albumin, the main protein of plasma, has a good binding capacity for water, Ca(2+), Na(+), K(+), fatty acids, hormones, bilirubin and drugs. Its main function is the regulation of the colloidal osmotic pressure of blood. Major zinc transporter in plasma, typically binds about 80% of all plasma zinc; Belongs to the ALB/AFP/VDB family
MCL	1	Red	322	ANK2	Ankyrin-2; In skeletal muscle, required for proper localization of DMD and DCTN4 and for the formation and/or stability of a special subset of microtubules associated with costameres and neuromuscular junctions. Attaches integral membrane proteins to cytoskeletal elements. Also binds to cytoskeletal proteins. Required for coordinate assembly of Na/Ca exchanger, Na/K ATPase and InsP3 receptor at s…
MCL	1	Red	322	ANKRD11	Ankyrin repeat domain-containing protein 11; Chromatin regulator which modulates histone acetylation and gene expression in neural precursor cells (By similarity). May recruit histone deacetylases (HDACs) to the p160 coactivators/nuclear receptor complex to inhibit ligand-dependent transactivation. Has a role in proliferation and development of cortical neural precursors. May also regulate bone h…
MCL	1	Red	322	ANO10	Anoctamin-10; Does not exhibit calcium-activated chloride channel (CaCC) activity. Can inhibit the activity of ANO1; Belongs to the anoctamin family
MCL	1	Red	322	APC	Adenomatous polyposis coli protein; Tumor suppressor. Promotes rapid degradation of CTNNB1 and participates in Wnt signaling as a negative regulator. APC activity is correlated with its phosphorylation state. Activates the GEF activity of SPATA13 and ARHGEF4. Plays a role in hepatocyte growth factor (HGF)-induced cell migration. Required for MMP9 up-regulation via the JNK signaling pathway in col…
MCL	1	Red	322	APOE	Apolipoprotein E; Mediates the binding, internalization, and catabolism of lipoprotein particles. It can serve as a ligand for the LDL (apo B/E) receptor and for the specific apo-E receptor (chylomicron remnant) of hepatic tissues; Apolipoproteins
MCL	1	Red	322	AR	Androgen receptor; Steroid hormone receptors are ligand-activated transcription factors that regulate eukaryotic gene expression and affect cellular proliferation and differentiation in target tissues. Transcription factor activity is modulated by bound coactivator and corepressor proteins. Transcription activation is down-regulated by NR0B2. Activated, but not phosphorylated, by HIPK3 and ZIPK/D…
MCL	1	Red	322	ARID1B	AT-rich interactive domain-containing protein 1B; Involved in transcriptional activation and repression of select genes by chromatin remodeling (alteration of DNA-nucleosome topology). Component of SWI/SNF chromatin remodeling complexes that carry out key enzymatic activities, changing chromatin structure by altering DNA-histone contacts within a nucleosome in an ATP-dependent manner. Belongs to …
MCL	1	Red	322	ARX	Homeobox protein ARX; Transcription factor required for normal brain development. May be important for maintenance of specific neuronal subtypes in the cerebral cortex and axonal guidance in the floor plate; Belongs to the paired homeobox family. Bicoid subfamily
MCL	1	Red	322	ASCC1	Activating signal cointegrator 1 complex subunit 1; Enhances NF-kappa-B, SRF and AP1 transactivation. In cells responding to gastrin-activated paracrine signals, it is involved in the induction of SERPINB2 expression by gastrin. May also play a role in the development of neuromuscular junction
MCL	1	Red	322	ASXL1	Additional sex combs like 1, transcriptional regulator; Putative Polycomb group protein ASXL1; Probable Polycomb group (PcG) protein involved in transcriptional regulation mediated by ligand-bound nuclear hormone receptors, such as retinoic acid receptors (RARs) and peroxisome proliferator-activated receptor gamma (PPARG). Acts as coactivator of RARA and RXRA through association with NCOA1. Acts …
MCL	1	Red	322	ASXL3	Additional sex combs like 3, transcriptional regulator; Putative Polycomb group protein ASXL3; Putative Polycomb group (PcG) protein. PcG proteins act by forming multiprotein complexes, which are required to maintain the transcriptionally repressive state of homeotic genes throughout development. PcG proteins are not required to initiate repression, but to maintain it during later stages of devel…
MCL	1	Red	322	ATG7	Ubiquitin-like modifier-activating enzyme ATG7; E1-like activating enzyme involved in the 2 ubiquitin- like systems required for cytoplasm to vacuole transport (Cvt) and autophagy. Activates ATG12 for its conjugation with ATG5 as well as the ATG8 family proteins for their conjugation with phosphatidylethanolamine. Both systems are needed for the ATG8 association to Cvt vesicles and autophagosomes…
MCL	1	Red	322	ATP1A3	Sodium/potassium-transporting ATPase subunit alpha-3; This is the catalytic component of the active enzyme, which catalyzes the hydrolysis of ATP coupled with the exchange of sodium and potassium ions across the plasma membrane. This action creates the electrochemical gradient of sodium and potassium ions, providing the energy for active transport of various nutrients; Belongs to the cation trans…
MCL	1	Red	322	ATP7B	Copper-transporting ATPase 2; Copper ion transmembrane transporter involved in the export of copper out of the cells, such as the efflux of hepatic copper into the bile; ATPase copper transporting
MCL	1	Red	322	AUTS2	Autism susceptibility gene 2 protein; Component of a Polycomb group (PcG) multiprotein PRC1- like complex, a complex class required to maintain the transcriptionally repressive state of many genes, including Hox genes, throughout development. PcG PRC1 complex acts via chromatin remodeling and modification of histones; it mediates monoubiquitination of histone H2A 'Lys-119', rendering chromatin he…
MCL	1	Red	322	B3GALTL	Udp-glucose:o-linked fucose beta-1,3-glucosyltransferase; Beta-1,3-glucosyltransferase; O-glucosyltransferase that transfers glucose toward fucose with a beta-1,3 linkage. Specifically glucosylates O-linked fucosylglycan on TSP type-1 domains of proteins, thereby contributing to elongation of O-fucosylglycan
MCL	1	Red	322	BCHE	Butyrylcholinesterase; Cholinesterase; Esterase with broad substrate specificity. Contributes to the inactivation of the neurotransmitter acetylcholine. Can degrade neurotoxic organophosphate esters; Belongs to the type-B carboxylesterase/lipase family
MCL	1	Red	322	BCOR	BCL-6 corepressor; Transcriptional corepressor. May specifically inhibit gene expression when recruited to promoter regions by sequence- specific DNA-binding proteins such as BCL6 and MLLT3. This repression may be mediated at least in part by histone deacetylase activities which can associate with this corepressor. Involved in the repression of TFAP2A; impairs binding of BCL6 and KDM2B to TFAP2A …
MCL	1	Red	322	BPTF	Nucleosome-remodeling factor subunit BPTF; Histone-binding component of NURF (nucleosome-remodeling factor), a complex which catalyzes ATP-dependent nucleosome sliding and facilitates transcription of chromatin. Specifically recognizes H3 tails trimethylated on 'Lys-4' (H3K4me3), which mark transcription start sites of virtually all active genes. May also regulate transcription through direct bin…
MCL	1	Red	322	BRAF	B-raf proto-oncogene serine/threonine-protein kinase; Serine/threonine-protein kinase B-raf; Protein kinase involved in the transduction of mitogenic signals from the cell membrane to the nucleus. May play a role in the postsynaptic responses of hippocampal neuron. Phosphorylates MAP2K1, and thereby contributes to the MAP kinase signal transduction pathway
MCL	1	Red	322	BRPF1	Peregrin; Component of the MOZ/MORF complex which has a histone H3 acetyltransferase activity. Preferentially mediates histone H3-K23 acetylation. Positively regulates the transcription of RUNX1 and RUNX2; Bromodomain containing
MCL	1	Red	322	CACNA1A	Voltage-dependent P/Q-type calcium channel subunit alpha-1A; Voltage-sensitive calcium channels (VSCC) mediate the entry of calcium ions into excitable cells and are also involved in a variety of calcium-dependent processes, including muscle contraction, hormone or neurotransmitter release, gene expression, cell motility, cell division and cell death. The isoform alpha-1A gives rise to P and/or Q…
MCL	1	Red	322	CACNA1E	Voltage-dependent R-type calcium channel subunit alpha-1E; Voltage-sensitive calcium channels (VSCC) mediate the entry of calcium ions into excitable cells and are also involved in a variety of calcium-dependent processes, including muscle contraction, hormone or neurotransmitter release, gene expression, cell motility, cell division and cell death. The isoform alpha-1E gives rise to R-type calci…
MCL	1	Red	322	CASK	Peripheral plasma membrane protein CASK; Multidomain scaffolding protein with a role in synaptic transmembrane protein anchoring and ion channel trafficking. Contributes to neural development and regulation of gene expression via interaction with the transcription factor TBR1. Binds to cell-surface proteins, including amyloid precursor protein, neurexins and syndecans. May mediate a link between …
MCL	1	Red	322	CC2D1A	Coiled-coil and C2 domain-containing protein 1A; Transcription factor that binds specifically to the DRE (dual repressor element) and represses HTR1A gene transcription in neuronal cells. The combination of calcium and ATP specifically inactivates the binding with FRE. May play a role in the altered regulation of HTR1A associated with anxiety and major depression. Mediates HDAC-independent repres…
MCL	1	Red	322	CCBE1	Collagen and calcium-binding EGF domain-containing protein 1; Required for lymphangioblast budding and angiogenic sprouting from venous endothelium during embryogenesis; Belongs to the CCBE1 family
MCL	1	Red	322	CDC42BPB	Serine/threonine-protein kinase MRCK beta; Serine/threonine-protein kinase which is an important downstream effector of CDC42 and plays a role in the regulation of cytoskeleton reorganization and cell migration. Regulates actin cytoskeletal reorganization via phosphorylation of PPP1R12C and MYL9/MLC2. In concert with MYO18A and LURAP1, is involved in modulating lamellar actomyosin retrograde flow…
MCL	1	Red	322	CDK13	Cyclin-dependent kinase 13; Cyclin-dependent kinase which displays CTD kinase activity and is required for RNA splicing. Has CTD kinase activity by hyperphosphorylating the C-terminal heptapeptide repeat domain (CTD) of the largest RNA polymerase II subunit RPB1, thereby acting as a key regulator of transcription elongation. Required for RNA splicing, probably by phosphorylating SRSF1/SF2. Requir…
MCL	1	Red	322	CHAT	Choline O-acetyltransferase; Catalyzes the reversible synthesis of acetylcholine (ACh) from acetyl CoA and choline at cholinergic synapses; Belongs to the carnitine/choline acetyltransferase family
MCL	1	Red	322	CHD2	Chromodomain-helicase-DNA-binding protein 2; DNA-binding helicase that specifically binds to the promoter of target genes, leading to chromatin remodeling, possibly by promoting deposition of histone H3.3. Involved in myogenesis via interaction with MYOD1: binds to myogenic gene regulatory sequences and mediates incorporation of histone H3.3 prior to the onset of myogenic gene expression, promoti…
MCL	1	Red	322	CHD3	Chromodomain-helicase-DNA-binding protein 3; Component of the histone deacetylase NuRD complex which participates in the remodeling of chromatin by deacetylating histones. Required for anchoring centrosomal pericentrin in both interphase and mitosis, for spindle organization and centrosome integrity; Belongs to the SNF2/RAD54 helicase family
MCL	1	Red	322	CHD4	Chromodomain-helicase-DNA-binding protein 4; Component of the histone deacetylase NuRD complex which participates in the remodeling of chromatin by deacetylating histones; Belongs to the SNF2/RAD54 helicase family
MCL	1	Red	322	CHD7	Chromodomain-helicase-DNA-binding protein 7; Probable transcription regulator. Maybe involved in the in 45S precursor rRNA production; DNA helicases
MCL	1	Red	322	CHKB	Choline/ethanolamine kinase; Has a key role in phospholipid biosynthesis. Catalyzes the first step in phosphatidylethanolamine biosynthesis. Phosphorylates ethanolamine, and can also act on choline (in vitro). Has higher activity with ethanolamine. May not significantly contribute to in vivo phosphatidylcholine biosynthesis; Belongs to the choline/ethanolamine kinase family
MCL	1	Red	322	CLCN2	Chloride channel protein 2; Voltage-gated chloride channel. Chloride channels have several functions including the regulation of cell volume; membrane potential stabilization, signal transduction and transepithelial transport; Belongs to the chloride channel (TC 2.A.49) family. ClC-2/CLCN2 subfamily
MCL	1	Red	322	CLIC2	Chloride intracellular channel protein 2; Can insert into membranes and form chloride ion channels. Channel activity depends on the pH. Membrane insertion seems to be redox-regulated and may occur only under oxydizing conditions. Modulates the activity of RYR2 and inhibits calcium influx
MCL	1	Red	322	CLTCL1	Clathrin heavy chain like 1; Clathrin heavy chain 2; Clathrin is the major protein of the polyhedral coat of coated pits and vesicles. Two different adapter protein complexes link the clathrin lattice either to the plasma membrane or to the trans-Golgi network (By similarity)
MCL	1	Red	322	CNTNAP1	Contactin-associated protein 1; Required, with CNTNAP2, for radial and longitudinal organization of myelinated axons. Plays a role in the formation of functional distinct domains critical for saltatory conduction of nerve impulses in myelinated nerve fibers. Demarcates the paranodal region of the axo-glial junction. In association with contactin involved in the signaling between axons and myelina…
MCL	1	Red	322	CNTNAP2	Contactin-associated protein-like 2; Required, with CNTNAP1, for radial and longitudinal organization of myelinated axons. Plays a role in the formation of functional distinct domains critical for saltatory conduction of nerve impulses in myelinated nerve fibers. Demarcates the juxtaparanodal region of the axo-glial junction; Belongs to the neurexin family
MCL	1	Red	322	COG4	Conserved oligomeric Golgi complex subunit 4; Required for normal Golgi function. Plays a role in SNARE-pin assembly and Golgi-to-ER retrograde transport via its interaction with SCFD1; Belongs to the COG4 family
MCL	1	Red	322	COG7	Conserved oligomeric Golgi complex subunit 7; Required for normal Golgi function; Components of oligomeric golgi complex
MCL	1	Red	322	COG8	Conserved oligomeric Golgi complex subunit 8; Required for normal Golgi function; Components of oligomeric golgi complex
MCL	1	Red	322	COL11A2	Collagen alpha-2(XI) chain; May play an important role in fibrillogenesis by controlling lateral growth of collagen II fibrils; Collagens
MCL	1	Red	322	COL18A1	Collagen alpha-1(XVIII) chain; Probably plays a major role in determining the retinal structure as well as in the closure of the neural tube; Belongs to the multiplexin collagen family
MCL	1	Red	322	COL1A1	Collagen alpha-1(I) chain; Type I collagen is a member of group I collagen (fibrillar forming collagen); Collagens
MCL	1	Red	322	COL1A2	Collagen alpha-2(I) chain; Type I collagen is a member of group I collagen (fibrillar forming collagen); Belongs to the fibrillar collagen family
MCL	1	Red	322	COL2A1	Collagen alpha-1(II) chain; Type II collagen is specific for cartilaginous tissues. It is essential for the normal embryonic development of the skeleton, for linear growth and for the ability of cartilage to resist compressive forces
MCL	1	Red	322	COL4A2	Collagen alpha-2(IV) chain; Type IV collagen is the major structural component of glomerular basement membranes (GBM), forming a 'chicken-wire' meshwork together with laminins, proteoglycans and entactin/nidogen
MCL	1	Red	322	CPA6	Carboxypeptidase A6; May be involved in the proteolytic inactivation of enkephalins and neurotensin in some brain areas. May convert inactive angiotensin I into the biologically active angiotensin II. Releases a C-terminal amino acid, with preference for large hydrophobic C-terminal amino acids and shows only very weak activity toward small amino acids and histidine; M14 carboxypeptidases
MCL	1	Red	322	CRB2	Crumbs 2, cell polarity complex component; Protein crumbs homolog 2; Apical polarity protein that plays a central role during the epithelial-to-mesenchymal transition (EMT) at gastrulation, when newly specified mesodermal cells move inside the embryo. Acts by promoting cell ingression, the process by which cells leave the epithelial epiblast and move inside the embryo to form a new tissue layer. …
MCL	1	Red	322	CRBN	Protein cereblon; Substrate recognition component of a DCX (DDB1-CUL4-X- box) E3 protein ligase complex that mediates the ubiquitination and subsequent proteasomal degradation of target proteins, such as MEIS2. Normal degradation of key regulatory proteins is required for normal limb outgrowth and expression of the fibroblast growth factor FGF8. May play a role in memory and learning by regulatin…
MCL	1	Red	322	CREBBP	CREB-binding protein; Acetylates histones, giving a specific tag for transcriptional activation. Also acetylates non-histone proteins, like NCOA3 and FOXO1. Binds specifically to phosphorylated CREB and enhances its transcriptional activity toward cAMP-responsive genes. Acts as a coactivator of ALX1. Acts as a circadian transcriptional coactivator which enhances the activity of the circadian tran…
MCL	1	Red	322	CSNK2A1	Casein kinase II subunit alpha; Catalytic subunit of a constitutively active serine/threonine-protein kinase complex that phosphorylates a large number of substrates containing acidic residues C-terminal to the phosphorylated serine or threonine. Regulates numerous cellular processes, such as cell cycle progression, apoptosis and transcription, as well as viral infection. May act as a regulatory …
MCL	1	Red	322	CTCF	Transcriptional repressor CTCF; Chromatin binding factor that binds to DNA sequence specific sites. Involved in transcriptional regulation by binding to chromatin insulators and preventing interaction between promoter and nearby enhancers and silencers. Acts as transcriptional repressor binding to promoters of vertebrate MYC gene and BAG1 gene. Also binds to the PLK and PIM1 promoters. Acts as a …
MCL	1	Red	322	CTNNB1	Catenin beta-1; Key downstream component of the canonical Wnt signaling pathway. In the absence of Wnt, forms a complex with AXIN1, AXIN2, APC, CSNK1A1 and GSK3B that promotes phosphorylation on N-terminal Ser and Thr residues and ubiquitination of CTNNB1 via BTRC and its subsequent degradation by the proteasome. In the presence of Wnt ligand, CTNNB1 is not ubiquitinated and accumulates in the nu…
MCL	1	Red	322	CYFIP2	Cytoplasmic FMR1-interacting protein 2; Involved in T-cell adhesion and p53/TP53-dependent induction of apoptosis. Does not bind RNA. As component of the WAVE1 complex, required for BDNF-NTRK2 endocytic trafficking and signaling from early endosomes (By similarity); Belongs to the CYFIP family
MCL	1	Red	322	DCHS1	Protocadherin-16; Calcium-dependent cell-adhesion protein. Mediates functions in neuroprogenitor cell proliferation and differentiation. In the heart, has a critical role for proper morphogenesis of the mitral valve, acting in the regulation of cell migration involved in valve formation; Cadherin related
MCL	1	Red	322	DDC	Aromatic-l-amino-acid/l-tryptophan decarboxylase; Aromatic-L-amino-acid decarboxylase; Catalyzes the decarboxylation of L-3,4- dihydroxyphenylalanine (DOPA) to dopamine, L-5-hydroxytryptophan to serotonin and L-tryptophan to tryptamine
MCL	1	Red	322	DDR2	Discoidin domain-containing receptor 2; Tyrosine kinase that functions as cell surface receptor for fibrillar collagen and regulates cell differentiation, remodeling of the extracellular matrix, cell migration and cell proliferation. Required for normal bone development. Regulates osteoblast differentiation and chondrocyte maturation via a signaling pathway that involves MAP kinases and leads to …
MCL	1	Red	322	DDX3X	ATP-dependent RNA helicase DDX3X; Multifunctional ATP-dependent RNA helicase. The ATPase activity can be stimulated by various ribo- and deoxynucleic acids indicative for a relaxed substrate specificity. In vitro can unwind partially double-stranded DNA with a preference for 5'- single-stranded DNA overhangs. Is involved in several steps of gene expression, such as transcription, mRNA maturation,…
MCL	1	Red	322	DEPDC5	Dep domain containing 5, gator1 subcomplex subunit; GATOR complex protein DEPDC5; As a component of the GATOR1 complex functions as an inhibitor of the amino acid-sensing branch of the TORC1 pathway. The GATOR1 complex strongly increases GTP hydrolysis by RRAGA and RRAGB within RRAGC-containing heterodimers, thereby deactivating RRAGs, releasing mTORC1 from lysosomal surface and inhibiting mTORC1…
MCL	1	Red	322	DHX30	Putative ATP-dependent RNA helicase DHX30; Plays an important role in the assembly of the mitochondrial large ribosomal subunit. Required for optimal function of the zinc-finger antiviral protein ZC3HAV1 (By similarity). Associates with mitochondrial DNA; DEAH-box helicases
MCL	1	Red	322	DHX37	Probable ATP-dependent RNA helicase DHX37; DEAH-box helicase 37
MCL	1	Red	322	DICER1	Dicer 1, ribonuclease iii; Endoribonuclease Dicer; Double-stranded RNA (dsRNA) endoribonuclease playing a central role in short dsRNA-mediated post-transcriptional gene silencing. Cleaves naturally occurring long dsRNAs and short hairpin pre-microRNAs (miRNA) into fragments of twenty-one to twenty-three nucleotides with 3' overhang of two nucleotides, producing respectively short interfering RNAs…
MCL	1	Red	322	DLG4	Disks large homolog 4; Interacts with the cytoplasmic tail of NMDA receptor subunits and shaker-type potassium channels. Required for synaptic plasticity associated with NMDA receptor signaling. Overexpression or depletion of DLG4 changes the ratio of excitatory to inhibitory synapses in hippocampal neurons. May reduce the amplitude of ASIC3 acid-evoked currents by retaining the channel intracell…
MCL	1	Red	322	DNAJC12	DnaJ heat shock protein family member C12
MCL	1	Red	322	DNAJC21	DnaJ homolog subfamily C member 21; May act as a co-chaperone for HSP70. May play a role in ribosomal RNA (rRNA) biogenesis, possibly in the maturation of the 60S subunit. Binds the precursor 45S rRNA; DNAJ heat shock proteins
MCL	1	Red	322	DNAJC6	Dnaj heat shock protein family (hsp40) member c6; Putative tyrosine-protein phosphatase auxilin; Recruits HSPA8/HSC70 to clathrin-coated vesicles and promotes uncoating of clathrin-coated vesicles. Plays a role in clathrin-mediated endocytosis in neurons (By similarity); C2 tensin-type domain containing
MCL	1	Red	322	DNM1	Dynamin-1; Microtubule-associated force-producing protein involved in producing microtubule bundles and able to bind and hydrolyze GTP. Most probably involved in vesicular trafficking processes. Involved in receptor-mediated endocytosis; Pleckstrin homology domain containing
MCL	1	Red	322	DNM1L	Dynamin-1-like protein; Functions in mitochondrial and peroxisomal division. Mediates membrane fission through oligomerization into membrane- associated tubular structures that wrap around the scission site to constrict and sever the mitochondrial membrane through a GTP hydrolysis-dependent mechanism. Through its function in mitochondrial division, ensures the survival of at least some types of p…
MCL	1	Red	322	DNMT3A	DNA (cytosine-5)-methyltransferase 3A; Required for genome-wide de novo methylation and is essential for the establishment of DNA methylation patterns during development. DNA methylation is coordinated with methylation of histones. It modifies DNA in a non-processive manner and also methylates non-CpG sites. May preferentially methylate DNA linker between 2 nucleosomal cores and is inhibited by h…
MCL	1	Red	322	DOCK3	Dedicator of cytokinesis protein 3; Potential guanine nucleotide exchange factor (GEF). GEF proteins activate some small GTPases by exchanging bound GDP for free GTP. Its interaction with presenilin proteins as well as its ability to stimulate Tau/MAPT phosphorylation suggest that it may be involved in Alzheimer disease. Ectopic expression in nerve cells decreases the secretion of amyloid-beta AP…
MCL	1	Red	322	DOCK6	Dedicator of cytokinesis protein 6; Acts as guanine nucleotide exchange factor (GEF) for CDC42 and RAC1 small GTPases. Through its activation of CDC42 and RAC1, may regulate neurite outgrowth (By similarity); DOCK C2 domain containing
MCL	1	Red	322	DOCK7	Dedicator of cytokinesis protein 7; Functions as a guanine nucleotide exchange factor (GEF), which activates Rac1 and Rac3 Rho small GTPases by exchanging bound GDP for free GTP. Does not have a GEF activity for CDC42. Required for STMN1 'Ser-15' phosphorylation during axon formation and consequently for neuronal polarization. Has a role in pigmentation (By similarity). Involved in the regulation…
MCL	1	Red	322	DOCK8	Dedicator of cytokinesis protein 8; Guanine nucleotide exchange factor (GEF) which specifically activates small GTPase CDC42 by exchanging bound GDP for free GTP. During immune responses, required for interstitial dendritic cell (DC) migration by locally activating CDC42 at the leading edge membrane of DC (By similarity). Required for CD4(+) T-cell migration in response to chemokine stimulation b…
MCL	1	Red	322	DPF2	Zinc finger protein ubi-d4; May be a transcription factor required for the apoptosis response following survival factor withdrawal from myeloid cells. Might also have a role in the development and maturation of lymphoid cells; BAF complex
MCL	1	Red	322	DYRK1A	Dual specificity tyrosine-phosphorylation-regulated kinase 1A; Dual-specificity kinase which possesses both serine/threonine and tyrosine kinase activities. May play a role in a signaling pathway regulating nuclear functions of cell proliferation. Modulates alternative splicing by phosphorylating the splice factor SRSF6 (By similarity). Exhibits a substrate preference for proline at position P+1 …
MCL	1	Red	322	EDN3	Endothelin-3; Endothelins are endothelium-derived vasoconstrictor peptides; Endogenous ligands
MCL	1	Red	322	EHMT1	[histone h3]-lysine9 n-trimethyltransferase ehmt; Histone-lysine N-methyltransferase EHMT1; Histone methyltransferase that specifically mono- and dimethylates 'Lys-9' of histone H3 (H3K9me1 and H3K9me2, respectively) in euchromatin. H3K9me represents a specific tag for epigenetic transcriptional repression by recruiting HP1 proteins to methylated histones. Also weakly methylates 'Lys-27' of histo…
MCL	1	Red	322	EIF3F	Eukaryotic translation initiation factor 3 subunit F; Component of the eukaryotic translation initiation factor 3 (eIF-3) complex, which is required for several steps in the initiation of protein synthesis. The eIF-3 complex associates with the 40S ribosome and facilitates the recruitment of eIF-1, eIF-1A, eIF-2:GTP:methionyl-tRNAi and eIF-5 to form the 43S pre- initiation complex (43S PIC). The …
MCL	1	Red	322	EOGT	EGF domain-specific O-linked N-acetylglucosamine transferase; Catalyzes the transfer of a single N-acetylglucosamine from UDP-GlcNAc to a serine or threonine residue in extracellular proteins resulting in their modification with a beta-linked N- acetylglucosamine (O-GlcNAc). Specifically glycosylates the Thr residue located between the fifth and sixth conserved cysteines of folded EGF-like domain…
MCL	1	Red	322	EP300	Histone acetyltransferase p300; Functions as histone acetyltransferase and regulates transcription via chromatin remodeling. Acetylates all four core histones in nucleosomes. Histone acetylation gives an epigenetic tag for transcriptional activation. Mediates cAMP-gene regulation by binding specifically to phosphorylated CREB protein. Mediates acetylation of histone H3 at 'Lys-122' (H3K122ac), a …
MCL	1	Red	322	EPG5	Ectopic P granules protein 5 homolog; Involved in autophagy. May play a role in a late step of autophagy, such as clearance of autophagosomal cargo
MCL	1	Red	322	ERBB2	Receptor tyrosine-protein kinase erbB-2; Protein tyrosine kinase that is part of several cell surface receptor complexes, but that apparently needs a coreceptor for ligand binding. Essential component of a neuregulin-receptor complex, although neuregulins do not interact with it alone. GP30 is a potential ligand for this receptor. Regulates outgrowth and stabilization of peripheral microtubules (…
MCL	1	Red	322	FAT4	Fat atypical cadherin 4; Protocadherin Fat 4; Cadherins are calcium-dependent cell adhesion proteins. FAT4 plays a role in the maintenance of planar cell polarity as well as in inhibition of YAP1-mediated neuroprogenitor cell proliferation and differentiation (By similarity)
MCL	1	Red	322	FBN1	Fibrillin-1; Fibrillin-1: Structural component of the 10-12 nm diameter microfibrils of the extracellular matrix, which conveys both structural and regulatory properties to load-bearing connective tissues. Fibrillin-1- containing microfibrils provide long-term force bearing structural support. In tissues such as the lung, blood vessels and skin, microfibrils form the periphery of the elastic fibe…
MCL	1	Red	322	FBXO11	F-box only protein 11; Substrate recognition component of a SCF (SKP1-CUL1-F- box protein) E3 ubiquitin-protein ligase complex which mediates the ubiquitination and subsequent proteasomal degradation of target proteins, such as DTL/CDT2, BCL6 and PRDM1/BLIMP1. The SCF(FBXO11) complex mediates ubiquitination and degradation of BCL6, thereby playing a role in the germinal center B-cells terminal di…
MCL	1	Red	322	FGF8	Fibroblast growth factor 8; Plays an important role in the regulation of embryonic development, cell proliferation, cell differentiation and cell migration. Required for normal brain, eye, ear and limb development during embryogenesis. Required for normal development of the gonadotropin-releasing hormone (GnRH) neuronal system. Plays a role in neurite outgrowth in hippocampal cells; Belongs to th…
MCL	1	Red	322	FGFR1	Fibroblast growth factor receptor 1; Tyrosine-protein kinase that acts as cell-surface receptor for fibroblast growth factors and plays an essential role in the regulation of embryonic development, cell proliferation, differentiation and migration. Required for normal mesoderm patterning and correct axial organization during embryonic development, normal skeletogenesis and normal development of t…
MCL	1	Red	322	FGFR2	Fibroblast growth factor receptor 2; Tyrosine-protein kinase that acts as cell-surface receptor for fibroblast growth factors and plays an essential role in the regulation of cell proliferation, differentiation, migration and apoptosis, and in the regulation of embryonic development. Required for normal embryonic patterning, trophoblast function, limb bud development, lung morphogenesis, osteogen…
MCL	1	Red	322	FGFR3	Fibroblast growth factor receptor 3; Tyrosine-protein kinase that acts as cell-surface receptor for fibroblast growth factors and plays an essential role in the regulation of cell proliferation, differentiation and apoptosis. Plays an essential role in the regulation of chondrocyte differentiation, proliferation and apoptosis, and is required for normal skeleton development. Regulates both osteog…
MCL	1	Red	322	FIG4	Phosphatidylinositol 3,5-bisphosphate 5-phosphatase; Polyphosphoinositide phosphatase; The PI(3,5)P2 regulatory complex regulates both the synthesis and turnover of phosphatidylinositol 3,5-bisphosphate (PtdIns(3,5)P2). In vitro, hydrolyzes all three D5-phosphorylated polyphosphoinositide substrates in the order PtdIns(4,5)P2 > PtdIns(3,5)P2 > PtdIns(3,4,5)P3. Plays a role in the biogenesis of en…
MCL	1	Red	322	FLCN	Folliculin; May be a tumor suppressor. May be involved in energy and/or nutrient sensing through the AMPK and mTOR signaling pathways. May regulate phosphorylation of RPS6KB1; DENN/MADD domain containing
MCL	1	Red	322	FLNA	Filamin-A; Promotes orthogonal branching of actin filaments and links actin filaments to membrane glycoproteins. Anchors various transmembrane proteins to the actin cytoskeleton and serves as a scaffold for a wide range of cytoplasmic signaling proteins. Interaction with FLNA may allow neuroblast migration from the ventricular zone into the cortical plate. Tethers cell surface- localized furin, m…
MCL	1	Red	322	FOXG1	Forkhead box protein G1; Transcription repression factor which plays an important role in the establishment of the regional subdivision of the developing brain and in the development of the telencephalon; Forkhead boxes
MCL	1	Red	322	FOXP1	Forkhead box protein P1; Transcriptional repressor. Can act with CTBP1 to synergistically repress transcription but CTPBP1 is not essential (By similarity). Plays an important role in the specification and differentiation of lung epithelium. Acts cooperatively with FOXP4 to regulate lung secretory epithelial cell fate and regeneration by restricting the goblet cell lineage program; the function m…
MCL	1	Red	322	FRAS1	Fraser extracellular matrix complex subunit 1
MCL	1	Red	322	FREM2	FRAS1-related extracelluar matrix protein 1/2; FRAS1-related extracellular matrix protein 2; Extracellular matrix protein required for maintenance of the integrity of the skin epithelium and for maintenance of renal epithelia. May be required for epidermal adhesion
MCL	1	Red	322	FXR1	Fragile X mental retardation syndrome-related protein 1; RNA-binding protein required for embryonic and postnatal development of muscle tissue. May regulate intracellular transport and local translation of certain mRNAs (By similarity); Belongs to the FMR1 family
MCL	1	Red	322	GABRB3	Gamma-aminobutyric acid receptor subunit beta-3; Component of the heteropentameric receptor for GABA, the major inhibitory neurotransmitter in the vertebrate brain. Functions also as histamine receptor and mediates cellular responses to histamine. Functions as receptor for diazepines and various anesthetics, such as pentobarbital; these are bound at a separate allosteric effector binding site. Fu…
MCL	1	Red	322	GABRG2	Gamma-aminobutyric acid receptor subunit gamma-2; Component of the heteropentameric receptor for GABA, the major inhibitory neurotransmitter in the vertebrate brain. Functions also as histamine receptor and mediates cellular responses to histamine. Functions as receptor for diazepines and various anesthetics, such as pentobarbital; these are bound at a separate allosteric effector binding site. F…
MCL	1	Red	322	GAMT	Guanidinoacetate N-methyltransferase; Converts guanidinoacetate to creatine, using S- adenosylmethionine as the methyl donor. Important in nervous system development; Belongs to the class I-like SAM-binding methyltransferase superfamily. RMT2 methyltransferase family
MCL	1	Red	322	GATA4	Transcription factor GATA-4; Transcriptional activator that binds to the consensus sequence 5'-AGATAG-3' and plays a key role in cardiac development and function. In cooperation with TBX5, it binds to cardiac super-enhancers and promotes cardiomyocyte gene expression, while it downregulates endocardial and endothelial gene expression. Involved in bone morphogenetic protein (BMP)-mediated inductio…
MCL	1	Red	322	GATA6	Transcription factor GATA-6; Transcriptional activator. Regulates SEMA3C and PLXNA2. Involved in gene regulation specifically in the gastric epithelium. May regulate genes that protect epithelial cells from bacterial infection. Involved in bone morphogenetic protein (BMP)-mediated cardiac-specific gene expression (By similarity). Binds to BMP response element (BMPRE) DNA sequences within cardiac …
MCL	1	Red	322	GATAD2B	Transcriptional repressor p66-beta; Transcriptional repressor. Enhances MBD2-mediated repression. Efficient repression requires the presence of GATAD2A. Targets MBD3 to discrete loci in the nucleus. May play a role in synapse development; GATA zinc finger domain containing
MCL	1	Red	322	GATM	Glycine amidinotransferase, mitochondrial; Catalyzes the biosynthesis of guanidinoacetate, the immediate precursor of creatine. Creatine plays a vital role in energy metabolism in muscle tissues. May play a role in embryonic and central nervous system development. May be involved in the response to heart failure by elevating local creatine synthesis; Belongs to the amidinotransferase family
MCL	1	Red	322	GCH1	GTP cyclohydrolase 1; Positively regulates nitric oxide synthesis in umbilical vein endothelial cells (HUVECs). May be involved in dopamine synthesis. May modify pain sensitivity and persistence. Isoform GCH-1 is the functional enzyme, the potential function of the enzymatically inactive isoforms remains unknown; Belongs to the GTP cyclohydrolase I family
MCL	1	Red	322	GCK	Glucokinase; Catalyzes the initial step in utilization of glucose by the beta-cell and liver at physiological glucose concentration. Glucokinase has a high Km for glucose, and so it is effective only when glucose is abundant. The role of GCK is to provide G6P for the synthesis of glycogen. Pancreatic glucokinase plays an important role in modulating insulin secretion. Hepatic glucokinase helps to…
MCL	1	Red	322	GDNF	Glial cell line-derived neurotrophic factor; Neurotrophic factor that enhances survival and morphological differentiation of dopaminergic neurons and increases their high-affinity dopamine uptake; Belongs to the TGF-beta family. GDNF subfamily
MCL	1	Red	322	GFAP	Glial fibrillary acidic protein; GFAP, a class-III intermediate filament, is a cell- specific marker that, during the development of the central nervous system, distinguishes astrocytes from other glial cells
MCL	1	Red	322	GHR	Growth hormone receptor; Receptor for pituitary gland growth hormone involved in regulating postnatal body growth. On ligand binding, couples to the JAK2/STAT5 pathway (By similarity); Belongs to the type I cytokine receptor family. Type 1 subfamily
MCL	1	Red	322	GJA5	Gap junction alpha-5 protein; One gap junction consists of a cluster of closely packed pairs of transmembrane channels, the connexons, through which materials of low MW diffuse from one cell to a neighboring cell
MCL	1	Red	322	GJB1	Gap junction beta-1 protein; One gap junction consists of a cluster of closely packed pairs of transmembrane channels, the connexons, through which materials of low MW diffuse from one cell to a neighboring cell
MCL	1	Red	322	GNAO1	Guanine nucleotide-binding protein G(o) subunit alpha; Guanine nucleotide-binding proteins (G proteins) are involved as modulators or transducers in various transmembrane signaling systems. The G(o) protein function is not clear. Stimulated by RGS14; Belongs to the G-alpha family. G(i/o/t/z) subfamily
MCL	1	Red	322	GNB5	Guanine nucleotide-binding protein subunit beta-5; Enhances GTPase-activating protein (GAP) activity of regulator of G protein signaling (RGS) proteins, hence involved in the termination of the signaling initiated by the G protein coupled receptors (GPCRs) by accelerating the GTP hydrolysis on the G-alpha subunits, thereby promoting their inactivation (Probable). Increases RGS9 GTPase-activating …
MCL	1	Red	322	GPSM2	G-protein-signaling modulator 2; Plays an important role in mitotic spindle pole organization via its interaction with NUMA1. Required for cortical dynein- dynactin complex recruitment during metaphase. Plays a role in metaphase spindle orientation. Plays also an important role in asymmetric cell divisions. Has guanine nucleotide dissociation inhibitor (GDI) activity towards G(i) alpha proteins, …
MCL	1	Red	322	GRIN1	Glutamate receptor ionotropic, NMDA 1; Component of NMDA receptor complexes that function as heterotetrameric, ligand-gated ion channels with high calcium permeability and voltage-dependent sensitivity to magnesium. Channel activation requires binding of the neurotransmitter glutamate to the epsilon subunit, glycine binding to the zeta subunit, plus membrane depolarization to eliminate channel in…
MCL	1	Red	322	GRIN2A	Glutamate receptor ionotropic, NMDA 2A; Component of NMDA receptor complexes that function as heterotetrameric, ligand-gated ion channels with high calcium permeability and voltage-dependent sensitivity to magnesium. Channel activation requires binding of the neurotransmitter glutamate to the epsilon subunit, glycine binding to the zeta subunit, plus membrane depolarization to eliminate channel i…
MCL	1	Red	322	GRIN2B	Glutamate receptor ionotropic, NMDA 2B; Component of NMDA receptor complexes that function as heterotetrameric, ligand-gated ion channels with high calcium permeability and voltage-dependent sensitivity to magnesium. Channel activation requires binding of the neurotransmitter glutamate to the epsilon subunit, glycine binding to the zeta subunit, plus membrane depolarization to eliminate channel i…
MCL	1	Red	322	GRIP1	Glutamate receptor-interacting protein 1; May play a role as a localized scaffold for the assembly of a multiprotein signaling complex and as mediator of the trafficking of its binding partners at specific subcellular location in neurons. Through complex formation with NSG1, GRIA2 and STX12 controls the intracellular fate of AMPAR and the endosomal sorting of the GRIA2 subunit toward recycling an…
MCL	1	Red	322	H3F3B	H3 histone, family 3B (H3.3B); Variant histone H3 which replaces conventional H3 in a wide range of nucleosomes in active genes. Constitutes the predominant form of histone H3 in non-dividing cells and is incorporated into chromatin independently of DNA synthesis. Deposited at sites of nucleosomal displacement throughout transcribed genes, suggesting that it represents an epigenetic imprint of tr…
MCL	1	Red	322	HACE1	E3 ubiquitin-protein ligase HACE1; E3 ubiquitin-protein ligase involved in Golgi membrane fusion and regulation of small GTPases. Acts as a regulator of Golgi membrane dynamics during the cell cycle: recruited to Golgi membrane by Rab proteins and regulates postmitotic Golgi membrane fusion. Acts by mediating ubiquitination during mitotic Golgi disassembly, ubiquitination serving as a signal for …
MCL	1	Red	322	HAX1	HCLS1-associated protein X-1; Recruits the Arp2/3 complex to the cell cortex and regulates reorganization of the cortical actin cytoskeleton via its interaction with KCNC3 and the Arp2/3 complex. Slows down the rate of inactivation of KCNC3 channels. Promotes GNA13-mediated cell migration. Involved in the clathrin-mediated endocytosis pathway. May be involved in internalization of ABC transporter…
MCL	1	Red	322	HCN4	Potassium/sodium hyperpolarization-activated cyclic nucleotide-gated channel 4; Hyperpolarization-activated ion channel with very slow activation and inactivation exhibiting weak selectivity for potassium over sodium ions. Contributes to the native pacemaker currents in heart (If) that regulate the rhythm of heart beat. May contribute to the native pacemaker currents in neurons (Ih). May mediate …
MCL	1	Red	322	HDAC8	Histone deacetylase 8; Responsible for the deacetylation of lysine residues on the N-terminal part of the core histones (H2A, H2B, H3 and H4). Histone deacetylation gives a tag for epigenetic repression and plays an important role in transcriptional regulation, cell cycle progression and developmental events. Histone deacetylases act via the formation of large multiprotein complexes. Also involve…
MCL	1	Red	322	HECW2	E3 ubiquitin-protein ligase HECW2; E3 ubiquitin-protein ligase that mediates ubiquitination of TP73. Acts to stabilize TP73 and enhance activation of transcription by TP73. Involved in the regulation of mitotic metaphase/anaphase transition; C2 domain containing
MCL	1	Red	322	HEPHL1	Hephaestin-like protein 1; May function as a ferroxidase and may be involved in copper transport and homeostasis
MCL	1	Red	322	HESX1	Homeobox expressed in ES cells 1; Required for the normal development of the forebrain, eyes and other anterior structures such as the olfactory placodes and pituitary gland. Possible transcriptional repressor. Binds to the palindromic PIII sequence, 5'-AGCTTGAGTCTAATTGAATTAACTGTAC-3'. HESX1 and PROP1 bind as heterodimers on this palindromic site, and, in vitro, HESX1 can antagonize PROP1 activat…
MCL	1	Red	322	HIST1H1E	Histone cluster 1 h1 family member e; Histone H1.4; Histone H1 protein binds to linker DNA between nucleosomes forming the macromolecular structure known as the chromatin fiber. Histones H1 are necessary for the condensation of nucleosome chains into higher-order structured fibers. Acts also as a regulator of individual gene transcription through chromatin remodeling, nucleosome spacing and DNA m…
MCL	1	Red	322	HNF4A	Hepatocyte nuclear factor 4-alpha; Transcriptionally controlled transcription factor. Binds to DNA sites required for the transcription of alpha 1- antitrypsin, apolipoprotein CIII, transthyretin genes and HNF1- alpha. May be essential for development of the liver, kidney and intestine; Nuclear hormone receptors
MCL	1	Red	322	HNRNPH2	Heterogeneous nuclear ribonucleoprotein H2; This protein is a component of the heterogeneous nuclear ribonucleoprotein (hnRNP) complexes which provide the substrate for the processing events that pre-mRNAs undergo before becoming functional, translatable mRNAs in the cytoplasm. Binds poly(RG); RNA binding motif containing
MCL	1	Red	322	HOMER2	Homer protein homolog 2; Postsynaptic density scaffolding protein. Binds and cross-links cytoplasmic regions of GRM1, GRM5, ITPR1, DNM3, RYR1, RYR2, SHANK1 and SHANK3. By physically linking GRM1 and GRM5 with ER-associated ITPR1 receptors, it aids the coupling of surface receptors to intracellular calcium release. May also couple GRM1 to PI3 kinase through its interaction with AGAP2. Isoforms can…
MCL	1	Red	322	HPD	4-hydroxyphenylpyruvate dioxygenase; Key enzyme in the degradation of tyrosine; Belongs to the 4HPPD family
MCL	1	Red	322	HRAS	GTPase HRas; Involved in the activation of Ras protein signal transduction. Ras proteins bind GDP/GTP and possess intrinsic GTPase activity; Belongs to the small GTPase superfamily. Ras family
MCL	1	Red	322	HTRA2	Serine protease HTRA2, mitochondrial; Serine protease that shows proteolytic activity against a non-specific substrate beta-casein. Promotes or induces cell death either by direct binding to and inhibition of BIRC proteins (also called inhibitor of apoptosis proteins, IAPs), leading to an increase in caspase activity, or by a BIRC inhibition-independent, caspase-independent and serine protease ac…
MCL	1	Red	322	HUWE1	E3 ubiquitin-protein ligase HUWE1; E3 ubiquitin-protein ligase which mediates ubiquitination and subsequent proteasomal degradation of target proteins. Regulates apoptosis by catalyzing the polyubiquitination and degradation of MCL1. Mediates monoubiquitination of DNA polymerase beta (POLB) at 'Lys-41', 'Lys-61' and 'Lys-81', thereby playing a role in base-excision repair. Also ubiquitinates the …
MCL	1	Red	322	IER3IP1	Immediate early response 3-interacting protein 1; May be implicated in the regulation of apoptosis. May be involved in protein transport between endoplasmic reticulum and Golgi apparatus (By similarity)
MCL	1	Red	322	INPP5K	Inositol polyphosphate 5-phosphatase K; Inositol 5-phosphatase which acts on inositol 1,4,5- trisphosphate, inositol 1,3,4,5-tetrakisphosphate, phosphatidylinositol 4,5-bisphosphate and phosphatidylinositol 3,4,5-trisphosphate. Has 6-fold higher affinity for phosphatidylinositol 4,5-bisphosphate than for inositol 1,4,5- trisphosphate. Negatively regulates assembly of the actin cytoskeleton. Contr…
MCL	1	Red	322	IQSEC2	IQ motif and SEC7 domain-containing protein 2; Is a guanine nucleotide exchange factor for the ARF GTP- binding proteins; X-linked mental retardation
MCL	1	Red	322	ITGA7	Integrin subunit alpha 7; Integrin alpha-7; Integrin alpha-7/beta-1 is the primary laminin receptor on skeletal myoblasts and adult myofibers. During myogenic differentiation, it may induce changes in the shape and mobility of myoblasts, and facilitate their localization at laminin-rich sites of secondary fiber formation. It is involved in the maintenance of the myofibers cytoarchitecture as well…
MCL	1	Red	322	ITPR1	Inositol 1,4,5-trisphosphate receptor type 1; Intracellular channel that mediates calcium release from the endoplasmic reticulum following stimulation by inositol 1,4,5- trisphosphate. Involved in the regulation of epithelial secretion of electrolytes and fluid through the interaction with AHCYL1 (By similarity). Plays a role in ER stress-induced apoptosis. Cytoplasmic calcium released from the E…
MCL	1	Red	322	JAG1	Protein jagged-1; Ligand for multiple Notch receptors and involved in the mediation of Notch signaling. May be involved in cell-fate decisions during hematopoiesis. Seems to be involved in early and late stages of mammalian cardiovascular development. Inhibits myoblast differentiation (By similarity). Enhances fibroblast growth factor-induced angiogenesis (in vitro); CD molecules
MCL	1	Red	322	KANSL1	KAT8 regulatory NSL complex subunit 1; As part of the NSL complex it is involved in acetylation of nucleosomal histone H4 on several lysine residues and therefore may be involved in the regulation of transcription
MCL	1	Red	322	KAT6A	Histone acetyltransferase KAT6A; Histone acetyltransferase that acetylates lysine residues in histone H3 and histone H4 (in vitro). Component of the MOZ/MORF complex which has a histone H3 acetyltransferase activity. May act as a transcriptional coactivator for RUNX1 and RUNX2. Acetylates p53/TP53 at 'Lys-120' and 'Lys-382' and controls its transcriptional activity via association with PML; MYST …
MCL	1	Red	322	KAT6B	Histone acetyltransferase KAT6B; Histone acetyltransferase which may be involved in both positive and negative regulation of transcription. Required for RUNX2-dependent transcriptional activation. May be involved in cerebral cortex development. Component of the MOZ/MORF complex which has a histone H3 acetyltransferase activity; Belongs to the MYST (SAS/MOZ) family
MCL	1	Red	322	KCND3	Potassium voltage-gated channel subfamily D member 3; Pore-forming (alpha) subunit of voltage-gated rapidly inactivating A-type potassium channels. May contribute to I(To) current in heart and I(Sa) current in neurons. Channel properties are modulated by interactions with other alpha subunits and with regulatory subunits; Belongs to the potassium channel family. D (Shal) (TC 1.A.1.2) subfamily. K…
MCL	1	Red	322	KCNH1	Potassium voltage-gated channel subfamily H member 1; Pore-forming (alpha) subunit of a voltage-gated delayed rectifier potassium channel. Channel properties are modulated by subunit assembly. Mediates IK(NI) current in myoblasts. Involved in the regulation of cell proliferation and differentiation, in particular adipogenic and osteogenic differentiation in bone marrow-derived mesenchymal stem ce…
MCL	1	Red	322	KCNJ11	ATP-sensitive inward rectifier potassium channel 11; This receptor is controlled by G proteins. Inward rectifier potassium channels are characterized by a greater tendency to allow potassium to flow into the cell rather than out of it. Their voltage dependence is regulated by the concentration of extracellular potassium; as external potassium is raised, the voltage range of the channel opening sh…
MCL	1	Red	322	KCNQ2	Potassium voltage-gated channel subfamily KQT member 2; Associates with KCNQ3 to form a potassium channel with essentially identical properties to the channel underlying the native M-current, a slowly activating and deactivating potassium conductance which plays a critical role in determining the subthreshold electrical excitability of neurons as well as the responsiveness to synaptic inputs. The…
MCL	1	Red	322	KCNQ3	Potassium voltage-gated channel subfamily KQT member 3; Associates with KCNQ2 or KCNQ5 to form a potassium channel with essentially identical properties to the channel underlying the native M-current, a slowly activating and deactivating potassium conductance which plays a critical role in determining the subthreshold electrical excitability of neurons as well as the responsiveness to synaptic in…
MCL	1	Red	322	KCNT1	Potassium channel subfamily T member 1; Outwardly rectifying potassium channel subunit that may coassemble with other Slo-type channel subunits. Activated by high intracellular sodium or chloride levels. Activated upon stimulation of G-protein coupled receptors, such as CHRM1 and GRIA1. May be regulated by calcium in the absence of sodium ions (in vitro) (By similarity); Belongs to the potassium …
MCL	1	Red	322	KDM5B	Lysine-specific demethylase 5B; Histone demethylase that demethylates 'Lys-4' of histone H3, thereby playing a central role in histone code. Does not demethylate histone H3 'Lys-9' or H3 'Lys-27'. Demethylates trimethylated, dimethylated and monomethylated H3 'Lys-4'. Acts as a transcriptional corepressor for FOXG1B and PAX9. Favors the proliferation of breast cancer cells by repressing tumor sup…
MCL	1	Red	322	KIAA0226	Run domain Beclin-1-interacting and cysteine-rich domain-containing protein; Inhibits PIK3C3 activity; under basal conditions negatively regulates PI3K complex II (PI3KC3-C2) function in autophagy. Negatively regulates endosome maturation and degradative endocytic trafficking and impairs autophagosome maturation process. Can sequester UVRAG from association with a class C Vps complex (possibly th…
MCL	1	Red	322	KIAA1033	WASH complex subunit 4; Acts at least in part as component of the WASH core complex whose assembly at the surface of endosomes seems to inhibit WASH nucleation-promoting factor (NPF) activity in recruiting and activating the Arp2/3 complex to induce actin polymerization, and which is involved in the regulation of the fission of tubules that serve as transport intermediates during endosome sorting
MCL	1	Red	322	KIF1B	Kinesin-like protein KIF1B; Motor for anterograde transport of mitochondria. Has a microtubule plus end-directed motility. Isoform 2 is required for induction of neuronal apoptosis; Kinesins
MCL	1	Red	322	KMT2A	[histone h3]-lysine4 n-trimethyltransferase mll1; Histone-lysine N-methyltransferase 2A; Histone methyltransferase that plays an essential role in early development and hematopoiesis. Catalytic subunit of the MLL1/MLL complex, a multiprotein complex that mediates both methylation of 'Lys-4' of histone H3 (H3K4me) complex and acetylation of 'Lys-16' of histone H4 (H4K16ac). In the MLL1/MLL complex…
MCL	1	Red	322	KMT2D	[histone h3]-lysine4 n-trimethyltransferase mll2; Histone-lysine N-methyltransferase 2D; Histone methyltransferase. Methylates 'Lys-4' of histone H3 (H3K4me). H3K4me represents a specific tag for epigenetic transcriptional activation. Acts as a coactivator for estrogen receptor by being recruited by ESR1, thereby activating transcription; Belongs to the class V-like SAM-binding methyltransferase …
MCL	1	Red	322	KPTN	KICSTOR complex protein kaptin; As part of the KICSTOR complex functions in the amino acid-sensing branch of the TORC1 signaling pathway. Recruits, in an amino acid-independent manner, the GATOR1 complex to the lysosomal membranes and allows its interaction with GATOR2 and the RAG GTPases. Functions upstream of the RAG GTPases and is required to negatively regulate mTORC1 signaling in absence of …
MCL	1	Red	322	LAMA1	Laminin subunit alpha-1; Binding to cells via a high affinity receptor, laminin is thought to mediate the attachment, migration and organization of cells into tissues during embryonic development by interacting with other extracellular matrix components
MCL	1	Red	322	LARP7	La-related protein 7; Negative transcriptional regulator of polymerase II genes, acting by means of the 7SK RNP system. Within the 7SK RNP complex, the positive transcription elongation factor b (P-TEFb) is sequestered in an inactive form, preventing RNA polymerase II phosphorylation and subsequent transcriptional elongation; La ribonucleoprotein domain containing
MCL	1	Red	322	LEPR	Leptin receptor; Receptor for hormone LEP/leptin (Probable). On ligand binding, mediates LEP central and peripheral effects through the activation of different signaling pathways such as JAK2/STAT3 and MAPK cascade/FOS. In the hypothalamus, LEP acts as an appetite-regulating factor that induces a decrease in food intake and an increase in energy consumption by inducing anorexinogenic factors and …
MCL	1	Red	322	LEPRE1	Procollagen-proline 3-dioxygenase 1; Prolyl 3-hydroxylase 1; Basement membrane-associated chondroitin sulfate proteoglycan (CSPG). Has prolyl 3-hydroxylase activity catalyzing the post-translational formation of 3-hydroxyproline in -Xaa-Pro- Gly- sequences in collagens, especially types IV and V. May be involved in the secretory pathway of cells. Has growth suppressive activity in fibroblasts
MCL	1	Red	322	LMNA	Prelamin-A/C; Lamins are components of the nuclear lamina, a fibrous layer on the nucleoplasmic side of the inner nuclear membrane, which is thought to provide a framework for the nuclear envelope and may also interact with chromatin. Lamin A and C are present in equal amounts in the lamina of mammals. Plays an important role in nuclear assembly, chromatin organization, nuclear membrane and telom…
MCL	1	Red	322	LMNB2	Lamin-B2; Lamins are components of the nuclear lamina, a fibrous layer on the nucleoplasmic side of the inner nuclear membrane, which is thought to provide a framework for the nuclear envelope and may also interact with chromatin; Belongs to the intermediate filament family
MCL	1	Red	322	LRP5	Low-density lipoprotein receptor-related protein 5; Component of the Wnt-Fzd-LRP5-LRP6 complex that triggers beta-catenin signaling through inducing aggregation of receptor- ligand complexes into ribosome-sized signalsomes. Cell-surface coreceptor of Wnt/beta-catenin signaling, which plays a pivotal role in bone formation. Plays a role in norrin (NDP) signal transduction. The Wnt-induced Fzd/LRP6…
MCL	1	Red	322	LTBP2	Latent-transforming growth factor beta-binding protein 2; May play an integral structural role in elastic-fiber architectural organization and/or assembly; Latent transforming growth factor beta binding proteins
MCL	1	Red	322	LYST	Lysosomal-trafficking regulator; May be required for sorting endosomal resident proteins into late multivesicular endosomes by a mechanism involving microtubules; BEACH domain containing
MCL	1	Red	322	LZTR1	Leucine-zipper-like transcriptional regulator 1; Probable transcriptional regulator that may play a crucial role in embryogenesis; BTB domain containing
MCL	1	Red	322	MADD	MAP kinase-activating death domain protein; Plays a significant role in regulating cell proliferation, survival and death through alternative mRNA splicing. Isoform 5 shows increased cell proliferation and isoform 2 shows decreased. Converts GDP-bound inactive form of RAB3A, RAB3C and RAB3D to the GTP-bound active forms. Component of the TNFRSF1A signaling complex: MADD links TNFRSF1A with MAP ki…
MCL	1	Red	322	MAGEL2	MAGE-like protein 2; Probably enhances ubiquitin ligase activity of RING-type zinc finger-containing E3 ubiquitin-protein ligases, possibly through recruitment and/or stabilization of the Ubl-conjugating enzyme (E2) at the E3:substrate complex. Acts as a regulator of retrograde transport via its interaction with VPS35. Recruited to retromer-containing endosomes and promotes the formation of 'Lys-…
MCL	1	Red	322	MAP2K1	Dual specificity mitogen-activated protein kinase kinase 1; Dual specificity protein kinase which acts as an essential component of the MAP kinase signal transduction pathway. Binding of extracellular ligands such as growth factors, cytokines and hormones to their cell-surface receptors activates RAS and this initiates RAF1 activation. RAF1 then further activates the dual-specificity protein kina…
MCL	1	Red	322	MAPK8IP3	Mitogen-activated protein kinase 8 interacting protein 3; C-Jun-amino-terminal kinase-interacting protein 3; The JNK-interacting protein (JIP) group of scaffold proteins selectively mediates JNK signaling by aggregating specific components of the MAPK cascade to form a functional JNK signaling module. May function as a regulator of vesicle transport, through interactions with the JNK-signaling co…
MCL	1	Red	322	MBD5	Methyl-CpG-binding domain protein 5; Binds to heterochromatin. Does not interact with either methylated or unmethylated DNA (in vitro); Methyl-CpG binding domain containing
MCL	1	Red	322	MECP2	Methyl-CpG-binding protein 2; Chromosomal protein that binds to methylated DNA. It can bind specifically to a single methyl-CpG pair. It is not influenced by sequences flanking the methyl-CpGs. Mediates transcriptional repression through interaction with histone deacetylase and the corepressor SIN3A. Binds both 5-methylcytosine (5mC) and 5-hydroxymethylcytosine (5hmC)-containing DNA, with a prefe…
MCL	1	Red	322	MED12	Mediator of RNA polymerase II transcription subunit 12; Component of the Mediator complex, a coactivator involved in the regulated transcription of nearly all RNA polymerase II-dependent genes. Mediator functions as a bridge to convey information from gene-specific regulatory proteins to the basal RNA polymerase II transcription machinery. Mediator is recruited to promoters by direct interactions…
MCL	1	Red	322	MED13L	Mediator of RNA polymerase II transcription subunit 13-like; Component of the Mediator complex, a coactivator involved in the regulated transcription of nearly all RNA polymerase II-dependent genes. Mediator functions as a bridge to convey information from gene-specific regulatory proteins to the basal RNA polymerase II transcription machinery. Mediator is recruited to promoters by direct interac…
MCL	1	Red	322	MED17	Mediator of RNA polymerase II transcription subunit 17; Component of the Mediator complex, a coactivator involved in the regulated transcription of nearly all RNA polymerase II-dependent genes. Mediator functions as a bridge to convey information from gene-specific regulatory proteins to the basal RNA polymerase II transcription machinery. Mediator is recruited to promoters by direct interactions…
MCL	1	Red	322	MEF2C	Myocyte-specific enhancer factor 2C; Transcription activator which binds specifically to the MEF2 element present in the regulatory regions of many muscle- specific genes. Controls cardiac morphogenesis and myogenesis, and is also involved in vascular development. Plays an essential role in hippocampal-dependent learning and memory by suppressing the number of excitatory synapses and thus regulat…
MCL	1	Red	322	MFN2	Mitofusin-2; Mitochondrial outer membrane GTPase that mediates mitochondrial clustering and fusion. Mitochondria are highly dynamic organelles, and their morphology is determined by the equilibrium between mitochondrial fusion and fission events. Overexpression induces the formation of mitochondrial networks. Membrane clustering requires GTPase activity and may involve a major rearrangement of th…
MCL	1	Red	322	MITF	Microphthalmia-associated transcription factor; Transcription factor that regulates the expression of genes with essential roles in cell differentiation, proliferation and survival. Binds to M-boxes (5'-TCATGTG-3') and symmetrical DNA sequences (E-boxes) (5'-CACGTG-3') found in the promoters of target genes, such as BCL2 and tyrosinase (TYR). Plays an important role in melanocyte development by r…
MCL	1	Red	322	MLC1	Megalencephalic leukoencephalopathy with subcortical cysts 1; Membrane protein MLC1; Regulates the response of astrocytes to hypo-osmosis by promoting calcium influx
MCL	1	Red	322	MN1	MN1 proto-oncogene, transcriptional regulator; Transcriptional activator MN1; Transcriptional activator which specifically regulates expression of TBX22 in the posterior region of the developing palate. Required during later stages of palate development for growth and medial fusion of the palatal shelves. Promotes maturation and normal function of calvarial osteoblasts, including expression of th…
MCL	1	Red	322	MTOR	Serine/threonine-protein kinase mTOR; Serine/threonine protein kinase which is a central regulator of cellular metabolism, growth and survival in response to hormones, growth factors, nutrients, energy and stress signals. MTOR directly or indirectly regulates the phosphorylation of at least 800 proteins. Functions as part of 2 structurally and functionally distinct signaling complexes mTORC1 and …
MCL	1	Red	322	MYCN	N-myc proto-oncogene protein; Positively regulates the transcription of MYCNOS in neuroblastoma cells; Basic helix-loop-helix proteins
MCL	1	Red	322	MYT1L	Myelin transcription factor 1-like protein; Transcription factor that plays a key role in neuronal differentiation by specifically repressing expression of non- neuronal genes during neuron differentiation. In contrast to other transcription repressors that inhibit specific lineages, mediates repression of multiple differentiation programs. Also represses expression of negative regulators of neur…
MCL	1	Red	322	NALCN	Sodium leak channel non-selective protein; Voltage-independent, cation-nonselective channel which is permeable to sodium, potassium and calcium ions. Regulates the resting membrane potential and controls neuronal excitability. Neuropeptides such as neurotensin and substance P (SP) stimulate the firing of action potentials by activating NALCN through a SRC family kinases-dependent pathway. In addi…
MCL	1	Red	322	NDP	Ndp, norrin cystine knot growth factor; Norrin; Activates the canonical Wnt signaling pathway through FZD4 and LRP5 coreceptor. Plays a central role in retinal vascularization by acting as a ligand for FZD4 that signals via stabilizing beta-catenin (CTNNB1) and activating LEF/TCF-mediated transcriptional programs. Acts in concert with TSPAN12 to activate FZD4 independently of the Wnt-dependent ac…
MCL	1	Red	322	NEMF	Nuclear export mediator factor NEMF; Component of the ribosome quality control complex (RQC), a ribosome-associated complex that mediates ubiquitination and extraction of incompletely synthesized nascent chains for proteasomal degradation. NEMF is responsible for selective recognition of stalled 60S subunits by recognizing an exposed, nascent chain-conjugated tRNA moiety. NEMF is important for th…
MCL	1	Red	322	NF1	Neurofibromin; Stimulates the GTPase activity of Ras. NF1 shows greater affinity for Ras GAP, but lower specific activity. May be a regulator of Ras activity; Armadillo-like helical domain containing
MCL	1	Red	322	NKX2-5	Homeobox protein Nkx-2.5; Implicated in commitment to and/or differentiation of the myocardial lineage. Acts as a transcriptional activator of ANF in cooperation with GATA4 (By similarity). Binds to the core DNA motif of NPPA promoter. It is transcriptionally controlled by PBX1 and acts as a transcriptional repressor of CDKN2B (By similarity). It is required for spleen development; NKL subclass h…
MCL	1	Red	322	NOTCH3	Neurogenic locus notch homolog protein 3; Functions as a receptor for membrane-bound ligands Jagged1, Jagged2 and Delta1 to regulate cell-fate determination. Upon ligand activation through the released notch intracellular domain (NICD) it forms a transcriptional activator complex with RBPJ/RBPSUH and activates genes of the enhancer of split locus. Affects the implementation of differentiation, pr…
MCL	1	Red	322	NRXN3	Neurexin-3; Neuronal cell surface protein that may be involved in cell recognition and cell adhesion. May mediate intracellular signaling; Neurexins
MCL	1	Red	322	NSD1	Histone-lysine N-methyltransferase, H3 lysine-36 and H4 lysine-20 specific; Histone methyltransferase. Preferentially methylates 'Lys-36' of histone H3 and 'Lys-20' of histone H4 (in vitro). Transcriptional intermediary factor capable of both negatively or positively influencing transcription, depending on the cellular context; Lysine methyltransferases
MCL	1	Red	322	OCA2	OCA2 melanosomal transmembrane protein; P protein; Could be involved in the transport of tyrosine, the precursor to melanin synthesis, within the melanocyte. Regulates the pH of melanosome and the melanosome maturation. One of the components of the mammalian pigmentary system. Seems to regulate the post-translational processing of tyrosinase, which catalyzes the limiting reaction in melanin synth…
MCL	1	Red	322	OCLN	Occludin; May play a role in the formation and regulation of the tight junction (TJ) paracellular permeability barrier. It is able to induce adhesion when expressed in cells lacking tight junctions; Protein phosphatase 1 regulatory subunits
MCL	1	Red	322	OXTR	Oxytocin receptor; Receptor for oxytocin. The activity of this receptor is mediated by G proteins which activate a phosphatidylinositol- calcium second messenger system; Arginine vasopressin and oxytocin receptors
MCL	1	Red	322	PACS1	Phosphofurin acidic cluster sorting protein 1; Coat protein that is involved in the localization of trans-Golgi network (TGN) membrane proteins that contain acidic cluster sorting motifs. Controls the endosome-to-Golgi trafficking of furin and mannose-6-phosphate receptor by connecting the acidic-cluster-containing cytoplasmic domain of these molecules with the adapter-protein complex-1 (AP-1) of…
MCL	1	Red	322	PACS2	Phosphofurin acidic cluster sorting protein 2; Multifunctional sorting protein that controls the endoplasmic reticulum (ER)-mitochondria communication, including the apposition of mitochondria with the ER and ER homeostasis. In addition, in response to apoptic inducer, translocates BIB to mitochondria, which initiates a sequence of events including the formation of mitochondrial truncated BID, th…
MCL	1	Red	322	PAH	Phenylalanine-4-hydroxylase; Catalyzes the hydroxylation of L-phenylalanine to L-tyrosine
MCL	1	Red	322	PARK2	E3 ubiquitin-protein ligase parkin; Functions within a multiprotein E3 ubiquitin ligase complex, catalyzing the covalent attachment of ubiquitin moieties onto substrate proteins, such as BCL2, SYT11, CCNE1, GPR37, RHOT1/MIRO1, MFN1, MFN2, STUB1, SNCAIP, SEPT5, TOMM20, USP30, ZNF746 and AIMP2. Mediates monoubiquitination as well as 'Lys-6', 'Lys-11', 'Lys-48'-linked and 'Lys-63'-linked polyubiquit…
MCL	1	Red	322	PAX6	Paired box protein Pax-6; Transcription factor with important functions in the development of the eye, nose, central nervous system and pancreas. Required for the differentiation of pancreatic islet alpha cells (By similarity). Competes with PAX4 in binding to a common element in the glucagon, insulin and somatostatin promoters. Regulates specification of the ventral neuron subtypes by establishi…
MCL	1	Red	322	PCDH19	Protocadherin-19; Potential calcium-dependent cell-adhesion protein; Non-clustered protocadherins
MCL	1	Red	322	PDE10A	cAMP and cAMP-inhibited cGMP 3',5'-cyclic phosphodiesterase 10A; Plays a role in signal transduction by regulating the intracellular concentration of cyclic nucleotides. Can hydrolyze both cAMP and cGMP, but has higher affinity for cAMP and is more efficient with cAMP as substrate. May play a critical role in regulating cAMP and cGMP levels in the striatum, a region of the brain that contributes …
MCL	1	Red	322	PDGFRB	Platelet-derived growth factor receptor beta; Tyrosine-protein kinase that acts as cell-surface receptor for homodimeric PDGFB and PDGFD and for heterodimers formed by PDGFA and PDGFB, and plays an essential role in the regulation of embryonic development, cell proliferation, survival, differentiation, chemotaxis and migration. Plays an essential role in blood vessel development by promoting prol…
MCL	1	Red	322	PDX1	Pancreas/duodenum homeobox protein 1; Activates insulin, somatostatin, glucokinase, islet amyloid polypeptide and glucose transporter type 2 gene transcription. Particularly involved in glucose-dependent regulation of insulin gene transcription. As part of a PDX1:PBX1b:MEIS2b complex in pancreatic acinar cells is involved in the transcriptional activation of the ELA1 enhancer; the complex binds t…
MCL	1	Red	322	PHF3	PHD finger protein 3
MCL	1	Red	322	PHF6	PHD finger protein 6; Transcriptional regulator that associates with ribosomal RNA promoters and suppresses ribosomal RNA (rRNA) transcription; PHD finger proteins
MCL	1	Red	322	PHOX2B	Paired mesoderm homeobox protein 2B; Involved in the development of several major noradrenergic neuron populations, including the locus coeruleus. Transcription factor which could determine a neurotransmitter phenotype in vertebrates. Enhances second-messenger-mediated activation of the dopamine beta-hydrolase and c-fos promoters, and of several enhancers including cAMP-response element and serum…
MCL	1	Red	322	PIEZO1	Piezo-type mechanosensitive ion channel component 1; Pore-forming subunit of a mechanosensitive non-specific cation channel. Generates currents characterized by a linear current-voltage relationship that are sensitive to ruthenium red and gadolinium. Plays a key role in epithelial cell adhesion by maintaining integrin activation through R-Ras recruitment to the ER, most probably in its activated …
MCL	1	Red	322	PITX2	Paired-like homeodomain transcription factor 2; Pituitary homeobox 2; Controls cell proliferation in a tissue-specific manner and is involved in morphogenesis. During embryonic development, exerts a role in the expansion of muscle progenitors. May play a role in the proper localization of asymmetric organs such as the heart and stomach. Isoform PTX2C is involved in left-right asymmetry the develo…
MCL	1	Red	322	PMP22	Peripheral myelin protein 22; Might be involved in growth regulation, and in myelinization in the peripheral nervous system; Belongs to the PMP-22/EMP/MP20 family
MCL	1	Red	322	PNPO	Pyridoxine-5'-phosphate oxidase; Catalyzes the oxidation of either pyridoxine 5'- phosphate (PNP) or pyridoxamine 5'-phosphate (PMP) into pyridoxal 5'-phosphate (PLP)
MCL	1	Red	322	POGZ	Pogo transposable element with ZNF domain; Plays a role in mitotic cell cycle progression and is involved in kinetochore assembly and mitotic sister chromatid cohesion. Probably through its association with CBX5 plays a role in mitotic chromosome segregation by regulating aurora kinase B/AURKB activation and AURKB and CBX5 dissociation from chromosome arms; DNA transposon derived genes
MCL	1	Red	322	POLR2A	DNA-directed RNA polymerase II subunit RPB1; DNA-dependent RNA polymerase catalyzes the transcription of DNA into RNA using the four ribonucleoside triphosphates as substrates. Largest and catalytic component of RNA polymerase II which synthesizes mRNA precursors and many functional non-coding RNAs. Forms the polymerase active center together with the second largest subunit. Pol II is the central…
MCL	1	Red	322	POU1F1	Pituitary-specific positive transcription factor 1; Transcription factor involved in the specification of the lactotrope, somatotrope, and thyrotrope phenotypes in the developing anterior pituitary. Specifically binds to the consensus sequence 5'-TAAAT-3'. Activates growth hormone and prolactin genes; Belongs to the POU transcription factor family. Class- 1 subfamily
MCL	1	Red	322	PPARG	Peroxisome proliferator-activated receptor gamma; Nuclear receptor that binds peroxisome proliferators such as hypolipidemic drugs and fatty acids. Once activated by a ligand, the nuclear receptor binds to DNA specific PPAR response elements (PPRE) and modulates the transcription of its target genes, such as acyl-CoA oxidase. It therefore controls the peroxisomal beta-oxidation pathway of fatty a…
MCL	1	Red	322	PPP2R1A	Serine/threonine-protein phosphatase 2A 65 kDa regulatory subunit A alpha isoform; The PR65 subunit of protein phosphatase 2A serves as a scaffolding molecule to coordinate the assembly of the catalytic subunit and a variable regulatory B subunit. Upon interaction with GNA12 promotes dephosphorylation of microtubule associated protein TAU/MAPT. Required for proper chromosome segregation and for c…
MCL	1	Red	322	PPP2R5D	Serine/threonine-protein phosphatase 2A 56 kDa regulatory subunit delta isoform; The B regulatory subunit might modulate substrate selectivity and catalytic activity, and also might direct the localization of the catalytic enzyme to a particular subcellular compartment; Belongs to the phosphatase 2A regulatory subunit B56 family
MCL	1	Red	322	PRDX1	Peroxiredoxin-1; Thiol-specific peroxidase that catalyzes the reduction of hydrogen peroxide and organic hydroperoxides to water and alcohols, respectively. Plays a role in cell protection against oxidative stress by detoxifying peroxides and as sensor of hydrogen peroxide-mediated signaling events. Might participate in the signaling cascades of growth factors and tumor necrosis factor-alpha by r…
MCL	1	Red	322	PRF1	Perforin-1; Plays a key role in secretory granule-dependent cell death, and in defense against virus-infected or neoplastic cells. Plays an important role in killing other cells that are recognized as non-self by the immune system, e.g. in transplant rejection or some forms of autoimmune disease. Can insert into the membrane of target cells in its calcium-bound form, oligomerize and form large po…
MCL	1	Red	322	PRKAR1A	cAMP-dependent protein kinase type I-alpha regulatory subunit; Regulatory subunit of the cAMP-dependent protein kinases involved in cAMP signaling in cells
MCL	1	Red	322	PRMT7	Protein arginine N-methyltransferase 7; Arginine methyltransferase that can both catalyze the formation of omega-N monomethylarginine (MMA) and symmetrical dimethylarginine (sDMA), with a preference for the formation of MMA. Specifically mediates the symmetrical dimethylation of arginine residues in the small nuclear ribonucleoproteins Sm D1 (SNRPD1) and Sm D3 (SNRPD3); such methylation being req…
MCL	1	Red	322	PROC	Vitamin K-dependent protein C; Protein C is a vitamin K-dependent serine protease that regulates blood coagulation by inactivating factors Va and VIIIa in the presence of calcium ions and phospholipids. Exerts a protective effect on the endothelial cell barrier function; Belongs to the peptidase S1 family
MCL	1	Red	322	PROKR2	Prokineticin receptor 2; Receptor for prokineticin 2. Exclusively coupled to the G(q) subclass of heteromeric G proteins. Activation leads to mobilization of calcium, stimulation of phosphoinositide turnover and activation of p44/p42 mitogen-activated protein kinase
MCL	1	Red	322	PROM1	Prominin-1; May play a role in cell differentiation, proliferation and apoptosis. Binds cholesterol in cholesterol- containing plasma membrane microdomains and may play a role in the organization of the apical plasma membrane in epithelial cells. During early retinal development acts as a key regulator of disk morphogenesis. Involved in regulation of MAPK and Akt signaling pathways. In neuroblast…
MCL	1	Red	322	PROP1	Homeobox protein prophet of Pit-1; Possibly involved in the ontogenesis of pituitary gonadotropes, as well as somatotropes, lactotropes and caudomedial thyrotropes; PRD class homeoboxes and pseudogenes
MCL	1	Red	322	PRRT2	Proline rich transmembrane protein 2; Interferon induced transmembrane protein domain containing; Belongs to the CD225/Dispanin family
MCL	1	Red	322	PRSS12	Serine protease 12; Neurotrypsin; Plays a role in neuronal plasticity and the proteolytic action may subserve structural reorganizations associated with learning and memory operations; Belongs to the peptidase S1 family
MCL	1	Red	322	PSEN2	Presenilin-2; Probable catalytic subunit of the gamma-secretase complex, an endoprotease complex that catalyzes the intramembrane cleavage of integral membrane proteins such as Notch receptors and APP (amyloid-beta precursor protein). Requires the other members of the gamma-secretase complex to have a protease activity. May play a role in intracellular signaling and gene expression or in linking …
MCL	1	Red	322	PTCH1	Protein patched homolog 1; Acts as a receptor for sonic hedgehog (SHH), indian hedgehog (IHH) and desert hedgehog (DHH). Associates with the smoothened protein (SMO) to transduce the hedgehog's proteins signal. Seems to have a tumor suppressor function, as inactivation of this protein is probably a necessary, if not sufficient step for tumorigenesis; Belongs to the patched family
MCL	1	Red	322	PTEN	Phosphatase and tensin homolog; Tumor suppressor. Acts as a dual-specificity protein phosphatase, dephosphorylating tyrosine-, serine- and threonine- phosphorylated proteins. Also acts as a lipid phosphatase, removing the phosphate in the D3 position of the inositol ring from phosphatidylinositol 3,4,5-trisphosphate, phosphatidylinositol 3,4-diphosphate, phosphatidylinositol 3- phosphate and inos…
MCL	1	Red	322	PTPN11	Tyrosine-protein phosphatase non-receptor type 11; Acts downstream of various receptor and cytoplasmic protein tyrosine kinases to participate in the signal transduction from the cell surface to the nucleus. Positively regulates MAPK signal transduction pathway. Dephosphorylates GAB1, ARHGAP35 and EGFR. Dephosphorylates ROCK2 at 'Tyr-722' resulting in stimulatation of its RhoA binding activity. D…
MCL	1	Red	322	PTPN23	Tyrosine-protein phosphatase non-receptor type 23; Plays a role in sorting of endocytic ubiquitinated cargos into multivesicular bodies (MVBs) via its interaction with the ESCRT-I complex (endosomal sorting complex required for transport I), and possibly also other ESCRT complexes. May act as a negative regulator of Ras-mediated mitogenic activity. Plays a role in ciliogenesis; Protein tyrosine p…
MCL	1	Red	322	RAB27A	Ras-related protein Rab-27A; Plays a role in cytotoxic granule exocytosis in lymphocytes. Required for both granule maturation and granule docking and priming at the immunologic synapse; RAB, member RAS oncogene GTPases
MCL	1	Red	322	RAC1	Ras-related C3 botulinum toxin substrate 1; Plasma membrane-associated small GTPase which cycles between active GTP-bound and inactive GDP-bound states. In its active state, binds to a variety of effector proteins to regulate cellular responses such as secretory processes, phagocytosis of apoptotic cells, epithelial cell polarization and growth-factor induced formation of membrane ruffles. Rac1 p…
MCL	1	Red	322	RBFOX1	RNA binding protein fox-1 homolog 1; RNA-binding protein that regulates alternative splicing events by binding to 5'-UGCAUGU-3' elements. Regulates alternative splicing of tissue-specific exons and of differentially spliced exons during erythropoiesis
MCL	1	Red	322	RBM8A	RNA-binding protein 8A; Core component of the splicing-dependent multiprotein exon junction complex (EJC) deposited at splice junctions on mRNAs. The EJC is a dynamic structure consisting of core proteins and several peripheral nuclear and cytoplasmic associated factors that join the complex only transiently either during EJC assembly or during subsequent mRNA metabolism. The EJC marks the positi…
MCL	1	Red	322	RELN	Reelin; Extracellular matrix serine protease that plays a role in layering of neurons in the cerebral cortex and cerebellum. Regulates microtubule function in neurons and neuronal migration. Affects migration of sympathetic preganglionic neurons in the spinal cord, where it seems to act as a barrier to neuronal migration. Enzymatic activity is important for the modulation of cell adhesion. Bindin…
MCL	1	Red	322	RET	Proto-oncogene tyrosine-protein kinase receptor Ret; Receptor tyrosine-protein kinase involved in numerous cellular mechanisms including cell proliferation, neuronal navigation, cell migration, and cell differentiation upon binding with glial cell derived neurotrophic factor family ligands. Phosphorylates PTK2/FAK1. Regulates both cell death/survival balance and positional information. Required f…
MCL	1	Red	322	RYR2	Ryanodine receptor 2; Calcium channel that mediates the release of Ca(2+) from the sarcoplasmic reticulum into the cytoplasm and thereby plays a key role in triggering cardiac muscle contraction. Aberrant channel activation can lead to cardiac arrhythmia. In cardiac myocytes, calcium release is triggered by increased Ca(2+) levels due to activation of the L-type calcium channel CACNA1C. The calci…
MCL	1	Red	322	SATB2	DNA-binding protein SATB2; Binds to DNA, at nuclear matrix- or scaffold-associated regions. Thought to recognize the sugar-phosphate structure of double-stranded DNA. Transcription factor controlling nuclear gene expression, by binding to matrix attachment regions (MARs) of DNA and inducing a local chromatin-loop remodeling. Acts as a docking site for several chromatin remodeling enzymes and also…
MCL	1	Red	322	SCAF4	Splicing factor, arginine/serine-rich 15; May act to physically and functionally link transcription and pre-mRNA processing; Belongs to the splicing factor SR family
MCL	1	Red	322	SCN1A	Sodium channel protein type 1 subunit alpha; Mediates the voltage-dependent sodium ion permeability of excitable membranes. Assuming opened or closed conformations in response to the voltage difference across the membrane, the protein forms a sodium-selective channel through which Na(+) ions may pass in accordance with their electrochemical gradient. Plays a key role in brain, probably by regulat…
MCL	1	Red	322	SCN1B	Sodium channel subunit beta-1; Crucial in the assembly, expression, and functional modulation of the heterotrimeric complex of the sodium channel. The subunit beta-1 can modulate multiple alpha subunit isoforms from brain, skeletal muscle, and heart. Its association with NFASC may target the sodium channels to the nodes of Ranvier of developing axons and retain these channels at the nodes in matu…
MCL	1	Red	322	SCN2A	Sodium channel protein type 2 subunit alpha; Mediates the voltage-dependent sodium ion permeability of excitable membranes. Assuming opened or closed conformations in response to the voltage difference across the membrane, the protein forms a sodium-selective channel through which Na(+) ions may pass in accordance with their electrochemical gradient; Belongs to the sodium channel (TC 1.A.1.10) fa…
MCL	1	Red	322	SCN9A	Sodium channel protein type 9 subunit alpha; Mediates the voltage-dependent sodium ion permeability of excitable membranes. Assuming opened or closed conformations in response to the voltage difference across the membrane, the protein forms a sodium-selective channel through which Na(+) ions may pass in accordance with their electrochemical gradient. It is a tetrodotoxin-sensitive Na(+) channel i…
MCL	1	Red	322	SETBP1	SET binding protein 1
MCL	1	Red	322	SETD1A	Histone-lysine N-methyltransferase SETD1A; Histone methyltransferase that specifically methylates 'Lys-4' of histone H3, when part of the SET1 histone methyltransferase (HMT) complex, but not if the neighboring 'Lys- 9' residue is already methylated. H3 'Lys-4' methylation represents a specific tag for epigenetic transcriptional activation. The non-overlapping localization with SETD1B suggests th…
MCL	1	Red	322	SETD5	SET domain-containing protein 5; Probable transcriptional regulator that acts via the formation of large multiprotein complexes that modify and/or remodel the chromatin. Acts as a regulator of histone acetylation during gene transcription; SET domain containing
MCL	1	Red	322	SH2B1	SH2B adapter protein 1; Adapter protein for several members of the tyrosine kinase receptor family. Involved in multiple signaling pathways mediated by Janus kinase (JAK) and receptor tyrosine kinases, including the receptors of insulin (INS), insulin-like growth factor I (IGF1), nerve growth factor (NGF), brain-derived neurotrophic factor (BDNF), glial cell line-derived neurotrophic factor (GDNF…
MCL	1	Red	322	SHH	Sonic hedgehog protein; Sonic hedgehog protein: The C-terminal part of the sonic hedgehog protein precursor displays an autoproteolysis and a cholesterol transferase activity (By similarity). Both activities result in the cleavage of the full-length protein into two parts (ShhN and ShhC) followed by the covalent attachment of a cholesterol moiety to the C-terminal of the newly generated ShhN (By …
MCL	1	Red	322	SIX3	Homeobox protein SIX3; Transcriptional regulator which can act as both a transcriptional repressor and activator by binding a ATTA homeodomain core recognition sequence on these target genes. During forebrain development represses WNT1 expression allowing zona limitans intrathalamica formation and thereby ensuring proper anterio-posterior patterning of the diencephalon and formation of the rostra…
MCL	1	Red	322	SLC2A1	Solute carrier family 2, facilitated glucose transporter member 1; Facilitative glucose transporter. This isoform may be responsible for constitutive or basal glucose uptake. Has a very broad substrate specificity; can transport a wide range of aldoses including both pentoses and hexoses; Belongs to the major facilitator superfamily. Sugar transporter (TC 2.A.1.1) family. Glucose transporter subf…
MCL	1	Red	322	SLC2A10	Solute carrier family 2, facilitated glucose transporter member 10; Facilitative glucose transporter; Solute carriers
MCL	1	Red	322	SLC39A8	Solute carrier family 39 (zinc transporter), member 8; Zinc transporter ZIP8; Acts as a manganese and zinc influx transporter. Plays a role in manganese reabsorption in the proximal tubule of the kidney and in manganese uptake into the brain; Belongs to the ZIP transporter (TC 2.A.5) family
MCL	1	Red	322	SLC6A1	Sodium- and chloride-dependent GABA transporter 1; Terminates the action of GABA by its high affinity sodium-dependent reuptake into presynaptic terminals; Belongs to the sodium:neurotransmitter symporter (SNF) (TC 2.A.22) family. SLC6A1 subfamily
MCL	1	Red	322	SLC6A5	Solute carrier family 6 (neurotransmitter transporter, glycine) member 5/9; Sodium- and chloride-dependent glycine transporter 2; Terminates the action of glycine by its high affinity sodium-dependent reuptake into presynaptic terminals. May be responsible for the termination of neurotransmission at strychnine-sensitive glycinergic synapses; Belongs to the sodium:neurotransmitter symporter (SNF) …
MCL	1	Red	322	SMAD4	Mothers against decapentaplegic homolog 4; In muscle physiology, plays a central role in the balance between atrophy and hypertrophy. When recruited by MSTN, promotes atrophy response via phosphorylated SMAD2/4. MSTN decrease causes SMAD4 release and subsequent recruitment by the BMP pathway to promote hypertrophy via phosphorylated SMAD1/5/8. Acts synergistically with SMAD1 and YY1 in bone morph…
MCL	1	Red	322	SMARCA2	Swi/snf related, matrix associated, actin dependent regulator of chromatin, subfamily a, member 2; Probable global transcription activator SNF2L2; Involved in transcriptional activation and repression of select genes by chromatin remodeling (alteration of DNA-nucleosome topology). Component of SWI/SNF chromatin remodeling complexes that carry out key enzymatic activities, changing chromatin struc…
MCL	1	Red	322	SNAP29	Synaptosomal-associated protein 29; SNAREs, soluble N-ethylmaleimide-sensitive factor- attachment protein receptors, are essential proteins for fusion of cellular membranes. SNAREs localized on opposing membranes assemble to form a trans-SNARE complex, an extended, parallel four alpha-helical bundle that drives membrane fusion. SNAP29 is a SNARE involved in autophagy through the direct control of…
MCL	1	Red	322	SOD1	Superoxide dismutase, cu-zn family; Superoxide dismutase [Cu-Zn]; Destroys radicals which are normally produced within the cells and which are toxic to biological systems
MCL	1	Red	322	SOX2	Transcription factor SOX-2; Transcription factor that forms a trimeric complex with OCT4 on DNA and controls the expression of a number of genes involved in embryonic development such as YES1, FGF4, UTF1 and ZFP206 (By similarity). Critical for early embryogenesis and for embryonic stem cell pluripotency. May function as a switch in neuronal development. Downstream SRRT target that mediates the p…
MCL	1	Red	322	SOX3	Transcription factor SOX-3; Transcription factor required during the formation of the hypothalamo-pituitary axis. May function as a switch in neuronal development. Keeps neural cells undifferentiated by counteracting the activity of proneural proteins and suppresses neuronal differentiation. Required also within the pharyngeal epithelia for craniofacial morphogenesis. Controls a genetic switch in…
MCL	1	Red	322	SPATA5	Spermatogenesis-associated protein 5; May be involved in morphological and functional mitochondrial transformations during spermatogenesis; Belongs to the AAA ATPase family. AFG2 subfamily
MCL	1	Red	322	SPATA5L1	Spermatogenesis-associated protein 5-like protein 1; Spermatogenesis associated 5 like 1; Belongs to the AAA ATPase family. AFG2 subfamily
MCL	1	Red	322	SPECC1L	Sperm antigen with calponin homology and coiled-coil domains 1 like; Cytospin-A; Involved in cytokinesis and spindle organization. May play a role in actin cytoskeleton organization and microtubule stabilization and hence required for proper cell adhesion and migration; Belongs to the cytospin-A family
MCL	1	Red	322	SPR	Sepiapterin reductase; Catalyzes the final one or two reductions in tetra- hydrobiopterin biosynthesis to form 5,6,7,8-tetrahydrobiopterin; Belongs to the sepiapterin reductase family
MCL	1	Red	322	SPRED2	Sprouty-related, EVH1 domain-containing protein 2; Negatively regulates Ras signaling pathways and downstream activation of MAP kinases
MCL	1	Red	322	SPTAN1	Spectrin alpha chain, non-erythrocytic 1; Fodrin, which seems to be involved in secretion, interacts with calmodulin in a calcium-dependent manner and is thus candidate for the calcium-dependent movement of the cytoskeleton at the membrane; EF-hand domain containing
MCL	1	Red	322	SPTBN2	Spectrin beta chain, non-erythrocytic 2; Probably plays an important role in neuronal membrane skeleton; Belongs to the spectrin family
MCL	1	Red	322	SRCAP	Helicase SRCAP; Catalytic component of the SRCAP complex which mediates the ATP-dependent exchange of histone H2AZ/H2B dimers for nucleosomal H2A/H2B, leading to transcriptional regulation of selected genes by chromatin remodeling. Acts as a coactivator for CREB-mediated transcription, steroid receptor-mediated transcription, and Notch-mediated transcription; Belongs to the SNF2/RAD54 helicase fa…
MCL	1	Red	322	STAC3	SH3 and cysteine-rich domain-containing protein 3; In skeletal muscles contraction, may play a role in neuromuscular synaptic transmission
MCL	1	Red	322	STAMBP	STAM-binding protein; Zinc metalloprotease that specifically cleaves 'Lys-63'- linked polyubiquitin chains. Does not cleave 'Lys-48'-linked polyubiquitin chains (By similarity). Plays a role in signal transduction for cell growth and MYC induction mediated by IL-2 and GM-CSF. Potentiates BMP (bone morphogenetic protein) signaling by antagonizing the inhibitory action of SMAD6 and SMAD7. Has a key…
MCL	1	Red	322	STRADA	STE20-related kinase adapter protein alpha; Pseudokinase which, in complex with CAB39/MO25 (CAB39/MO25alpha or CAB39L/MO25beta), binds to and activates STK11/LKB1. Adopts a closed conformation typical of active protein kinases and binds STK11/LKB1 as a pseudosubstrate, promoting conformational change of STK11/LKB1 in an active conformation
MCL	1	Red	322	STUB1	E3 ubiquitin-protein ligase CHIP; E3 ubiquitin-protein ligase which targets misfolded chaperone substrates towards proteasomal degradation. Collaborates with ATXN3 in the degradation of misfolded chaperone substrates: ATXN3 restricting the length of ubiquitin chain attached to STUB1/CHIP substrates and preventing further chain extension. Ubiquitinates NOS1 in concert with Hsp70 and Hsp40. Modulat…
MCL	1	Red	322	STXBP1	Syntaxin-binding protein 1; May participate in the regulation of synaptic vesicle docking and fusion, possibly through interaction with GTP-binding proteins. Essential for neurotransmission and binds syntaxin, a component of the synaptic vesicle fusion machinery probably in a 1:1 ratio. Can interact with syntaxins 1, 2, and 3 but not syntaxin 4. May play a role in determining the specificity of i…
MCL	1	Red	322	SUV420H1	[histone h4]-n-methyl-l-lysine20 n-methyltransferase; Histone-lysine N-methyltransferase KMT5B; Histone methyltransferase that specifically trimethylates 'Lys-20' of histone H4. H4 'Lys-20' trimethylation represents a specific tag for epigenetic transcriptional repression. Mainly functions in pericentric heterochromatin regions, thereby playing a central role in the establishment of constitutive …
MCL	1	Red	322	SYNE1	Nesprin-1; Multi-isomeric modular protein which forms a linking network between organelles and the actin cytoskeleton to maintain the subcellular spatial organization. As a component of the LINC (LInker of Nucleoskeleton and Cytoskeleton) complex involved in the connection between the nuclear lamina and the cytoskeleton. The nucleocytoplasmic interactions established by the LINC complex play an i…
MCL	1	Red	322	SYNGAP1	Ras/Rap GTPase-activating protein SynGAP; Major constituent of the PSD essential for postsynaptic signaling. Inhibitory regulator of the Ras-cAMP pathway. Member of the NMDAR signaling complex in excitatory synapses, it may play a role in NMDAR-dependent control of AMPAR potentiation, AMPAR membrane trafficking and synaptic plasticity. Regulates AMPAR- mediated miniature excitatory postsynaptic c…
MCL	1	Red	322	SZT2	KICSTOR complex protein SZT2; As part of the KICSTOR complex functions in the amino acid-sensing branch of the TORC1 signaling pathway. Recruits, in an amino acid-independent manner, the GATOR1 complex to the lysosomal membranes and allows its interaction with GATOR2 and the RAG GTPases. Functions upstream of the RAG GTPases and is required to negatively regulate mTORC1 signaling in absence of am…
MCL	1	Red	322	TAF1C	TATA box-binding protein-associated factor RNA polymerase I subunit C; Component of the transcription factor SL1/TIF-IB complex, which is involved in the assembly of the PIC (preinitiation complex) during RNA polymerase I-dependent transcription. The rate of PIC formation probably is primarily dependent on the rate of association of SL1/TIF-IB with the rDNA promoter. SL1/TIF-IB is involved in sta…
MCL	1	Red	322	TBC1D24	TBC1 domain family member 24; May act as a GTPase-activating protein for Rab family protein(s). Involved in neuronal projections development, probably through a negative modulation of ARF6 function; Deafness associated genes
MCL	1	Red	322	TBL1XR1	F-box-like/WD repeat-containing protein TBL1XR1; F-box-like protein involved in the recruitment of the ubiquitin/19S proteasome complex to nuclear receptor-regulated transcription units. Plays an essential role in transcription activation mediated by nuclear receptors. Probably acts as integral component of the N-Cor corepressor complex that mediates the recruitment of the 19S proteasome complex,…
MCL	1	Red	322	TBR1	T-box brain protein 1; Probable transcriptional regulator involved in developmental processes. Required for normal brain development; T-boxes
MCL	1	Red	322	TCF4	Transcription factor 4; Transcription factor that binds to the immunoglobulin enchancer Mu-E5/KE5-motif. Involved in the initiation of neuronal differentiation. Activates transcription by binding to the E box (5'-CANNTG-3'). Binds to the E-box present in the somatostatin receptor 2 initiator element (SSTR2-INR) to activate transcription (By similarity). Preferentially binds to either 5'-ACANNTGT-…
MCL	1	Red	322	TDGF1	Teratocarcinoma-derived growth factor 1; GPI-anchored cell membrane protein involved in Nodal signaling. Cell-associated TDGF1 acts as a Nodal coreceptor in cis. Shedding of TDGF1 by TMEM8A modulates Nodal signaling by allowing soluble TDGF1 to act as a Nodal coreceptor on other cells. Could play a role in the determination of the epiblastic cells that subsequently give rise to the mesoderm
MCL	1	Red	322	TH	Tyrosine 3-monooxygenase; Plays an important role in the physiology of adrenergic neurons; Belongs to the biopterin-dependent aromatic amino acid hydroxylase family
MCL	1	Red	322	THOC6	THO complex subunit 6 homolog; Acts as component of the THO subcomplex of the TREX complex which is thought to couple mRNA transcription, processing and nuclear export, and which specifically associates with spliced mRNA and not with unspliced pre-mRNA. TREX is recruited to spliced mRNAs by a transcription-independent mechanism, binds to mRNA upstream of the exon-junction complex (EJC) and is rec…
MCL	1	Red	322	THRA	Thyroid hormone receptor alpha; Isoform Alpha-1: Nuclear hormone receptor that can act as a repressor or activator of transcription. High affinity receptor for thyroid hormones, including triiodothyronine and thyroxine; Belongs to the nuclear hormone receptor family. NR1 subfamily
MCL	1	Red	322	TLK2	Serine/threonine-protein kinase tousled-like 2; Serine/threonine-protein kinase involved in the process of chromatin assembly and probably also DNA replication, transcription, repair, and chromosome segregation. Phosphorylates the chromatin assembly factors ASF1A AND ASF1B. Phosphorylation of ASF1A prevents its proteasome-mediated degradation, thereby enhancing chromatin assembly. Negative regula…
MCL	1	Red	322	TMPRSS6	Transmembrane protease serine 6; Serine protease which hydrolyzes a range of proteins including type I collagen, fibronectin and fibrinogen. Can also activate urokinase-type plasminogen activator with low efficiency. May play a specialized role in matrix remodeling processes in liver. Through the cleavage of HFE2, a regulator of the expression of the iron absorption-regulating hormone hepicidin/H…
MCL	1	Red	322	TNR	Tenascin-R; Neural extracellular matrix (ECM) protein involved in interactions with different cells and matrix components. These interactions can influence cellular behavior by either evoking a stable adhesion and differentiation, or repulsion and inhibition of neurite growth. Binding to cell surface gangliosides inhibits RGD-dependent integrin-mediated cell adhesion and results in an inhibition …
MCL	1	Red	322	TRAPPC4	Trafficking protein particle complex subunit 4; May play a role in vesicular transport from endoplasmic reticulum to Golgi; Trafficking protein particle complex
MCL	1	Red	322	TRAPPC9	Trafficking protein particle complex subunit 9; Functions as an activator of NF-kappa-B through increased phosphorylation of the IKK complex. May function in neuronal cells differentiation. May play a role in vesicular transport from endoplasmic reticulum to Golgi; Belongs to the NIBP family
MCL	1	Red	322	TRIO	Triple functional domain protein; Guanine nucleotide exchange factor (GEF) for RHOA and RAC1 GTPases. Involved in coordinating actin remodeling, which is necessary for cell migration and growth. In developing hippocampal neurons, limits dendrite formation, without affecting the establishment of axon polarity. Once dendrites are formed, involved in the control of synaptic function by regulating th…
MCL	1	Red	322	TRIP12	Thyroid hormone receptor interactor 12; E3 ubiquitin-protein ligase TRIP12; E3 ubiquitin-protein ligase involved in ubiquitin fusion degradation (UFD) pathway and regulation of DNA repair. Part of the ubiquitin fusion degradation (UFD) pathway, a process that mediates ubiquitination of protein at their N-terminus, regardeless of the presence of lysine residues in target proteins. In normal cells,…
MCL	1	Red	322	TRPM1	Transient receptor potential cation channel subfamily M member 1; Cation channel essential for the depolarizing photoresponse of retinal ON bipolar cells. It is part of the GRM6 signaling cascade. May play a role in metastasis suppression (By similarity). May act as a spontaneously active, calcium-permeable plasma membrane channel; Belongs to the transient receptor (TC 1.A.4) family. LTrpC subfam…
MCL	1	Red	322	TSC2	Tuberin; In complex with TSC1, this tumor suppressor inhibits the nutrient-mediated or growth factor-stimulated phosphorylation of S6K1 and EIF4EBP1 by negatively regulating mTORC1 signaling. Acts as a GTPase-activating protein (GAP) for the small GTPase RHEB, a direct activator of the protein kinase activity of mTORC1. May also play a role in microtubule-mediated protein transport. Also stimulat…
MCL	1	Red	322	TUBB3	Tubulin beta-3 chain; Tubulin is the major constituent of microtubules. It binds two moles of GTP, one at an exchangeable site on the beta chain and one at a non-exchangeable site on the alpha chain. TUBB3 plays a critical role in proper axon guidance and mantainance; Belongs to the tubulin family
MCL	1	Red	322	UBA5	Ubiquitin-like modifier-activating enzyme 5; E1-like enzyme which activates UFM1 and SUMO2; Ubiquitin like modifier activating enzymes
MCL	1	Red	322	UBE3A	Ubiquitin-protein ligase E3A; E3 ubiquitin-protein ligase which accepts ubiquitin from an E2 ubiquitin-conjugating enzyme in the form of a thioester and transfers it to its substrates. Several substrates have been identified including the RAD23A and RAD23B, MCM7 (which is involved in DNA replication), annexin A1, the PML tumor suppressor, and the cell cycle regulator CDKN1B. Catalyzes the high-ri…
MCL	1	Red	322	UGT1A1	Udp glucuronosyltransferase family 1 member a1; UDP-glucuronosyltransferase 1-8; UDPGT is of major importance in the conjugation and subsequent elimination of potentially toxic xenobiotics and endogenous compounds. This isoform glucuronidates bilirubin IX- alpha to form both the IX-alpha-C8 and IX-alpha-C12 monoconjugates and diconjugate. Is also able to catalyze the glucuronidation of 17beta-est…
MCL	1	Red	322	UNC80	Unc-80 homolog, NALCN channel complex subunit; Protein unc-80 homolog; Component of the NALCN sodium channel complex, required for channel regulation. This complex is a cation channel activated by neuropeptides substance P, neurotensin, and extracellular calcium that regulates neuronal excitability by controlling the sizes of NALCN-dependent sodium-leak current. UNC80 is essential for NALCN sensi…
MCL	1	Red	322	UPF1	Regulator of nonsense transcripts 1; RNA-dependent helicase and ATPase required for nonsense- mediated decay (NMD) of mRNAs containing premature stop codons. Is recruited to mRNAs upon translation termination and undergoes a cycle of phosphorylation and dephosphorylation; its phosphorylation appears to be a key step in NMD. Recruited by release factors to stalled ribosomes together with the SMG1C…
MCL	1	Red	322	USP9X	Probable ubiquitin carboxyl-terminal hydrolase FAF-X; Deubiquitinase involved both in the processing of ubiquitin precursors and of ubiquitinated proteins. May therefore play an important regulatory role at the level of protein turnover by preventing degradation of proteins through the removal of conjugated ubiquitin. Essential component of TGF-beta/BMP signaling cascade. Regulates chromosome ali…
MCL	1	Red	322	VCP	Transitional endoplasmic reticulum ATPase; Necessary for the fragmentation of Golgi stacks during mitosis and for their reassembly after mitosis. Involved in the formation of the transitional endoplasmic reticulum (tER). The transfer of membranes from the endoplasmic reticulum to the Golgi apparatus occurs via 50-70 nm transition vesicles which derive from part-rough, part-smooth transitional ele…
MCL	1	Red	322	VPS13B	Vacuolar protein sorting-associated protein 13B; May be involved in protein sorting in post Golgi membrane traffic; Belongs to the VPS13 family
MCL	1	Red	322	VPS4A	Vacuolar protein sorting-associated protein 4A; Involved in late steps of the endosomal multivesicular bodies (MVB) pathway. Recognizes membrane-associated ESCRT-III assemblies and catalyzes their disassembly, possibly in combination with membrane fission. Redistributes the ESCRT-III components to the cytoplasm for further rounds of MVB sorting. MVBs contain intraluminal vesicles (ILVs) that are …
MCL	1	Red	322	WAC	WW domain-containing adapter protein with coiled-coil; Acts as a linker between gene transcription and histone H2B monoubiquitination at 'Lys-120' (H2BK120ub1). Interacts with the RNA polymerase II transcriptional machinery via its WW domain and with RNF20-RNF40 via its coiled coil region, thereby linking and regulating H2BK120ub1 and gene transcription. Regulates the cell-cycle checkpoint activa…
MCL	1	Red	322	WT1	Wilms tumor protein; Transcription factor that plays an important role in cellular development and cell survival. Recognizes and binds to the DNA sequence 5'-GCG(T/G)GGGCG-3'. Regulates the expression of numerous target genes, including EPO. Plays an essential role for development of the urogenital system. It has a tumor suppressor as well as an oncogenic role in tumor formation. Function may be …
MCL	1	Red	322	WWOX	WW domain-containing oxidoreductase; Putative oxidoreductase. Acts as a tumor suppressor and plays a role in apoptosis. Required for normal bone development (By similarity). May function synergistically with p53/TP53 to control genotoxic stress-induced cell death. Plays a role in TGFB1 signaling and TGFB1-mediated cell death. May also play a role in tumor necrosis factor (TNF)-mediated cell death…
MCL	1	Red	322	YWHAG	14-3-3 protein gamma; Adapter protein implicated in the regulation of a large spectrum of both general and specialized signaling pathways. Binds to a large number of partners, usually by recognition of a phosphoserine or phosphothreonine motif. Binding generally results in the modulation of the activity of the binding partner; Belongs to the 14-3-3 family
MCL	1	Red	322	ZMYND11	Zinc finger MYND domain-containing protein 11; Chromatin reader that specifically recognizes and binds histone H3.3 trimethylated at 'Lys-36' (H3.3K36me3) and regulates RNA polymerase II elongation. Does not bind other histone H3 subtypes (H3.1 or H3.2) (By similarity). Colocalizes with highly expressed genes and functions as a transcription corepressor by modulating RNA polymerase II at the elon…
MCL	2	Salmon	105	ABCA4	Atp-binding cassette, subfamily a (abc1), member 4; Retinal-specific ATP-binding cassette transporter; In the visual cycle, acts as an inward-directed retinoid flipase, retinoid substrates imported by ABCA4 from the extracellular or intradiscal (rod) membrane surfaces to the cytoplasmic membrane surface are all-trans-retinaldehyde (ATR) and N-retinyl-phosphatidyl-ethanolamine (NR-PE). Once transp…
MCL	2	Salmon	105	AHI1	Abelson helper integration site 1; Jouberin; Involved in vesicle trafficking and required for ciliogenesis, formation of primary non-motile cilium, and recruitment of RAB8A to the basal body of primary cilium. Component of the tectonic-like complex, a complex localized at the transition zone of primary cilia and acting as a barrier that prevents diffusion of transmembrane proteins between the cil…
MCL	2	Salmon	105	AIPL1	Aryl-hydrocarbon-interacting protein-like 1; May be important in protein trafficking and/or protein folding and stabilization; FKBP prolyl isomerases
MCL	2	Salmon	105	ALMS1	ALMS1, centrosome and basal body associated protein; Alstrom syndrome protein 1; Involved in PCM1-dependent intracellular transport. Required, directly or indirectly, for the localization of NCAPD2 to the proximal ends of centrioles. Required for proper formation and/or maintenance of primary cilia (PC), microtubule-based structures that protrude from the surface of epithelial cells
MCL	2	Salmon	105	ARL13B	ADP-ribosylation factor-like protein 13B; Cilium-specific protein required to control the microtubule-based, ciliary axoneme structure. May act by maintaining the association between IFT subcomplexes A and B. Binds GTP but is not able to hydrolyze it; the GTPase activity remains unclear. Required to pattern the neural tube. Involved in cerebral cortex development: required for the initial formati…
MCL	2	Salmon	105	ATP8A2	Phospholipid-transporting ATPase IB; Catalytic component of a P4-ATPase flippase complex which catalyzes the hydrolysis of ATP coupled to the transport of aminophospholipids from the outer to the inner leaflet of various membranes and ensures the maintenance of asymmetric distribution of phospholipids. Phospholipid translocation seems also to be implicated in vesicle formation and in uptake of li…
MCL	2	Salmon	105	B9D1	B9 domain-containing protein 1; Component of the tectonic-like complex, a complex localized at the transition zone of primary cilia and acting as a barrier that prevents diffusion of transmembrane proteins between the cilia and plasma membranes. Required for ciliogenesis and sonic hedgehog/SHH signaling (By similarity); Belongs to the B9D family
MCL	2	Salmon	105	BBS1	Bardet-Biedl syndrome 1 protein; The BBSome complex is thought to function as a coat complex required for sorting of specific membrane proteins to the primary cilia. The BBSome complex is required for ciliogenesis but is dispensable for centriolar satellite function. This ciliogenic function is mediated in part by the Rab8 GDP/GTP exchange factor, which localizes to the basal body and contacts th…
MCL	2	Salmon	105	BBS10	Bardet-Biedl syndrome 10 protein; Probable molecular chaperone. Assists the folding of proteins upon ATP hydrolysis. As part of the BBS/CCT complex may play a role in the assembly of BBSome, a complex involved in ciliogenesis regulating transports vesicles to the cilia. Involved in adipogenic differentiation; Belongs to the TCP-1 chaperonin family
MCL	2	Salmon	105	BBS12	Bardet-Biedl syndrome 12 protein; Probable molecular chaperone. Assists the folding of proteins upon ATP hydrolysis. As part of the BBS/CCT complex may play a role in the assembly of BBSome, a complex involved in ciliogenesis regulating transports vesicles to the cilia. Involved in adipogenic differentiation; Belongs to the TCP-1 chaperonin family. BBS12 subfamily
MCL	2	Salmon	105	BBS2	Bardet-Biedl syndrome 2 protein; The BBSome complex is thought to function as a coat complex required for sorting of specific membrane proteins to the primary cilia. The BBSome complex is required for ciliogenesis but is dispensable for centriolar satellite function. This ciliogenic function is mediated in part by the Rab8 GDP/GTP exchange factor, which localizes to the basal body and contacts th…
MCL	2	Salmon	105	BBS4	Bardet-Biedl syndrome 4 protein; The BBSome complex is thought to function as a coat complex required for sorting of specific membrane proteins to the primary cilia. The BBSome complex is required for ciliogenesis but is dispensable for centriolar satellite function. This ciliogenic function is mediated in part by the Rab8 GDP/GTP exchange factor, which localizes to the basal body and contacts th…
MCL	2	Salmon	105	BBS5	Bardet-Biedl syndrome 5 protein; The BBSome complex is thought to function as a coat complex required for sorting of specific membrane proteins to the primary cilia. The BBSome complex is required for ciliogenesis but is dispensable for centriolar satellite function. This ciliogenic function is mediated in part by the Rab8 GDP/GTP exchange factor, which localizes to the basal body and contacts th…
MCL	2	Salmon	105	BBS7	Bardet-Biedl syndrome 7 protein; The BBSome complex is thought to function as a coat complex required for sorting of specific membrane proteins to the primary cilia. The BBSome complex is required for ciliogenesis but is dispensable for centriolar satellite function. This ciliogenic function is mediated in part by the Rab8 GDP/GTP exchange factor, which localizes to the basal body and contacts th…
MCL	2	Salmon	105	BEST1	Bestrophin-1; Forms calcium-sensitive chloride channels. Highly permeable to bicarbonate; Bestrophins
MCL	2	Salmon	105	C5orf42	Protein JBTS17; Involved in ciliogenesis. Involved in the establishment of cell polarity required for directional cell migration. Proposed to act in association with the CPLANE (ciliogenesis and planar polarity effectors) complex. Involved in recruitment of peripheral IFT-A proteins to basal bodies (By similarity)
MCL	2	Salmon	105	CC2D2A	Coiled-coil and C2 domain-containing protein 2A; Component of the tectonic-like complex, a complex localized at the transition zone of primary cilia and acting as a barrier that prevents diffusion of transmembrane proteins between the cilia and plasma membranes. Required for ciliogenesis and sonic hedgehog/SHH signaling (By similarity)
MCL	2	Salmon	105	CDH23	Cadherin related 23; Cadherin-23; Cadherins are calcium-dependent cell adhesion proteins. They preferentially interact with themselves in a homophilic manner in connecting cells. CDH23 is required for establishing and/or maintaining the proper organization of the stereocilia bundle of hair cells in the cochlea and the vestibule during late embryonic/early postnatal development. It is part of the …
MCL	2	Salmon	105	CDHR1	Cadherin-related family member 1; Potential calcium-dependent cell-adhesion protein. May be required for the structural integrity of the outer segment (OS) of photoreceptor cells (By similarity); Cadherin related
MCL	2	Salmon	105	CEP120	Centrosomal protein of 120 kDa; Plays a role in the microtubule-dependent coupling of the nucleus and the centrosome. Involved in the processes that regulate centrosome-mediated interkinetic nuclear migration (INM) of neural progenitors and for proper positioning of neurons during brain development. Also implicated in the migration and selfrenewal of neural progenitors. Required for centriole dup…
MCL	2	Salmon	105	CEP164	Centrosomal protein of 164 kDa; Plays a role in microtubule organization and/or maintenance for the formation of primary cilia (PC), a microtubule-based structure that protrudes from the surface of epithelial cells. Plays a critical role in G2/M checkpoint and nuclear divisions. A key player in the DNA damage-activated ATR/ATM signaling cascade since it is required for the proper phosphorylation …
MCL	2	Salmon	105	CEP290	Centrosomal protein of 290 kDa; Involved in early and late steps in cilia formation. Its association with CCP110 is required for inhibition of primary cilia formation by CCP110. May play a role in early ciliogenesis in the disappearance of centriolar satellites and in the transition of primary ciliar vesicles (PCVs) to capped ciliary vesicles (CCVs). Required for the centrosomal recruitment of RA…
MCL	2	Salmon	105	CEP41	Centrosomal protein of 41 kDa; Required during ciliogenesis for tubulin glutamylation in cilium. Probably acts by participating in the transport of TTLL6, a tubulin polyglutamylase, between the basal body and the cilium; Belongs to the CEP41 family
MCL	2	Salmon	105	CEP83	Coiled-coil domain-containing protein 41; Centrosomal protein of 83 kDa; Component of the distal appendage region of the centriole involved in the initiation of primary cilium assembly. May collaborate with IFT20 in the trafficking of ciliary membrane proteins from the Golgi complex to the cilium during the initiation of primary cilium assembly
MCL	2	Salmon	105	CERKL	Ceramide kinase-like protein; Has no detectable ceramide-kinase activity. Overexpression of CERKL protects cells from apoptosis in oxidative stress conditions
MCL	2	Salmon	105	CIB2	Calcium and integrin-binding family member 2; Calcium-binding protein critical for proper photoreceptor cell maintenance and function. Plays a role in intracellular calcium homeostasis by decreasing ATP-induced calcium release. May be involved in the mechanotransduction process (By similarity); Deafness associated genes
MCL	2	Salmon	105	CLRN1	Clarin-1; May have a role in the excitatory ribbon synapse junctions between hair cells and cochlear ganglion cells and presumably also in analogous synapses within the retina; Belongs to the clarin family
MCL	2	Salmon	105	CNGA1	cGMP-gated cation channel alpha-1; Visual signal transduction is mediated by a G-protein coupled cascade using cGMP as second messenger. This protein can be activated by cyclic GMP which leads to an opening of the cation channel and thereby causing a depolarization of rod photoreceptors; Belongs to the cyclic nucleotide-gated cation channel (TC 1.A.1.5) family. CNGA1 subfamily
MCL	2	Salmon	105	CNGB1	Cyclic nucleotide-gated cation channel beta-1; Subunit of cyclic nucleotide-gated (CNG) channels, nonselective cation channels, which play important roles in both visual and olfactory signal transduction. When associated with CNGA1, it is involved in the regulation of ion flow into the rod photoreceptor outer segment (ROS), in response to light-induced alteration of the levels of intracellular cG…
MCL	2	Salmon	105	CRB1	Protein crumbs homolog 1; Plays a role in photoreceptor morphogenesis in the retina. May maintain cell polarization and adhesion; Belongs to the Crumbs protein family
MCL	2	Salmon	105	CSPP1	Centrosome and spindle pole-associated protein 1; May play a role in cell-cycle-dependent microtubule organization
MCL	2	Salmon	105	DHDDS	Dehydrodolichyl diphosphate synthase complex subunit DHDDS; With DHDDS, forms the dehydrodolichyl diphosphate synthase (DDS) complex, an essential component of the dolichol monophosphate (Dol-P) biosynthetic machinery. Adds multiple copies of isopentenyl pyrophosphate (IPP) to farnesyl pyrophosphate (FPP) to produce dehydrodolichyl diphosphate (Dedol-PP), a precursor of dolichol which is utilized…
MCL	2	Salmon	105	DYNC2H1	Cytoplasmic dynein 2 heavy chain 1; May function as a motor for intraflagellar retrograde transport. Functions in cilia biogenesis. May play a role in transport between endoplasmic reticulum and Golgi or organization of the Golgi in cells (By similarity); Dyneins, cytoplasmic
MCL	2	Salmon	105	DYNC2LI1	Cytoplasmic dynein 2 light intermediate chain 1; Required for correct intraflagellar transport (IFT), the bi-directional movement of particles required for the assembly, maintenance and functioning of primary cilia. Involved in the regulation of ciliary length; Dyneins, cytoplasmic
MCL	2	Salmon	105	EVC2	Ellis van creveld syndrome protein 2; Limbin; Component of the EvC complex that positively regulates ciliary Hedgehog (Hh) signaling. Plays a critical role in bone formation and skeletal development. May be involved in early embryonic morphogenesis
MCL	2	Salmon	105	EYS	Protein eyes shut homolog; Required to maintain the integrity of photoreceptor cells; Belongs to the EYS family
MCL	2	Salmon	105	FSCN2	Fascin-2; Acts as an actin bundling protein. May play a pivotal role in photoreceptor cell-specific events, such as disk morphogenesis; Fascins
MCL	2	Salmon	105	GAN	Kelch-like protein 16 (gigaxonin); Gigaxonin; Probable cytoskeletal component that directly or indirectly plays an important role in neurofilament architecture. May act as a substrate-specific adapter of an E3 ubiquitin-protein ligase complex which mediates the ubiquitination and subsequent proteasomal degradation of target proteins. Controls degradation of TBCB. Controls degradation of MAP1B and…
MCL	2	Salmon	105	GDF6	Growth/differentiation factor 6; Growth factor that controls proliferation and cellular differentiation in the retina and bone formation. Plays a key role in regulating apoptosis during retinal development. Establishes dorsal-ventral positional information in the retina and controls the formation of the retinotectal map. Required for normal formation of bones and joints in the limbs, skull, digit…
MCL	2	Salmon	105	GJB2	Gap junction beta-2 protein; One gap junction consists of a cluster of closely packed pairs of transmembrane channels, the connexons, through which materials of low MW diffuse from one cell to a neighboring cell; Deafness associated genes
MCL	2	Salmon	105	GJB3	Gap junction beta-3 protein; One gap junction consists of a cluster of closely packed pairs of transmembrane channels, the connexons, through which materials of low MW diffuse from one cell to a neighboring cell; Deafness associated genes
MCL	2	Salmon	105	GJB6	Gap junction beta-6 protein; One gap junction consists of a cluster of closely packed pairs of transmembrane channels, the connexons, through which materials of low MW diffuse from one cell to a neighboring cell; Belongs to the connexin family. Beta-type (group I) subfamily
MCL	2	Salmon	105	GLI3	Transcriptional activator GLI3; Has a dual function as a transcriptional activator and a repressor of the sonic hedgehog (Shh) pathway, and plays a role in limb development. The full-length GLI3 form (GLI3FL) after phosphorylation and nuclear translocation, acts as an activator (GLI3A) while GLI3R, its C-terminally truncated form, acts as a repressor. A proper balance between the GLI3 activator a…
MCL	2	Salmon	105	GPR161	G-protein coupled receptor 161; Key negative regulator of Shh signaling, which promotes the processing of GLI3 into GLI3R during neural tube development. Recruited by TULP3 and the IFT-A complex to primary cilia and acts as a regulator of the PKA-dependent basal repression machinery in Shh signaling by increasing cAMP levels, leading to promote the PKA-dependent processing of GLI3 into GLI3R and …
MCL	2	Salmon	105	GUCY2D	Retinal guanylyl cyclase 1; Probably plays a specific functional role in the rods and/or cones of photoreceptors. It may be the enzyme involved in the resynthesis of cGMP required for recovery of the dark state after phototransduction; Guanylate cyclase receptors
MCL	2	Salmon	105	HYLS1	HYLS1, centriolar and ciliogenesis associated; Hydrolethalus syndrome protein 1; Plays a role in ciliogenesis
MCL	2	Salmon	105	IFT140	Intraflagellar transport protein 140 homolog; Component of the IFT complex A (IFT-A), a complex required for retrograde ciliary transport. Plays a pivotal role in proper development and function of ciliated cells. Involved in ciliogenesis and cilia maintenance. May play a role in ciliary assembly. Required for the development and maintenance of the outer segments of rod and cone photoreceptor cel…
MCL	2	Salmon	105	IFT172	Intraflagellar transport protein 172 homolog; Required for the maintenance and formation of cilia. Plays an indirect role in hedgehog (Hh) signaling, cilia being required for all activity of the hedgehog pathway (By similarity); Belongs to the IFT172 family
MCL	2	Salmon	105	IFT27	Intraflagellar transport protein 27 homolog; Small GTPase-like component of the intraflagellar transport (IFT) complex B that promotes the exit of the BBSome complex from cilia via its interaction with ARL6. Not involved in entry of the BBSome complex into cilium. Prevents aggregation of GTP-free ARL6. Required for hedgehog signaling. Forms a subcomplex within the IFT complex B with IFT25 (By sim…
MCL	2	Salmon	105	IFT74	Intraflagellar transport protein 74 homolog; Component of the intraflagellar transport (IFT) complex B: together with IFT81, forms a tubulin-binding module that specifically mediates transport of tubulin within the cilium. Binds beta-tubulin via its basic region. Required for ciliogenesis; Belongs to the IFT74 family
MCL	2	Salmon	105	IMPDH1	Inosine-5'-monophosphate dehydrogenase 1; Catalyzes the conversion of inosine 5'-phosphate (IMP) to xanthosine 5'-phosphate (XMP), the first committed and rate- limiting step in the de novo synthesis of guanine nucleotides, and therefore plays an important role in the regulation of cell growth. Could also have a single-stranded nucleic acid-binding activity and could play a role in RNA and/or DNA…
MCL	2	Salmon	105	IMPG2	Interphotoreceptor matrix proteoglycan 2; Chondroitin sulfate- and hyaluronan-binding proteoglycan involved in the organization of interphotoreceptor matrix; may participate in the maturation and maintenance of the light- sensitive photoreceptor outer segment. Binds heparin
MCL	2	Salmon	105	INPP5E	72 kDa inositol polyphosphate 5-phosphatase; Converts phosphatidylinositol 3,4,5-trisphosphate (PtdIns 3,4,5-P3) to PtdIns-P2, and phosphatidylinositol 4,5- bisphosphate to phosphatidylinositol 4-phosphate. Specific for lipid substrates, inactive towards water soluble inositol phosphates; Phosphoinositide phosphatases
MCL	2	Salmon	105	IQCB1	IQ calmodulin-binding motif-containing protein 1; Involved in ciliogenesis. The function in an early step in cilia formation depends on its association with CEP290/NPHP6. Involved in regulation of the BBSome complex integrity, specifically for presence of BBS2 and BBS5 in the complex, and in ciliary targeting of selected BBSome cargos. May play a role in controlling entry of the BBSome complex to…
MCL	2	Salmon	105	KIAA0586	Protein TALPID3; Required for ciliogenesis and sonic hedgehog/SHH signaling. Required for the centrosomal recruitment of RAB8A and for the targeting of centriole satellite proteins to centrosomes such as of PCM1. May play a role in early ciliogenesis in the disappearance of centriolar satellites that preceeds ciliary vesicle formation. Involved in regulation of cell intracellular organization. In…
MCL	2	Salmon	105	KIF7	Kinesin-like protein KIF7; Essential for hedgehog signaling regulation: acts as both a negative and positive regulator of sonic hedgehog (Shh) and Indian hedgehog (Ihh) pathways, acting downstream of SMO, through both SUFU-dependent and -independent mechanisms. Involved in the regulation of microtubular dynamics. Required for proper organization of the ciliary tip and control of ciliary localizat…
MCL	2	Salmon	105	KLHL7	Kelch-like protein 7; Substrate-specific adapter of a BCR (BTB-CUL3-RBX1) E3 ubiquitin ligase complex. The BCR(KLHL7) complex acts by mediating ubiquitination and subsequent degradation of substrate proteins. Probably mediates 'Lys-48'-linked ubiquitination; BTB domain containing
MCL	2	Salmon	105	LCA5	LCA5, lebercilin; Lebercilin; Might be involved in minus end-directed microtubule transport
MCL	2	Salmon	105	MAK	Serine/threonine-protein kinase MAK; Essential for the regulation of ciliary length and required for the long-term survival of photoreceptors (By similarity). Phosphorylates FZR1 in a cell cycle-dependent manner. Plays a role in the transcriptional coactivation of AR. Could play an important function in spermatogenesis. May play a role in chromosomal stability in prostate cancer cells
MCL	2	Salmon	105	MKKS	McKusick-Kaufman/Bardet-Biedl syndromes putative chaperonin; Probable molecular chaperone. Assists the folding of proteins upon ATP hydrolysis. As part of the BBS/CCT complex plays a role in the assembly of BBSome, a complex involved in ciliogenesis regulating transports vesicles to the cilia. May play a role in protein processing in limb, cardiac and reproductive system development. May play a r…
MCL	2	Salmon	105	MKS1	Meckel syndrome type 1 protein; Component of the tectonic-like complex, a complex localized at the transition zone of primary cilia and acting as a barrier that prevents diffusion of transmembrane proteins between the cilia and plasma membranes. Involved in centrosome migration to the apical cell surface during early ciliogenesis. Required for ciliary structure and function, including a role in r…
MCL	2	Salmon	105	MYO7A	Unconventional myosin-VIIa; Myosins are actin-based motor molecules with ATPase activity. Unconventional myosins serve in intracellular movements. Their highly divergent tails bind to membranous compartments, which are then moved relative to actin filaments. In the retina, plays an important role in the renewal of the outer photoreceptor disks. Plays an important role in the distribution and migr…
MCL	2	Salmon	105	MYO9A	Unconventional myosin-IXa; Myosins are actin-based motor molecules with ATPase activity. Unconventional myosins serve in intracellular movements. Regulates Rho activity in neurons, has a role in the regulation of neuronal morphology and function (By similarity); Belongs to the TRAFAC class myosin-kinesin ATPase superfamily. Myosin family
MCL	2	Salmon	105	NMNAT1	Nicotinamide/nicotinic acid mononucleotide adenylyltransferase 1; Catalyzes the formation of NAD(+) from nicotinamide mononucleotide (NMN) and ATP. Can also use the deamidated form; nicotinic acid mononucleotide (NaMN) as substrate with the same efficiency. Can use triazofurin monophosphate (TrMP) as substrate. Also catalyzes the reverse reaction, i.e. the pyrophosphorolytic cleavage of NAD(+). F…
MCL	2	Salmon	105	NPHP1	Nephrocystin-1; Together with BCAR1 it may play a role in the control of epithelial cell polarity. Involved in the organization of apical junctions in kidney cells together with NPHP4 and RPGRIP1L/NPHP8 (By similarity). Does not seem to be strictly required for ciliogenesis (By similarity). Seems to help to recruit PTK2B/PYK2 to cell matrix adhesions, thereby initiating phosphorylation of PTK2B/P…
MCL	2	Salmon	105	NPHP3	Nephrocystin-3; Required for normal ciliary development and function. Inhibits disheveled-1-induced canonical Wnt-signaling activity and may also play a role in the control of non-canonical Wnt signaling which regulates planar cell polarity. Probably acts as a molecular switch between different Wnt signaling pathways. Required for proper convergent extension cell movements
MCL	2	Salmon	105	NPHP4	Nephrocystin-4; Involved in the organization of apical junctions; the function is proposed to implicate a NPHP1-4-8 module. Does not seem to be strictly required for ciliogenesis. Required for building functional cilia. Involved in the organization of the subapical actin network in multiciliated epithelial cells. Seems to recruit INT to basal bodies of motile cilia which subsequently interacts wi…
MCL	2	Salmon	105	NR2E3	Photoreceptor-specific nuclear receptor; Orphan nuclear receptor of retinal photoreceptor cells. Transcriptional factor that is an activator of rod development and repressor of cone development. Binds the promoter region of a number of rod- and cone-specific genes, including rhodopsin, M- and S-opsin and rod-specific phosphodiesterase beta subunit. Enhances rhodopsin expression. Represses M- and …
MCL	2	Salmon	105	NRL	Neural retina-specific leucine zipper protein; Acts as a transcriptional activator which regulates the expression of several rod-specific genes, including RHO and PDE6B. Functions also as a transcriptional coactivator, stimulating transcription mediated by the transcription factor CRX and NR2E3. Binds in a sequence-specific manner to the rhodopsin promoter; Basic leucine zipper proteins
MCL	2	Salmon	105	OFD1	Oral-facial-digital syndrome 1 protein; Component of the centrioles controlling mother and daughter centrioles length. Recruits to the centriole IFT88 and centriole distal appendage-specific proteins including CEP164. Involved in the biogenesis of the cilium, a centriole-associated function. The cilium is a cell surface projection found in many vertebrate cells required to transduce signals impor…
MCL	2	Salmon	105	PCDH15	Protocadherin-15; Calcium-dependent cell-adhesion protein. Essential for maintenance of normal retinal and cochlear function; Cadherin related
MCL	2	Salmon	105	PDE6A	Rod cGMP-specific 3',5'-cyclic phosphodiesterase subunit alpha; This protein participates in processes of transmission and amplification of the visual signal; Belongs to the cyclic nucleotide phosphodiesterase family
MCL	2	Salmon	105	PDE6B	Rod cGMP-specific 3',5'-cyclic phosphodiesterase subunit beta; This protein participates in processes of transmission and amplification of the visual signal. Necessary for the formation of a functional phosphodiesterase holoenzyme; Belongs to the cyclic nucleotide phosphodiesterase family
MCL	2	Salmon	105	PRPH2	Peripherin-2; May function as an adhesion molecule involved in stabilization and compaction of outer segment disks or in the maintenance of the curvature of the rim. It is essential for disk morphogenesis; Belongs to the PRPH2/ROM1 family
MCL	2	Salmon	105	RAB23	RAB23, member RAS oncogene family; Ras-related protein Rab-23; The small GTPases Rab are key regulators of intracellular membrane trafficking, from the formation of transport vesicles to their fusion with membranes. Rabs cycle between an inactive GDP-bound form and an active GTP-bound form that is able to recruit to membranes different set of downstream effectors directly responsible for vesicle …
MCL	2	Salmon	105	RBP3	Retinol-binding protein 3; IRBP shuttles 11-cis and all trans retinoids between the retinol isomerase in the pigment epithelium and the visual pigments in the photoreceptor cells of the retina
MCL	2	Salmon	105	RDH12	Retinol dehydrogenase 12; Exhibits an oxidoreductive catalytic activity towards retinoids. Most efficient as an NADPH-dependent retinal reductase. Displays high activity toward 9-cis and all-trans-retinol. Also involved in the metabolism of short-chain aldehydes. No steroid dehydrogenase activity detected. Might be the key enzyme in the formation of 11-cis-retinal from 11-cis-retinol during regen…
MCL	2	Salmon	105	RHO	Rhodopsin; Photoreceptor required for image-forming vision at low light intensity. Required for photoreceptor cell viability after birth. Light-induced isomerization of 11-cis to all-trans retinal triggers a conformational change leading to G-protein activation and release of all-trans retinal; Belongs to the G-protein coupled receptor 1 family. Opsin subfamily
MCL	2	Salmon	105	RLBP1	Retinaldehyde-binding protein 1; Soluble retinoid carrier essential the proper function of both rod and cone photoreceptors. Participates in the regeneration of active 11-cis-retinol and 11-cis-retinaldehyde, from the inactive 11-trans products of the rhodopsin photocycle and in the de novo synthesis of these retinoids from 11-trans metabolic precursors. The cycling of retinoids between photorece…
MCL	2	Salmon	105	ROM1	Rod outer segment membrane protein 1; May function as an adhesion molecule involved in stabilization and compaction of outer segment disks or in the maintenance of the curvature of the rim. It is essential for disk morphogenesis; Tetraspanins
MCL	2	Salmon	105	RPE65	Retinoid isomerohydrolase / lutein isomerase; Retinoid isomerohydrolase; Critical isomerohydrolase in the retinoid cycle involved in regeneration of 11-cis-retinal, the chromophore of rod and cone opsins. Catalyzes the cleavage and isomerization of all-trans- retinyl fatty acid esters to 11-cis-retinol which is further oxidized by 11-cis retinol dehydrogenase to 11-cis-retinal for use as visual c…
MCL	2	Salmon	105	RPGRIP1	X-linked retinitis pigmentosa GTPase regulator-interacting protein 1; May function as scaffolding protein. Required for normal location of RPGR at the connecting cilium of photoreceptor cells. Required for normal disk morphogenesis and disk organization in the outer segment of photoreceptor cells and for survival of photoreceptor cells; Belongs to the RPGRIP1 family
MCL	2	Salmon	105	RPGRIP1L	Protein fantom; Negatively regulates signaling through the G-protein coupled thromboxane A2 receptor (TBXA2R). May be involved in mechanisms like programmed cell death, craniofacial development, patterning of the limbs, and formation of the left- right axis (By similarity). Involved in the organization of apical junctions; the function is proposed to implicate a NPHP1-4-8 module. Does not seem to…
MCL	2	Salmon	105	SAG	S-arrestin; Arrestin is one of the major proteins of the ros (retinal rod outer segments); it binds to photoactivated- phosphorylated rhodopsin, thereby apparently preventing the transducin-mediated activation of phosphodiesterase
MCL	2	Salmon	105	SLC45A1	Solute carrier family 45, member 1/2/4; Proton-associated sugar transporter A; Proton-associated glucose transporter in the brain; Belongs to the glycoside-pentoside-hexuronide (GPH) cation symporter transporter (TC 2.A.2) family
MCL	2	Salmon	105	SPATA7	Spermatogenesis-associated protein 7; Involved in photoreceptor cells maintenance (By similarity). It is required for recruitment and proper localization of RPGRIP1 to the photoreceptor connecting cilium (CC), as well as protein trafficking across the CC to the outer segments (By similarity)
MCL	2	Salmon	105	STRA6	Vitamin a receptor/transporter (stra6) family protein; Receptor for retinol uptake STRA6; Functions as retinol transporter. Accepts all-trans retinol from the extracellular retinol-binding protein RBP4, facilitates retinol transport across the cell membrane, and then transfers retinol to the cytoplasmic retinol-binding protein RBP1. Retinol uptake is enhanced by LRAT, an enzyme that converts reti…
MCL	2	Salmon	105	TCTN1	Tectonic family member 1; Tectonic-1; Component of the tectonic-like complex, a complex localized at the transition zone of primary cilia and acting as a barrier that prevents diffusion of transmembrane proteins between the cilia and plasma membranes. Regulator of Hedgehog (Hh), required for both activation and inhibition of the Hh pathway in the patterning of the neural tube. During neural tube …
MCL	2	Salmon	105	TMEM107	Transmembrane protein 107; Plays a role in cilia formation and embryonic patterning. Requires for normal Sonic hedgehog (Shh) signaling in the neural tube and acts in combination with GLI2 and GLI3 to pattern ventral and intermediate neuronal cell types (By similarity). During ciliogenesis regulates the ciliary transition zone localization of some MKS complex proteins
MCL	2	Salmon	105	TMEM138	Transmembrane protein 138; Required for ciliogenesis
MCL	2	Salmon	105	TMEM216	Transmembrane protein 216; Part of the tectonic-like complex which is required for tissue-specific ciliogenesis and may regulate ciliary membrane composition
MCL	2	Salmon	105	TMEM231	Transmembrane protein 231; Transmembrane component of the tectonic-like complex, a complex localized at the transition zone of primary cilia and acting as a barrier that prevents diffusion of transmembrane proteins between the cilia and plasma membranes. Required for ciliogenesis and sonic hedgehog/SHH signaling (By similarity)
MCL	2	Salmon	105	TMEM237	Transmembrane protein 237; Component of the transition zone in primary cilia. Required for ciliogenesis; Belongs to the TMEM237 family
MCL	2	Salmon	105	TMEM67	Transmembrane protein 67; Meckelin; Required for ciliary structure and function. Part of the tectonic-like complex which is required for tissue-specific ciliogenesis and may regulate ciliary membrane composition (By similarity). Involved in centrosome migration to the apical cell surface during early ciliogenesis. Involved in the regulation of cilia length and appropriate number through the contr…
MCL	2	Salmon	105	TRIM32	E3 ubiquitin-protein ligase TRIM32; Has an E3 ubiquitin ligase activity. Ubiquitinates DTNBP1 (dysbindin) and promotes its degradation. May ubiquitinate BBS2. May play a significant role in mediating the biological activity of the HIV-1 Tat protein in vivo. Binds specifically to the activation domain of HIV-1 Tat and can also interact with the HIV-2 and EIAV Tat proteins in vivo; Belongs to the T…
MCL	2	Salmon	105	TTC8	Tetratricopeptide repeat protein 8; The BBSome complex is thought to function as a coat complex required for sorting of specific membrane proteins to the primary cilia. The BBSome complex is required for ciliogenesis but is dispensable for centriolar satellite function. This ciliogenic function is mediated in part by the Rab8 GDP/GTP exchange factor, which localizes to the basal body and contacts…
MCL	2	Salmon	105	TUB	Tubby bipartite transcription factor; Tubby protein homolog; Functions in signal transduction from heterotrimeric G protein-coupled receptors. Binds to membranes containing phosphatidylinositol 4,5-bisphosphate. Can bind DNA (in vitro). May contribute to the regulation of transcription in the nucleus. Could be involved in the hypothalamic regulation of body weight (By similarity). Contribute to s…
MCL	2	Salmon	105	TULP1	Tubby-related protein 1; Required for normal development of photoreceptor synapses. Required for normal photoreceptor function and for long- term survival of photoreceptor cells. Interacts with cytoskeleton proteins and may play a role in protein transport in photoreceptor cells (By similarity). Binds lipids, especially phosphatidylinositol 3-phosphate, phosphatidylinositol 4- phosphate, phosphat…
MCL	2	Salmon	105	USH1C	Harmonin; Anchoring/scaffolding protein that is a part of the functional network formed by USH1C, USH1G, CDH23 and MYO7A that mediates mechanotransduction in cochlear hair cells. Required for normal development and maintenance of cochlear hair cell bundles (By similarity). As part of the intermicrovillar adhesion complex/IMAC plays a role in brush border differentiation, controlling microvilli or…
MCL	2	Salmon	105	USH1G	Usher syndrome type-1G protein; Required for normal development and maintenance of cochlear hair cell bundles. Anchoring/scaffolding protein that is a part of the functional network formed by USH1C, USH1G, CDH23 and MYO7A that mediates mechanotransduction in cochlear hair cells. Required for normal hearing; Ankyrin repeat domain containing
MCL	2	Salmon	105	USH2A	Usherin; Involved in hearing and vision; Fibronectin type III domain containing
MCL	2	Salmon	105	WDPCP	WD repeat-containing and planar cell polarity effector protein fritz homolog; Probable effector of the planar cell polarity signaling pathway which regulates the septin cytoskeleton in both ciliogenesis and collective cell movements. Together with FUZ and WDPCP proposed to function as core component of the CPLANE (ciliogenesis and planar polarity effectors) complex involved in the recruitment of …
MCL	2	Salmon	105	WDR19	WD repeat-containing protein 19; Component of the IFT complex A (IFT-A), a complex required for retrograde ciliary transport. Involved in cilia function and/or assembly (By similarity). Associates with the BBSome complex to mediate ciliary transport (By similarity); Intraflagellar transport proteins
MCL	2	Salmon	105	WDR35	WD repeat-containing protein 35; Component of the IFT complex A (IFT-A), a complex required for retrograde ciliary transport. Required for ciliogenesis. May promote CASP3 activation and TNF-stimulated apoptosis; Intraflagellar transport proteins
MCL	2	Salmon	105	WFS1	Wolframin er transmembrane glycoprotein; Wolframin; Participates in the regulation of cellular Ca(2+) homeostasis, at least partly, by modulating the filling state of the endoplasmic reticulum Ca(2+) store; Deafness associated genes
MCL	3	Fire Brick	104	ABCD4	ATP-binding cassette sub-family D member 4; May be involved in intracellular processing of vitamin B12 (cobalamin). Could play a role in the lysosomal release of vitamin B12 into the cytoplasm; ATP binding cassette subfamily D
MCL	3	Fire Brick	104	ACAD9	Acyl-CoA dehydrogenase family member 9, mitochondrial; Required for mitochondrial complex I assembly. Has a dehydrogenase activity on palmitoyl-CoA (C16:0) and stearoyl-CoA (C18:0). It is three times more active on palmitoyl-CoA than on stearoyl-CoA. However, it does not play a primary role in long-chain fatty acid oxidation in vivo. Has little activity on octanoyl-CoA (C8:0), butyryl-CoA (C4:0) …
MCL	3	Fire Brick	104	ACADM	Medium-chain specific acyl-CoA dehydrogenase, mitochondrial; Acyl-CoA dehydrogenase specific for acyl chain lengths of 4 to 16 that catalyzes the initial step of fatty acid beta- oxidation. Utilizes the electron transfer flavoprotein (ETF) as an electron acceptor to transfer electrons to the main mitochondrial respiratory chain via ETF-ubiquinone oxidoreductase (ETF dehydrogenase)
MCL	3	Fire Brick	104	ACADS	Short-chain specific acyl-CoA dehydrogenase, mitochondrial; Introduces a double bond at position 2 in saturated acyl-CoA's of short chain length, i.e. less than 6 carbon atoms; Belongs to the acyl-CoA dehydrogenase family
MCL	3	Fire Brick	104	ACADSB	Short/branched chain specific acyl-CoA dehydrogenase, mitochondrial; Has greatest activity toward short branched chain acyl- CoA derivative such as (s)-2-methylbutyryl-CoA, isobutyryl-CoA, and 2-methylhexanoyl-CoA as well as toward short straight chain acyl-CoAs such as butyryl-CoA and hexanoyl-CoA. Can use valproyl- CoA as substrate and may play a role in controlling the metabolic flux of valpro…
MCL	3	Fire Brick	104	ACAT1	Acetyl-CoA acetyltransferase, mitochondrial; Plays a major role in ketone body metabolism
MCL	3	Fire Brick	104	ACO2	Aconitate hydratase, mitochondrial; Catalyzes the isomerization of citrate to isocitrate via cis-aconitate; Belongs to the aconitase/IPM isomerase family
MCL	3	Fire Brick	104	ACSF3	Acyl-CoA synthetase family member 3, mitochondrial; Catalyzes the initial reaction in intramitochondrial fatty acid synthesis, by activating malonate and methylmalonate, but not acetate, into their respective CoA thioester. May have some preference toward very-long-chain substrates; Acyl-CoA synthetase family
MCL	3	Fire Brick	104	AFG3L2	AFG3-like protein 2; ATP-dependent protease which is essential for axonal and neuron development. In neurons, mediates degradation of SMDT1/EMRE before its assembly with the uniporter complex, limiting the availability of SMDT1/EMRE for MCU assembly and promoting efficient assembly of gatekeeper subunits with MCU. Required for the maturation of paraplegin (SPG7) after its cleavage by mitochondria…
MCL	3	Fire Brick	104	AHCY	Adenosylhomocysteinase; Adenosylhomocysteine is a competitive inhibitor of S- adenosyl-L-methionine-dependent methyl transferase reactions; therefore adenosylhomocysteinase may play a key role in the control of methylations via regulation of the intracellular concentration of adenosylhomocysteine
MCL	3	Fire Brick	104	AIFM1	Apoptosis-inducing factor 1, mitochondrial; Functions both as NADH oxidoreductase and as regulator of apoptosis. In response to apoptotic stimuli, it is released from the mitochondrion intermembrane space into the cytosol and to the nucleus, where it functions as a proapoptotic factor in a caspase-independent pathway. In contrast, functions as an antiapoptotic factor in normal mitochondria via it…
MCL	3	Fire Brick	104	ALDH4A1	Delta-1-pyrroline-5-carboxylate dehydrogenase, mitochondrial; Irreversible conversion of delta-1-pyrroline-5- carboxylate (P5C), derived either from proline or ornithine, to glutamate. This is a necessary step in the pathway interconnecting the urea and tricarboxylic acid cycles. The preferred substrate is glutamic gamma-semialdehyde, other substrates include succinic, glutaric and adipic semiald…
MCL	3	Fire Brick	104	ALDH5A1	Succinate-semialdehyde dehydrogenase, mitochondrial; Catalyzes one step in the degradation of the inhibitory neurotransmitter gamma-aminobutyric acid (GABA); Aldehyde dehydrogenases
MCL	3	Fire Brick	104	ALDH7A1	Alpha-aminoadipic semialdehyde dehydrogenase; Multifunctional enzyme mediating important protective effects. Metabolizes betaine aldehyde to betaine, an important cellular osmolyte and methyl donor. Protects cells from oxidative stress by metabolizing a number of lipid peroxidation-derived aldehydes. Involved in lysine catabolism
MCL	3	Fire Brick	104	ALDOB	Fructose-bisphosphate aldolase, class i; Belongs to the class I fructose-bisphosphate aldolase family
MCL	3	Fire Brick	104	AMT	Aminomethyltransferase, mitochondrial; The glycine cleavage system catalyzes the degradation of glycine
MCL	3	Fire Brick	104	ASL	Argininosuccinate lyase
MCL	3	Fire Brick	104	ATP5E	ATP synthase subunit epsilon, mitochondrial; Mitochondrial membrane ATP synthase (F(1)F(0) ATP synthase or Complex V) produces ATP from ADP in the presence of a proton gradient across the membrane which is generated by electron transport complexes of the respiratory chain. F-type ATPases consist of two structural domains, F(1) - containing the extramembraneous catalytic core, and F(0) - containin…
MCL	3	Fire Brick	104	AUH	Methylglutaconyl-CoA hydratase, mitochondrial; Catalyzes the conversion of 3-methylglutaconyl-CoA to 3- hydroxy-3-methylglutaryl-CoA. Also has itaconyl-CoA hydratase activity by converting itaconyl-CoA into citramalyl-CoA in the C5- dicarboxylate catabolism pathway. The C5- dicarboxylate catabolism pathway is required to detoxify itaconate, a vitamin B12-poisoning metabolite. Has very low enoyl-C…
MCL	3	Fire Brick	104	BCKDHA	Branched chain keto acid dehydrogenase e1, alpha polypeptide; 2-oxoisovalerate dehydrogenase subunit alpha, mitochondrial; The branched-chain alpha-keto dehydrogenase complex catalyzes the overall conversion of alpha-keto acids to acyl-CoA and CO(2). It contains multiple copies of three enzymatic components: branched-chain alpha-keto acid decarboxylase (E1), lipoamide acyltransferase (E2) and lip…
MCL	3	Fire Brick	104	BCKDHB	2-oxoisovalerate dehydrogenase subunit beta, mitochondrial; The branched-chain alpha-keto dehydrogenase complex catalyzes the overall conversion of alpha-keto acids to acyl-CoA and CO(2). It contains multiple copies of three enzymatic components: branched-chain alpha-keto acid decarboxylase (E1), lipoamide acyltransferase (E2) and lipoamide dehydrogenase (E3)
MCL	3	Fire Brick	104	BCS1L	Mitochondrial chaperone BCS1; Chaperone necessary for the assembly of mitochondrial respiratory chain complex III. Plays an important role in the maintenance of mitochondrial tubular networks, respiratory chain assembly and formation of the LETM1 complex; AAA ATPases
MCL	3	Fire Brick	104	BTD	Biotinidase; Catalytic release of biotin from biocytin, the product of biotin-dependent carboxylases degradation
MCL	3	Fire Brick	104	CLPB	Caseinolytic peptidase B protein homolog; May function as a regulatory ATPase and be related to secretion/protein trafficking process; AAA ATPases
MCL	3	Fire Brick	104	COX10	Protoheme IX farnesyltransferase, mitochondrial; Converts protoheme IX and farnesyl diphosphate to heme O; Mitochondrial respiratory chain complex assembly factors
MCL	3	Fire Brick	104	COX15	Cytochrome c oxidase assembly protein COX15 homolog; May be involved in the biosynthesis of heme A; Mitochondrial respiratory chain complex assembly factors
MCL	3	Fire Brick	104	COX20	Cytochrome c oxidase protein 20 homolog; Mitochondrial respiratory chain complex assembly factors; Belongs to the COX20 family
MCL	3	Fire Brick	104	COX4I2	Cytochrome c oxidase subunit 4 isoform 2, mitochondrial; This protein is one of the nuclear-coded polypeptide chains of cytochrome c oxidase, the terminal oxidase in mitochondrial electron transport
MCL	3	Fire Brick	104	COX7B	Cytochrome c oxidase subunit 7B, mitochondrial; This protein is one of the nuclear-coded polypeptide chains of cytochrome c oxidase, the terminal oxidase in mitochondrial electron transport. Plays a role in proper central nervous system (CNS) development in vertebrates
MCL	3	Fire Brick	104	DBT	2-oxoisovalerate dehydrogenase E2 component (dihydrolipoyl transacylase); Dihydrolipoamide branched chain transacylase E2; The branched-chain alpha-keto dehydrogenase complex catalyzes the overall conversion of alpha-keto acids to acyl-CoA and CO(2). It contains multiple copies of three enzymatic components: branched-chain alpha-keto acid decarboxylase (E1), lipoamide acyltransferase (E2) and lip…
MCL	3	Fire Brick	104	DHTKD1	Probable 2-oxoglutarate dehydrogenase E1 component DHKTD1, mitochondrial; The 2-oxoglutarate dehydrogenase complex catalyzes the overall conversion of 2-oxoglutarate to succinyl-CoA and CO(2). It contains multiple copies of three enzymatic components: 2- oxoglutarate dehydrogenase (E1), dihydrolipoamide succinyltransferase (E2) and lipoamide dehydrogenase (E3) (By similarity)
MCL	3	Fire Brick	104	DLAT	Pyruvate dehydrogenase e2 component (dihydrolipoamide acetyltransferase); Dihydrolipoamide S-acetyltransferase; The pyruvate dehydrogenase complex catalyzes the overall conversion of pyruvate to acetyl-CoA and CO(2), and thereby links the glycolytic pathway to the tricarboxylic cycle
MCL	3	Fire Brick	104	ECHS1	Enoyl-CoA hydratase, mitochondrial; Straight-chain enoyl-CoA thioesters from C4 up to at least C16 are processed, although with decreasing catalytic rate. Has high substrate specificity for crotonyl-CoA and moderate specificity for acryloyl-CoA, 3-methylcrotonyl-CoA and methacrylyl-CoA. It is noteworthy that binds tiglyl-CoA, but hydrates only a small amount of this substrate
MCL	3	Fire Brick	104	FBP1	Fructose-1,6-bisphosphatase 1; Catalyzes the hydrolysis of fructose 1,6-bisphosphate to fructose 6-phosphate in the presence of divalent cations, acting as a rate-limiting enzyme in gluconeogenesis. Plays a role in regulating glucose sensing and insulin secretion of pancreatic beta-cells. Appears to modulate glycerol gluconeogenesis in liver. Important regulator of appetite and adiposity; increas…
MCL	3	Fire Brick	104	FH	Fumarate hydratase, mitochondrial; Also acts as a tumor suppressor; Belongs to the class-II fumarase/aspartase family. Fumarase subfamily
MCL	3	Fire Brick	104	FLVCR1	Feline leukemia virus subgroup C receptor-related protein 1; Isoform 1: Heme transporter that exports cytoplasmic heme. It can also export coproporphyrin and protoporphyrin IX, which are both intermediate products in the heme biosynthetic pathway. Does not export bilirubin. Heme export depends on the presence of HPX and is required to maintain intracellular free heme balance, protecting cells fro…
MCL	3	Fire Brick	104	FOXRED1	FAD-dependent oxidoreductase domain-containing protein 1; Required for the assembly of the mitochondrial membrane respiratory chain NADH dehydrogenase (Complex I). Involved in mid-late stages of complex I assembly
MCL	3	Fire Brick	104	FTCD	Formimidoyltransferase-cyclodeaminase; Folate-dependent enzyme, that displays both transferase and deaminase activity. Serves to channel one-carbon units from formiminoglutamate to the folate pool; In the N-terminal section; belongs to the formiminotransferase family
MCL	3	Fire Brick	104	GCDH	Glutaryl-CoA dehydrogenase, mitochondrial; Catalyzes the oxidative decarboxylation of glutaryl-CoA to crotonyl-CoA and CO(2) in the degradative pathway of L-lysine, L-hydroxylysine, and L-tryptophan metabolism. It uses electron transfer flavoprotein as its electron acceptor. Isoform Short is inactive; Belongs to the acyl-CoA dehydrogenase family
MCL	3	Fire Brick	104	GLDC	Glycine dehydrogenase (decarboxylating), mitochondrial; The glycine cleavage system catalyzes the degradation of glycine. The P protein (GLDC) binds the alpha-amino group of glycine through its pyridoxal phosphate cofactor; CO(2) is released and the remaining methylamine moiety is then transferred to the lipoamide cofactor of the H protein (GCSH)
MCL	3	Fire Brick	104	HADHA	Trifunctional enzyme subunit alpha, mitochondrial; Bifunctional subunit; In the central section; belongs to the 3-hydroxyacyl- CoA dehydrogenase family
MCL	3	Fire Brick	104	HADHB	hydroxyacyl-CoA dehydrogenase trifunctional multienzyme complex subunit beta
MCL	3	Fire Brick	104	HLCS	Holocarboxylase synthetase; Biotin--protein ligase; Post-translational modification of specific protein by attachment of biotin. Acts on various carboxylases such as acetyl- CoA-carboxylase, pyruvate carboxylase, propionyl CoA carboxylase, and 3-methylcrotonyl CoA carboxylase
MCL	3	Fire Brick	104	IVD	Isovaleryl-CoA dehydrogenase, mitochondrial; Acyl-CoA dehydrogenase family
MCL	3	Fire Brick	104	LIAS	Lipoyl synthase, mitochondrial; Catalyzes the radical-mediated insertion of two sulfur atoms into the C-6 and C-8 positions of the octanoyl moiety bound to the lipoyl domains of lipoate-dependent enzymes, thereby converting the octanoylated domains into lipoylated derivatives
MCL	3	Fire Brick	104	LIPT1	Lipoyltransferase 1, mitochondrial; Catalyzes the transfer of the lipoyl group from lipoyl- AMP to the specific lysine residue of lipoyl domains of lipoate- dependent enzymes; Belongs to the LplA family
MCL	3	Fire Brick	104	LMBRD1	Probable lysosomal cobalamin transporter; Probable lysosomal cobalamin transporter. Required to export cobalamin from lysosomes allowing its conversion to cofactors. Isoform 3 may play a role in the assembly of hepatitis delta virus (HDV)
MCL	3	Fire Brick	104	LONP1	Lon protease homolog, mitochondrial; ATP-dependent serine protease that mediates the selective degradation of misfolded, unassembled or oxidatively damaged polypeptides as well as certain short-lived regulatory proteins in the mitochondrial matrix. May also have a chaperone function in the assembly of inner membrane protein complexes. Participates in the regulation of mitochondrial gene expressio…
MCL	3	Fire Brick	104	LRPPRC	Leucine-rich PPR motif-containing protein, mitochondrial; May play a role in RNA metabolism in both nuclei and mitochondria. In the nucleus binds to HNRPA1-associated poly(A) mRNAs and is part of nmRNP complexes at late stages of mRNA maturation which are possibly associated with nuclear mRNA export. May bind mature mRNA in the nucleus outer membrane. In mitochondria binds to poly(A) mRNA. Plays …
MCL	3	Fire Brick	104	MCCC1	Methylcrotonoyl-CoA carboxylase subunit alpha, mitochondrial; Biotin-attachment subunit of the 3-methylcrotonyl-CoA carboxylase, an enzyme that catalyzes the conversion of 3- methylcrotonyl-CoA to 3-methylglutaconyl-CoA, a critical step for leucine and isovaleric acid catabolism
MCL	3	Fire Brick	104	MCCC2	Methylcrotonoyl-CoA carboxylase beta chain, mitochondrial; Carboxyltransferase subunit of the 3-methylcrotonyl-CoA carboxylase, an enzyme that catalyzes the conversion of 3- methylcrotonyl-CoA to 3-methylglutaconyl-CoA, a critical step for leucine and isovaleric acid catabolism; Belongs to the AccD/PCCB family
MCL	3	Fire Brick	104	MIPEP	Mitochondrial intermediate peptidase; Cleaves proteins, imported into the mitochondrion, to their mature size; M3 metallopeptidases
MCL	3	Fire Brick	104	MMAA	Methylmalonic aciduria type A protein, mitochondrial; GTPase, binds and hydrolyzes GTP. Involved in intracellular vitamin B12 metabolism, mediates the transport of cobalamin (Cbl) into mitochondria for the final steps of adenosylcobalamin (AdoCbl) synthesis. Functions as a G-protein chaperone that assists AdoCbl cofactor delivery from MMAB to the methylmalonyl-CoA mutase (MUT) and reactivation of…
MCL	3	Fire Brick	104	MMAB	Cob(I)yrinic acid a,c-diamide adenosyltransferase, mitochondrial; Adenosyltransferase involved in intracellular vitamin B12 metabolism. Generates adenosylcobalamin (AdoCbl) and directly delivers the cofactor to MUT in a transfer taht is stimulated by ATP-binding to MMAB and gated by MMAA; Cilia and flagella associated
MCL	3	Fire Brick	104	MMACHC	Cyanocobalamin reductase (cyanide-eliminating) / alkylcobalamin dealkylase; Methylmalonic aciduria and homocystinuria type C protein; Catalyzes the reductive dealkylation of cyanocobalamin to cob(II)alamin, using FAD or FMN as cofactor and NADPH as cosubstrate. Can also catalyze the glutathione-dependent reductive demethylation of methylcobalamin, and, with much lower efficiency, the glutathione-…
MCL	3	Fire Brick	104	MPV17	Protein Mpv17; Involved in mitochondria homeostasis. May be involved in the metabolism of reactive oxygen species and control of oxidative phosphorylation and mitochondrial DNA (mtDNA) maintenance; Belongs to the peroxisomal membrane protein PXMP2/4 family
MCL	3	Fire Brick	104	MTHFD1	C-1-tetrahydrofolate synthase, cytoplasmic; Methylenetetrahydrofolate dehydrogenase, cyclohydrolase and formyltetrahydrofolate synthetase 1; In the N-terminal section; belongs to the tetrahydrofolate dehydrogenase/cyclohydrolase family
MCL	3	Fire Brick	104	MTHFR	Methylenetetrahydrofolate reductase (nadph); Methylenetetrahydrofolate reductase; Catalyzes the conversion of 5,10- methylenetetrahydrofolate to 5-methyltetrahydrofolate, a co- substrate for homocysteine remethylation to methionine
MCL	3	Fire Brick	104	MTR	5-methyltetrahydrofolate--homocysteine methyltransferase; Methionine synthase; Catalyzes the transfer of a methyl group from methyl- cobalamin to homocysteine, yielding enzyme-bound cob(I)alamin and methionine. Subsequently, remethylates the cofactor using methyltetrahydrofolate (By similarity); Belongs to the vitamin-B12 dependent methionine synthase family
MCL	3	Fire Brick	104	MTRR	5-methyltetrahydrofolate-homocysteine methyltransferase reductase; Methionine synthase reductase; Involved in the reductive regeneration of cob(I)alamin (vitamin B12) cofactor required for the maintenance of methionine synthase in a functional state. Necessary for utilization of methylgroups from the folate cycle, thereby affecting transgenerational epigenetic inheritance. Folate pathway donates …
MCL	3	Fire Brick	104	MUT	Methylmalonyl-CoA mutase, mitochondrial; Involved in the degradation of several amino acids, odd- chain fatty acids and cholesterol via propionyl-CoA to the tricarboxylic acid cycle. MCM has different functions in other species; Belongs to the methylmalonyl-CoA mutase family
MCL	3	Fire Brick	104	NDUFA9	NADH dehydrogenase [ubiquinone] 1 alpha subcomplex subunit 9, mitochondrial; Accessory subunit of the mitochondrial membrane respiratory chain NADH dehydrogenase (Complex I), that is believed not to be involved in catalysis. Complex I functions in the transfer of electrons from NADH to the respiratory chain. The immediate electron acceptor for the enzyme is believed to be ubiquinone; NADH:ubiquin…
MCL	3	Fire Brick	104	NDUFAF2	NADH dehydrogenase [ubiquinone] 1 alpha subcomplex assembly factor 2; Acts as a molecular chaperone for mitochondrial complex I assembly. Complex I functions in the transfer of electrons from NADH to the respiratory chain. The immediate electron acceptor for the enzyme is believed to be ubiquinone
MCL	3	Fire Brick	104	NDUFAF3	NADH dehydrogenase [ubiquinone] 1 alpha subcomplex assembly factor 3; Essential factor for the assembly of mitochondrial NADH:ubiquinone oxidoreductase complex (complex I)
MCL	3	Fire Brick	104	NDUFAF5	Nadh dehydrogenase [ubiquinone] 1 alpha subcomplex assembly factor 5; Arginine-hydroxylase NDUFAF5, mitochondrial; Arginine hydroxylase involved in the assembly of mitochondrial NADH:ubiquinone oxidoreductase complex (complex I, MT-ND1) at early stages. Acts by mediating hydroxylation of 'Arg-111' of NDUFS7. May also have methyltransferase activity (Probable)
MCL	3	Fire Brick	104	NDUFB3	NADH dehydrogenase [ubiquinone] 1 beta subcomplex subunit 3; Accessory subunit of the mitochondrial membrane respiratory chain NADH dehydrogenase (Complex I), that is believed not to be involved in catalysis. Complex I functions in the transfer of electrons from NADH to the respiratory chain. The immediate electron acceptor for the enzyme is believed to be ubiquinone
MCL	3	Fire Brick	104	NDUFB9	NADH dehydrogenase [ubiquinone] 1 beta subcomplex subunit 9; Accessory subunit of the mitochondrial membrane respiratory chain NADH dehydrogenase (Complex I), that is believed to be not involved in catalysis. Complex I functions in the transfer of electrons from NADH to the respiratory chain. The immediate electron acceptor for the enzyme is believed to be ubiquinone
MCL	3	Fire Brick	104	NDUFS1	NADH-ubiquinone oxidoreductase 75 kDa subunit, mitochondrial; Core subunit of the mitochondrial membrane respiratory chain NADH dehydrogenase (Complex I) that is believed to belong to the minimal assembly required for catalysis. Complex I functions in the transfer of electrons from NADH to the respiratory chain. The immediate electron acceptor for the enzyme is believed to be ubiquinone (By simil…
MCL	3	Fire Brick	104	NDUFS2	NADH dehydrogenase [ubiquinone] iron-sulfur protein 2, mitochondrial; Core subunit of the mitochondrial membrane respiratory chain NADH dehydrogenase (Complex I) that is believed to belong to the minimal assembly required for catalysis. Complex I functions in the transfer of electrons from NADH to the respiratory chain. The immediate electron acceptor for the enzyme is believed to be ubiquinone
MCL	3	Fire Brick	104	NDUFS4	NADH dehydrogenase [ubiquinone] iron-sulfur protein 4, mitochondrial; Accessory subunit of the mitochondrial membrane respiratory chain NADH dehydrogenase (Complex I), that is believed not to be involved in catalysis. Complex I functions in the transfer of electrons from NADH to the respiratory chain. The immediate electron acceptor for the enzyme is believed to be ubiquinone; NADH:ubiquinone oxi…
MCL	3	Fire Brick	104	NDUFS7	NADH dehydrogenase [ubiquinone] iron-sulfur protein 7, mitochondrial; Core subunit of the mitochondrial membrane respiratory chain NADH dehydrogenase (Complex I) that is believed to belong to the minimal assembly required for catalysis. Complex I functions in the transfer of electrons from NADH to the respiratory chain. The immediate electron acceptor for the enzyme is believed to be ubiquinone
MCL	3	Fire Brick	104	NDUFV1	NADH dehydrogenase [ubiquinone] flavoprotein 1, mitochondrial; Core subunit of the mitochondrial membrane respiratory chain NADH dehydrogenase (Complex I) that is believed to belong to the minimal assembly required for catalysis. Complex I functions in the transfer of electrons from NADH to the respiratory chain. The immediate electron acceptor for the enzyme is believed to be ubiquinone (By simi…
MCL	3	Fire Brick	104	NDUFV2	NADH dehydrogenase [ubiquinone] flavoprotein 2, mitochondrial; Core subunit of the mitochondrial membrane respiratory chain NADH dehydrogenase (Complex I) that is believed to belong to the minimal assembly required for catalysis. Complex I functions in the transfer of electrons from NADH to the respiratory chain. The immediate electron acceptor for the enzyme is believed to be ubiquinone (By simi…
MCL	3	Fire Brick	104	NFU1	NFU1 iron-sulfur cluster scaffold homolog, mitochondrial; Iron-sulfur cluster scaffold protein which can assemble [4Fe-2S] clusters and deliver them to target proteins; Belongs to the NifU family
MCL	3	Fire Brick	104	NUBPL	Iron-sulfur protein NUBPL; Required for the assembly of the mitochondrial membrane respiratory chain NADH dehydrogenase (Complex I). May deliver of one or more Fe-S clusters to complex I subunits; Belongs to the Mrp/NBP35 ATP-binding proteins family
MCL	3	Fire Brick	104	OPA1	Dynamin-like 120 kDa protein, mitochondrial; Dynamin-related GTPase that is essential for normal mitochondrial morphology by regulating the equilibrium between mitochondrial fusion and mitochondrial fission. Coexpression of isoform 1 with shorter alternative products is required for optimal activity in promoting mitochondrial fusion. Binds lipid membranes enriched in negatively charged phospholip…
MCL	3	Fire Brick	104	OTC	Ornithine carbamoyltransferase, mitochondrial; Ornithine carbamoyltransferase; Belongs to the ATCase/OTCase family
MCL	3	Fire Brick	104	PC	Pyruvate carboxylase, mitochondrial; Pyruvate carboxylase catalyzes a 2-step reaction, involving the ATP-dependent carboxylation of the covalently attached biotin in the first step and the transfer of the carboxyl group to pyruvate in the second. Catalyzes in a tissue specific manner, the initial reactions of glucose (liver, kidney) and lipid (adipose tissue, liver, brain) synthesis from pyruvate
MCL	3	Fire Brick	104	PCCA	This is one of the 2 subunits of the biotin-dependent propionyl-CoA carboxylase (PCC), a mitochondrial enzyme involved in the catabolism of odd chain fatty acids, branched-chain amino acids isoleucine, threonine, methionine, and valine and other metabolites . Propionyl-CoA carboxylase catalyzes the carboxylation of propionyl-CoA/propanoyl-CoA to D-methylmalonyl- CoA/(S)-methylmalonyl-CoA Within t…
MCL	3	Fire Brick	104	PCCB	This is one of the 2 subunits of the biotin-dependent propionyl-CoA carboxylase (PCC), a mitochondrial enzyme involved in the catabolism of odd chain fatty acids, branched-chain amino acids isoleucine, threonine, methionine, and valine and other metabolites . Propionyl-CoA carboxylase catalyzes the carboxylation of propionyl-CoA/propanoyl-CoA to D-methylmalonyl- CoA/(S)-methylmalonyl-CoA . Within…
MCL	3	Fire Brick	104	PEPD	Xaa-Pro dipeptidase; Splits dipeptides with a prolyl or hydroxyprolyl residue in the C-terminal position. Plays an important role in collagen metabolism because the high level of iminoacids in collagen; Belongs to the peptidase M24B family. Eukaryotic-type prolidase subfamily
MCL	3	Fire Brick	104	POLG	DNA polymerase subunit gamma-1; Involved in the replication of mitochondrial DNA. Associates with mitochondrial DNA; Belongs to the DNA polymerase type-A family
MCL	3	Fire Brick	104	PPOX	Protoporphyrinogen/coproporphyrinogen iii oxidase; Protoporphyrinogen oxidase; Catalyzes the 6-electron oxidation of protoporphyrinogen-IX to form protoporphyrin-IX
MCL	3	Fire Brick	104	PYCR1	Pyrroline-5-carboxylate reductase 1, mitochondrial; Housekeeping enzyme that catalyzes the last step in proline biosynthesis. Can utilize both NAD and NADP, but has higher affinity for NAD. Involved in the cellular response to oxidative stress
MCL	3	Fire Brick	104	RRM2B	Ribonucleotide reductase regulatory tp53 inducible subunit m2b; Ribonucleoside-diphosphate reductase subunit M2 B; Plays a pivotal role in cell survival by repairing damaged DNA in a p53/TP53-dependent manner. Supplies deoxyribonucleotides for DNA repair in cells arrested at G1 or G2. Contains an iron-tyrosyl free radical center required for catalysis. Forms an active ribonucleotide reductase (RN…
MCL	3	Fire Brick	104	SCO1	Protein SCO1 homolog, mitochondrial; Thought to play a role in cellular copper homeostasis, mitochondrial redox signaling or insertion of copper into the active site of COX; Belongs to the SCO1/2 family
MCL	3	Fire Brick	104	SCO2	Protein SCO2 homolog, mitochondrial; Acts as a copper chaperone, transporting copper to the Cu(A) site on the cytochrome c oxidase subunit II (COX2); Mitochondrial respiratory chain complex assembly factors
MCL	3	Fire Brick	104	SDHA	Succinate dehydrogenase [ubiquinone] flavoprotein subunit, mitochondrial; Flavoprotein (FP) subunit of succinate dehydrogenase (SDH) that is involved in complex II of the mitochondrial electron transport chain and is responsible for transferring electrons from succinate to ubiquinone (coenzyme Q). Can act as a tumor suppressor; Belongs to the FAD-dependent oxidoreductase 2 family. FRD/SDH subfami…
MCL	3	Fire Brick	104	SDHB	Succinate dehydrogenase [ubiquinone] iron-sulfur subunit, mitochondrial; Iron-sulfur protein (IP) subunit of succinate dehydrogenase (SDH) that is involved in complex II of the mitochondrial electron transport chain and is responsible for transferring electrons from succinate to ubiquinone (coenzyme Q)
MCL	3	Fire Brick	104	SERAC1	Protein SERAC1; Plays an important role in the phosphatidylglycerol remodeling that is essential for both mitochondrial function and intracellular cholesterol trafficking. May catalyze the remodeling of phosphatidylglycerol and be involved in the transacylation- acylation reaction to produce phosphatidylglycerol-36:1. May be involved in bis(monoacylglycerol)phosphate biosynthetic pathway; Armadil…
MCL	3	Fire Brick	104	SLC19A3	Solute carrier family 19 (thiamine transporter), member 2/3; Thiamine transporter 2; Mediates high affinity thiamine uptake, probably via a proton anti-port mechanism. Has no folate transport activity; Belongs to the reduced folate carrier (RFC) transporter (TC 2.A.48) family
MCL	3	Fire Brick	104	SLC25A20	Mitochondrial carnitine/acylcarnitine carrier protein; Mediates the transport of acylcarnitines of different length across the mitochondrial inner membrane from the cytosol to the mitochondrial matrix for their oxidation by the mitochondrial fatty acid-oxidation pathway; Solute carriers
MCL	3	Fire Brick	104	SLC25A46	Solute carrier family 25 member 46; May play a role in mitochondrial dynamics by controlling mitochondrial membrane fission; Belongs to the mitochondrial carrier (TC 2.A.29) family
MCL	3	Fire Brick	104	SLC46A1	Mfs transporter, pcft/hcp family, solute carrier family 46 (folate transporter), member 1; Proton-coupled folate transporter; Has been shown to act both as an intestinal proton- coupled high-affinity folate transporter and as an intestinal heme transporter which mediates heme uptake from the gut lumen into duodenal epithelial cells. The iron is then released from heme and may be transported into …
MCL	3	Fire Brick	104	SUCLA2	Succinate--CoA ligase [ADP-forming] subunit beta, mitochondrial; ATP-specific succinyl-CoA synthetase functions in the citric acid cycle (TCA), coupling the hydrolysis of succinyl-CoA to the synthesis of ATP and thus represents the only step of substrate-level phosphorylation in the TCA. The beta subunit provides nucleotide specificity of the enzyme and binds the substrate succinate, while the bi…
MCL	3	Fire Brick	104	SURF1	SURF1, cytochrome c oxidase assembly factor; Surfeit locus protein 1; Component of the MITRAC (mitochondrial translation regulation assembly intermediate of cytochrome c oxidase complex) complex, that regulates cytochrome c oxidase assembly
MCL	3	Fire Brick	104	TCN2	Transcobalamin-2; Primary vitamin B12-binding and transport protein. Delivers cobalamin to cells; Belongs to the eukaryotic cobalamin transport proteins family
MCL	3	Fire Brick	104	TMCO1	Transmembrane and coiled-coil domains 1; Calcium load-activated calcium channel; Calcium-selective channel required to prevent calcium stores from overfilling, thereby playing a key role in calcium homeostasis. In response to endoplasmic reticulum overloading, assembles into a homotetramer, forming a functional calcium-selective channel, regulating the calcium content in endoplasmic reticulum sto…
MCL	3	Fire Brick	104	TMEM126B	Complex I assembly factor TMEM126B, mitochondrial; Chaperone protein involved in the assembly of the mitochondrial NADH:ubiquinone oxidoreductase complex (complex I). Participates in constructing the membrane arm of complex I
MCL	3	Fire Brick	104	TMEM70	Transmembrane protein 70, mitochondrial; Involved in biogenesis of mitochondrial ATP synthase; Belongs to the TMEM70 family
MCL	3	Fire Brick	104	TOMM40	Mitochondrial import receptor subunit TOM40 homolog; Channel-forming protein essential for import of protein precursors into mitochondria; Belongs to the Tom40 family
MCL	3	Fire Brick	104	TXNRD2	Thioredoxin reductase 2, mitochondrial; Maintains thioredoxin in a reduced state. Implicated in the defenses against oxidative stress. May play a role in redox- regulated cell signaling; Belongs to the class-I pyridine nucleotide-disulfide oxidoreductase family
MCL	3	Fire Brick	104	TYMP	Thymidine phosphorylase; May have a role in maintaining the integrity of the blood vessels. Has growth promoting activity on endothelial cells, angiogenic activity in vivo and chemotactic activity on endothelial cells in vitro; Minor histocompatibility antigens
MCL	3	Fire Brick	104	UPB1	Beta-ureidopropionase 1; Beta-ureidopropionase; Converts N-carbamoyl-beta-aminoisobutyrate and N- carbamoyl-beta-alanine (3-ureidopropanoate) to, respectively, beta-aminoisobutyrate and beta-alanine, ammonia and carbon dioxide
MCL	4	Sandy Brown	99	APTX	Aprataxin; DNA-binding protein involved in single-strand DNA break repair, double-strand DNA break repair and base excision repair. Resolves abortive DNA ligation intermediates formed either at base excision sites, or when DNA ligases attempt to repair non-ligatable breaks induced by reactive oxygen species. Catalyzes the release of adenylate groups covalently linked to 5'-phosphate termini, resu…
MCL	4	Sandy Brown	99	ASPM	Abnormal spindle-like microcephaly-associated protein; Involved in mitotic spindle regulation and coordination of mitotic processes. The function in regulating microtubule dynamics at spindle poles including spindle orientation, astral microtubule density and poleward microtubule flux seems to depend on the association with the katanin complex formed by KATNA1 and KATNB1. Enhances the microtubule…
MCL	4	Sandy Brown	99	ATM	Serine-protein kinase ATM; Serine/threonine protein kinase which activates checkpoint signaling upon double strand breaks (DSBs), apoptosis and genotoxic stresses such as ionizing ultraviolet A light (UVA), thereby acting as a DNA damage sensor. Recognizes the substrate consensus sequence [ST]-Q. Phosphorylates 'Ser-139' of histone variant H2AX/H2AFX at double strand breaks (DSBs), thereby regula…
MCL	4	Sandy Brown	99	ATR	Serine/threonine-protein kinase ATR; Serine/threonine protein kinase which activates checkpoint signaling upon genotoxic stresses such as ionizing radiation (IR), ultraviolet light (UV), or DNA replication stalling, thereby acting as a DNA damage sensor. Recognizes the substrate consensus sequence [ST]-Q. Phosphorylates BRCA1, CHEK1, MCM2, RAD17, RPA2, SMC1 and p53/TP53, which collectively inhibi…
MCL	4	Sandy Brown	99	ATRIP	Three-prime repair exonuclease 1; ATR-interacting protein; Major cellular 3'-to-5' DNA exonuclease which digests single-stranded DNA (ssDNA) and double-stranded DNA (dsDNA) with mismatched 3' termini. Prevents cell-intrinsic initiation of autoimmunity. Acts by metabolizing DNA fragments from endogenous retroelements, including L1, LTR and SINE elements. Unless degraded, these DNA fragments accumu…
MCL	4	Sandy Brown	99	ATRX	Transcriptional regulator ATRX; Involved in transcriptional regulation and chromatin remodeling. Facilitates DNA replication in multiple cellular environments and is required for efficient replication of a subset of genomic loci. Binds to DNA tandem repeat sequences in both telomeres and euchromatin and in vitro binds DNA quadruplex structures. May help stabilizing G-rich regions into regular chr…
MCL	4	Sandy Brown	99	BLM	Bloom syndrome protein; ATP-dependent DNA helicase that unwinds single- and double-stranded DNA in a 3'-5' direction. Participates in DNA replication and repair. Involved in 5'-end resection of DNA during double-strand break (DSB) repair: unwinds DNA and recruits DNA2 which mediates the cleavage of 5'-ssDNA. Negatively regulates sister chromatid exchange (SCE). Stimulates DNA 4-way junction branc…
MCL	4	Sandy Brown	99	BRAT1	BRCA1-associated ATM activator 1; Involved in DNA damage response; activates kinases ATM, SMC1A and PRKDC by modulating their phosphorylation status following ionizing radiation (IR) stress. Plays a role in regulating mitochondrial function and cell proliferation. Required for protein stability of MTOR and MTOR-related proteins, and cell cycle progress by growth factors
MCL	4	Sandy Brown	99	BRCA1	Breast cancer type 1 susceptibility protein; E3 ubiquitin-protein ligase that specifically mediates the formation of 'Lys-6'-linked polyubiquitin chains and plays a central role in DNA repair by facilitating cellular responses to DNA damage. It is unclear whether it also mediates the formation of other types of polyubiquitin chains. The E3 ubiquitin-protein ligase activity is required for its tum…
MCL	4	Sandy Brown	99	BRCA2	Breast cancer type 2 susceptibility protein; Involved in double-strand break repair and/or homologous recombination. Binds RAD51 and potentiates recombinational DNA repair by promoting assembly of RAD51 onto single-stranded DNA (ssDNA). Acts by targeting RAD51 to ssDNA over double-stranded DNA, enabling RAD51 to displace replication protein-A (RPA) from ssDNA and stabilizing RAD51-ssDNA filaments…
MCL	4	Sandy Brown	99	BRIP1	BRCA1 interacting protein C-terminal helicase 1; Fanconi anemia group J protein; DNA-dependent ATPase and 5' to 3' DNA helicase required for the maintenance of chromosomal stability. Acts late in the Fanconi anemia pathway, after FANCD2 ubiquitination. Involved in the repair of DNA double-strand breaks by homologous recombination in a manner that depends on its association with BRCA1
MCL	4	Sandy Brown	99	CDK5RAP2	CDK5 regulatory subunit-associated protein 2; Potential regulator of CDK5 activity via its interaction with CDK5R1. Negative regulator of centriole disengagement (licensing) which maintains centriole engagement and cohesion. Involved in regulation of mitotic spindle orientation (By similarity). Plays a role in the spindle checkpoint activation by acting as a transcriptional regulator of both BUBR…
MCL	4	Sandy Brown	99	CDT1	DNA replication factor Cdt1; Required for both DNA replication and mitosis. DNA replication licensing factor, required for pre-replication complex assembly. Cooperates with CDC6 and the origin recognition complex (ORC) during G1 phase of the cell cycle to promote the loading of the mini-chromosome maintenance (MCM) complex onto DNA to generate pre-replication complexes (pre- RC). Required also fo…
MCL	4	Sandy Brown	99	CENPE	Centromere-associated protein E; Microtubule plus-end-directed kinetochore motor which plays an important role in chromosome congression, microtubule- kinetochore conjugation and spindle assembly checkpoint activation. Drives chromosome congression (alignment of chromosomes at the spindle equator resulting in the formation of the metaphase plate) by mediating the lateral sliding of polar chromoso…
MCL	4	Sandy Brown	99	CENPF	Centromere protein F; Required for kinetochore function and chromosome segregation in mitosis. Required for kinetochore localization of dynein, LIS1, NDE1 and NDEL1. Regulates recycling of the plasma membrane by acting as a link between recycling vesicles and the microtubule network though its association with STX4 and SNAP25. Acts as a potential inhibitor of pocket protein-mediated cellular proc…
MCL	4	Sandy Brown	99	CENPJ	Centromere protein J; Plays an important role in cell division and centrosome function by participating in centriole duplication. Inhibits microtubule nucleation from the centrosome. Involved in the regulation of slow processive growth of centriolar microtubules. Acts as microtubule plus-end tracking protein that stabilizes centriolar microtubules and inhibits microtubule polymerization and exten…
MCL	4	Sandy Brown	99	CEP135	Centrosomal protein of 135 kDa; Centrosomal protein involved in centriole biogenesis. Acts as a scaffolding protein during early centriole biogenesis. Required for the targeting of centriole satellite proteins to centrosomes such as of PCM1, SSX2IP and CEP290 and recruitment of WRAP73 to centrioles. Also required for centriole-centriole cohesion during interphase by acting as a platform protein f…
MCL	4	Sandy Brown	99	CEP152	Centrosomal protein of 152 kDa; Necessary for centrosome duplication; the function seems also to involve CEP63, CDK5RAP2 and WDR62 through a stepwise assembled complex at the centrosome that recruits CDK2 required for centriole duplication. Acts as a molecular scaffold facilitating the interaction of PLK4 and CENPJ, 2 molecules involved in centriole formation. Proposed to snatch PLK4 away from PL…
MCL	4	Sandy Brown	99	CEP63	Centrosomal protein of 63 kDa; Required for normal spindle assembly. Plays a key role in mother-centriole-dependent centriole duplication; the function seems also to involve CEP152, CDK5RAP2 and WDR62 through a stepwise assembled complex at the centrosome that recruits CDK2 required for centriole duplication. Reported to be required for centrosomal recruitment of CEP152; however, this function ha…
MCL	4	Sandy Brown	99	CHAMP1	Chromosome alignment-maintaining phosphoprotein 1; Required for proper alignment of chromosomes at metaphase and their accurate segregation during mitosis. Involved in the maintenance of spindle microtubules attachment to the kinetochore during sister chromatid biorientation. May recruit CENPE and CENPF to the kinetochore; Zinc fingers C2H2-type
MCL	4	Sandy Brown	99	CTC1	CST complex subunit CTC1; Component of the CST complex proposed to act as a specialized replication factor promoting DNA replication under conditions of replication stress or natural replication barriers such as the telomere duplex. The CST complex binds single-stranded DNA with high affinity in a sequence-independent manner, while isolated subunits bind DNA with low affinity by themselves. Initi…
MCL	4	Sandy Brown	99	DDX11	ATP-dependent DNA helicase DDX11; DNA-dependent ATPase and ATP-dependent DNA helicase that participates in various functions in genomic stability, including DNA replication, DNA repair and heterochromatin organization as well as in ribosomal RNA synthesis. Its double-stranded DNA helicase activity requires either a minimal 5'-single-stranded tail length of approximately 15 nt (flap substrates) or…
MCL	4	Sandy Brown	99	DHPS	Deoxyhypusine synthase; Catalyzes the NAD-dependent oxidative cleavage of spermidine and the subsequent transfer of the butylamine moiety of spermidine to the epsilon-amino group of a specific lysine residue of the eIF-5A precursor protein to form the intermediate deoxyhypusine residue
MCL	4	Sandy Brown	99	DKC1	H/ACA ribonucleoprotein complex subunit 4; Isoform 1: Required for ribosome biogenesis and telomere maintenance. Probable catalytic subunit of H/ACA small nucleolar ribonucleoprotein (H/ACA snoRNP) complex, which catalyzes pseudouridylation of rRNA. This involves the isomerization of uridine such that the ribose is subsequently attached to C5, instead of the normal N1. Each rRNA can contain up to…
MCL	4	Sandy Brown	99	DONSON	Dna replication fork stabilization factor donson; Protein downstream neighbor of Son; Replisome component that maintains genome stability by protecting stalled or damaged replication forks. After the induction of replication stress, required for the stabilization of stalled replication forks, the efficient activation of the intra- S-phase and G/2M cell-cycle checkpoints and the maintenance of gen…
MCL	4	Sandy Brown	99	DYNC1H1	Cytoplasmic dynein 1 heavy chain 1; Cytoplasmic dynein 1 acts as a motor for the intracellular retrograde motility of vesicles and organelles along microtubules. Dynein has ATPase activity; the force-producing power stroke is thought to occur on release of ADP. Plays a role in mitotic spindle assembly and metaphase plate congression; Belongs to the dynein heavy chain family
MCL	4	Sandy Brown	99	ERCC2	TFIIH basal transcription factor complex helicase XPD subunit; ATP-dependent 5'-3' DNA helicase, component of the core- TFIIH basal transcription factor. Involved in nucleotide excision repair (NER) of DNA by opening DNA around the damage, and in RNA transcription by RNA polymerase II by anchoring the CDK-activating kinase (CAK) complex, composed of CDK7, cyclin H and MAT1, to the core-TFIIH comp…
MCL	4	Sandy Brown	99	ERCC3	TFIIH basal transcription factor complex helicase XPB subunit; ATP-dependent 3'-5' DNA helicase, component of the core- TFIIH basal transcription factor, involved in nucleotide excision repair (NER) of DNA and, when complexed to CAK, in RNA transcription by RNA polymerase II. Acts by opening DNA either around the RNA transcription start site or the DNA damage
MCL	4	Sandy Brown	99	ERCC4	DNA repair endonuclease XPF; Catalytic component of a structure-specific DNA repair endonuclease responsible for the 5-prime incision during DNA repair. Involved in homologous recombination that assists in removing interstrand cross-link; Belongs to the XPF family
MCL	4	Sandy Brown	99	ERCC5	DNA repair protein complementing XP-G cells; Single-stranded structure-specific DNA endonuclease involved in DNA excision repair. Makes the 3'incision in DNA nucleotide excision repair (NER). Acts as a cofactor for a DNA glycosylase that removes oxidized pyrimidines from DNA. May also be involved in transcription-coupled repair of this kind of damage, in transcription by RNA polymerase II, and pe…
MCL	4	Sandy Brown	99	ERCC6	DNA excision repair protein ERCC-6; Essential factor involved in transcription-coupled nucleotide excision repair which allows RNA polymerase II-blocking lesions to be rapidly removed from the transcribed strand of active genes. Upon DNA-binding, it locally modifies DNA conformation by wrapping the DNA around itself, thereby modifying the interface between stalled RNA polymerase II and DNA. It is…
MCL	4	Sandy Brown	99	FANCA	Fanconi anemia group A protein; DNA repair protein that may operate in a postreplication repair or a cell cycle checkpoint function. May be involved in interstrand DNA cross-link repair and in the maintenance of normal chromosome stability; Fanconi anemia complementation groups
MCL	4	Sandy Brown	99	FANCC	Fanconi anemia group C protein; DNA repair protein that may operate in a postreplication repair or a cell cycle checkpoint function. May be implicated in interstrand DNA cross-link repair and in the maintenance of normal chromosome stability. Upon IFNG induction, may facilitate STAT1 activation by recruiting STAT1 to IFNGR1; Fanconi anemia complementation groups
MCL	4	Sandy Brown	99	FANCD2	Fanconi anemia group D2 protein; Required for maintenance of chromosomal stability. Promotes accurate and efficient pairing of homologs during meiosis. Involved in the repair of DNA double-strand breaks, both by homologous recombination and single-strand annealing. May participate in S phase and G2 phase checkpoint activation upon DNA damage. Plays a role in preventing breakage and loss of misseg…
MCL	4	Sandy Brown	99	FANCE	Fanconi anemia group E protein; As part of the Fanconi anemia (FA) complex functions in DNA cross-links repair. Required for the nuclear accumulation of FANCC and provides a critical bridge between the FA complex and FANCD2
MCL	4	Sandy Brown	99	FANCF	Fanconi anemia group F protein; DNA repair protein that may operate in a postreplication repair or a cell cycle checkpoint function. May be implicated in interstrand DNA cross-link repair and in the maintenance of normal chromosome stability (By similarity); Fanconi anemia complementation groups
MCL	4	Sandy Brown	99	FANCG	Fanconi anemia group G protein; DNA repair protein that may operate in a postreplication repair or a cell cycle checkpoint function. May be implicated in interstrand DNA cross-link repair and in the maintenance of normal chromosome stability. Candidate tumor suppressor gene; Fanconi anemia complementation groups
MCL	4	Sandy Brown	99	FANCI	Fanconi anemia group I protein; Plays an essential role in the repair of DNA double- strand breaks by homologous recombination and in the repair of interstrand DNA cross-links (ICLs) by promoting FANCD2 monoubiquitination by FANCL and participating in recruitment to DNA repair sites. Required for maintenance of chromosomal stability. Specifically binds branched DNA: binds both single- stranded DN…
MCL	4	Sandy Brown	99	FANCL	E3 ubiquitin-protein ligase FANCL; Ubiquitin ligase protein that mediates monoubiquitination of FANCD2 in the presence of UBE2T, a key step in the DNA damage pathway. Also mediates monoubiquitination of FANCI. May stimulate the ubiquitin release from UBE2W. May be required for proper primordial germ cell proliferation in the embryonic stage, whereas it is probably not needed for spermatogonial pr…
MCL	4	Sandy Brown	99	FANCM	Fanconi anemia group M protein; DNA-dependent ATPase component of the Fanconi anemia (FA) core complex. Required for the normal activation of the FA pathway, leading to monoubiquitination of the FANCI-FANCD2 complex in response to DNA damage, cellular resistance to DNA cross-linking drugs, and prevention of chromosomal breakage. In complex with CENPS and CENPX, binds double-stranded DNA (dsDNA), …
MCL	4	Sandy Brown	99	GPR56	Adhesion G-protein coupled receptor G1; Receptor involved in cell adhesion and probably in cell- cell interactions. Mediates cell matrix adhesion in developing neurons and hematopoietic stem cells. Receptor for collagen III/COL3A1 in the developing brain and involved in regulation of cortical development, specifically in maintenance of the pial basement membrane integrity and in cortical laminati…
MCL	4	Sandy Brown	99	HNRNPU	Heterogeneous nuclear ribonucleoprotein U; DNA- and RNA-binding protein involved in several cellular processes such as nuclear chromatin organization, telomere-length regulation, transcription, mRNA alternative splicing and stability, Xist-mediated transcriptional silencing and mitotic cell progression. Plays a role in the regulation of interphase large-scale gene-rich chromatin organization thro…
MCL	4	Sandy Brown	99	KAT5	Histone acetyltransferase KAT5; Catalytic subunit of the NuA4 histone acetyltransferase complex which is involved in transcriptional activation of select genes principally by acetylation of nucleosomal histones H4 and H2A. This modification may both alter nucleosome-DNA interactions and promote interaction of the modified histones with other proteins which positively regulate transcription. This …
MCL	4	Sandy Brown	99	KIAA0753	Protein moonraker; Involved in centriole duplication. Positively regulates CEP63 centrosomal localization. Required for WDR62 centrosomal localization and promotes the centrosomal localization of CDK2
MCL	4	Sandy Brown	99	KIF5C	Kinesin heavy chain isoform 5C; Mediates dendritic trafficking of mRNAs (By similarity). Kinesin is a microtubule-associated force-producing protein that may play a role in organelle transport; Belongs to the TRAFAC class myosin-kinesin ATPase superfamily. Kinesin family. Kinesin subfamily
MCL	4	Sandy Brown	99	KIZ	Centrosomal protein kizuna; Centrosomal protein required for establishing a robust mitotic centrosome architecture that can endure the forces that converge on the centrosomes during spindle formation. Required for stabilizing the expanded pericentriolar material around the centriole; Belongs to the kizuna family
MCL	4	Sandy Brown	99	LIG4	DNA ligase 4; Efficiently joins single-strand breaks in a double- stranded polydeoxynucleotide in an ATP-dependent reaction. Involved in DNA non-homologous end joining (NHEJ) required for double-strand break repair and V(D)J recombination. The LIG4-XRCC4 complex is responsible for the NHEJ ligation step, and XRCC4 enhances the joining activity of LIG4. Binding of the LIG4-XRCC4 complex to DNA end…
MCL	4	Sandy Brown	99	MCPH1	Microcephalin 1; Microcephalin; Implicated in chromosome condensation and DNA damage induced cellular responses. May play a role in neurogenesis and regulation of the size of the cerebral cortex
MCL	4	Sandy Brown	99	MRE11A	Double-strand break repair protein MRE11; Component of the MRN complex, which plays a central role in double-strand break (DSB) repair, DNA recombination, maintenance of telomere integrity and meiosis. The complex possesses single-strand endonuclease activity and double-strand- specific 3'-5' exonuclease activity, which are provided by MRE11. RAD50 may be required to bind DNA ends and hold them i…
MCL	4	Sandy Brown	99	NBN	Nibrin; Component of the MRE11-RAD50-NBN (MRN complex) which plays a critical role in the cellular response to DNA damage and the maintenance of chromosome integrity. The complex is involved in double-strand break (DSB) repair, DNA recombination, maintenance of telomere integrity, cell cycle checkpoint control and meiosis. The complex possesses single-strand endonuclease activity and double-stran…
MCL	4	Sandy Brown	99	NCAPD2	Condensin complex subunit 1; Regulatory subunit of the condensin complex, a complex required for conversion of interphase chromatin into mitotic-like condense chromosomes. The condensin complex probably introduces positive supercoils into relaxed DNA in the presence of type I topoisomerases and converts nicked DNA into positive knotted forms in the presence of type II topoisomerases. May target t…
MCL	4	Sandy Brown	99	NDE1	Nuclear distribution protein nudE homolog 1; Required for centrosome duplication and formation and function of the mitotic spindle. Essential for the development of the cerebral cortex. May regulate the production of neurons by controlling the orientation of the mitotic spindle during division of cortical neuronal progenitors of the proliferative ventricular zone of the brain. Orientation of the …
MCL	4	Sandy Brown	99	NEK2	Serine/threonine-protein kinase Nek2; Protein kinase which is involved in the control of centrosome separation and bipolar spindle formation in mitotic cells and chromatin condensation in meiotic cells. Regulates centrosome separation (essential for the formation of bipolar spindles and high-fidelity chromosome separation) by phosphorylating centrosomal proteins such as CROCC, CEP250 and NINL, re…
MCL	4	Sandy Brown	99	NGLY1	Peptide-N(4)-(N-acetyl-beta-glucosaminyl)asparagine amidase; Specifically deglycosylates the denatured form of N- linked glycoproteins in the cytoplasm and assists their proteasome-mediated degradation. Cleaves the beta-aspartyl- glucosamine (GlcNAc) of the glycan and the amide side chain of Asn, converting Asn to Asp. Prefers proteins containing high- mannose over those bearing complex type olig…
MCL	4	Sandy Brown	99	NUP107	Nuclear pore complex protein Nup107; Plays a role in the nuclear pore complex (NPC) assembly and/or maintenance. Required for the assembly of peripheral proteins into the NPC. May anchor NUP62 to the NPC; Belongs to the nucleoporin Nup84/Nup107 family
MCL	4	Sandy Brown	99	ORC1	Origin recognition complex subunit 1; Component of the origin recognition complex (ORC) that binds origins of replication. DNA-binding is ATP-dependent. The DNA sequences that define origins of replication have not been identified yet. ORC is required to assemble the pre-replication complex necessary to initiate DNA replication; Belongs to the ORC1 family
MCL	4	Sandy Brown	99	ORC6	Origin recognition complex subunit 6; Component of the origin recognition complex (ORC) that binds origins of replication. DNA-binding is ATP-dependent. The specific DNA sequences that define origins of replication have not been identified yet. ORC is required to assemble the pre- replication complex necessary to initiate DNA replication. Does not bind histone H3 and H4 trimethylation marks H3K9m…
MCL	4	Sandy Brown	99	PAFAH1B1	Platelet-activating factor acetylhydrolase IB subunit alpha; Required for proper activation of Rho GTPases and actin polymerization at the leading edge of locomoting cerebellar neurons and postmigratory hippocampal neurons in response to calcium influx triggered via NMDA receptors. Non-catalytic subunit of an acetylhydrolase complex which inactivates platelet- activating factor (PAF) by removing …
MCL	4	Sandy Brown	99	PAFAH1B3	Platelet-activating factor acetylhydrolase IB subunit gamma; Inactivates paf by removing the acetyl group at the sn-2 position. This is a catalytic subunit. Plays an important role during the development of brain; Belongs to the 'GDSL' lipolytic enzyme family. Platelet-activating factor acetylhydrolase IB beta/gamma subunits subfamily
MCL	4	Sandy Brown	99	PALB2	Partner and localizer of BRCA2; Plays a critical role in homologous recombination repair (HRR) through its ability to recruit BRCA2 and RAD51 to DNA breaks. Strongly stimulates the DNA strand-invasion activity of RAD51, stabilizes the nucleoprotein filament against a disruptive BRC3-BRC4 polypeptide and helps RAD51 to overcome the suppressive effect of replication protein A (RPA). Functionally co…
MCL	4	Sandy Brown	99	PCNT	Pericentrin; Integral component of the filamentous matrix of the centrosome involved in the initial establishment of organized microtubule arrays in both mitosis and meiosis. Plays a role, together with DISC1, in the microtubule network formation. Is an integral component of the pericentriolar material (PCM). May play an important role in preventing premature centrosome splitting during interphas…
MCL	4	Sandy Brown	99	PNKP	Bifunctional polynucleotide phosphatase/kinase; Plays a key role in the repair of DNA damage, functioning as part of both the non-homologous end-joining (NHEJ) and base excision repair (BER) pathways. Through its two catalytic activities, PNK ensures that DNA termini are compatible with extension and ligation by either removing 3'-phosphates from, or by phosphorylating 5'-hydroxyl groups on, the …
MCL	4	Sandy Brown	99	POC1A	POC1 centriolar protein homolog A; Plays an important role in centriole assembly and/or stability and ciliogenesis. Involved in early steps of centriole duplication, as well as in the later steps of centriole length control. Acts in concert with POC1B to ensure centriole integrity and proper mitotic spindle formation; Belongs to the WD repeat POC1 family
MCL	4	Sandy Brown	99	PPM1D	Protein phosphatase, mg2+/mn2+ dependent 1d; Protein phosphatase 1D; Required for the relief of p53-dependent checkpoint mediated cell cycle arrest. Binds to and dephosphorylates 'Ser-15' of TP53 and 'Ser-345' of CHEK1 which contributes to the functional inactivation of these proteins. Mediates MAPK14 dephosphorylation and inactivation
MCL	4	Sandy Brown	99	PUF60	Poly(U)-binding-splicing factor PUF60; DNA- and RNA-binding protein, involved in several nuclear processes such as pre-mRNA splicing, apoptosis and transcription regulation. In association with FUBP1 regulates MYC transcription at the P2 promoter through the core-TFIIH basal transcription factor. Acts as a transcriptional repressor through the core-TFIIH basal transcription factor. Represses FUBP…
MCL	4	Sandy Brown	99	PURA	Transcriptional activator protein Pur-alpha; This is a probable transcription activator that specifically binds the purine-rich single strand of the PUR element located upstream of the MYC gene. May play a role in the initiation of DNA replication and in recombination
MCL	4	Sandy Brown	99	RAB18	Ras-related protein Rab-18; RAB18, member RAS oncogene family
MCL	4	Sandy Brown	99	RAB3GAP2	Rab3 GTPase-activating protein non-catalytic subunit; Regulatory subunit of a GTPase activating protein that has specificity for Rab3 subfamily (RAB3A, RAB3B, RAB3C and RAB3D). Rab3 proteins are involved in regulated exocytosis of neurotransmitters and hormones. Rab3 GTPase-activating complex specifically converts active Rab3-GTP to the inactive form Rab3- GDP. Required for normal eye and brain d…
MCL	4	Sandy Brown	99	RAD50	DNA repair protein RAD50; Component of the MRN complex, which plays a central role in double-strand break (DSB) repair, DNA recombination, maintenance of telomere integrity and meiosis. The complex possesses single-strand endonuclease activity and double-strand- specific 3'-5' exonuclease activity, which are provided by MRE11. RAD50 may be required to bind DNA ends and hold them in close proximit…
MCL	4	Sandy Brown	99	RAD51	DNA repair protein RAD51 homolog 1; Fanconi anemia complementation groups
MCL	4	Sandy Brown	99	RAD51C	DNA repair protein RAD51 homolog 3; Essential for the homologous recombination (HR) pathway of DNA repair. Involved in the homologous recombination repair (HRR) pathway of double-stranded DNA breaks arising during DNA replication or induced by DNA-damaging agents. Part of the RAD21 paralog protein complexes BCDX2 and CX3 which act at different stages of the BRCA1-BRCA2-dependent HR pathway. Upon …
MCL	4	Sandy Brown	99	RBBP8	Rb binding protein 8, endonuclease; DNA endonuclease RBBP8; Endonuclease that cooperates with the MRE11-RAD50-NBN (MRN) complex in DNA-end resection, the first step of double- strand break (DSB) repair through the homologous recombination (HR) pathway. HR is restricted to S and G2 phases of the cell cycle and preferentially repairs DSBs resulting from replication fork collapse. Key determinant of…
MCL	4	Sandy Brown	99	RECQL4	ATP-dependent DNA helicase Q4; DNA-dependent ATPase. May modulate chromosome segregation; Belongs to the helicase family. RecQ subfamily
MCL	4	Sandy Brown	99	RTEL1	Regulator of telomere elongation helicase 1; ATP-dependent DNA helicase implicated in telomere-length regulation, DNA repair and the maintenance of genomic stability. Acts as an anti-recombinase to counteract toxic recombination and limit crossover during meiosis. Regulates meiotic recombination and crossover homeostasis by physically dissociating strand invasion events and thereby promotes noncr…
MCL	4	Sandy Brown	99	RTTN	Rotatin; Involved in the genetic cascade that governs left-right specification. Plays a role in the maintenance of a normal ciliary structure. Required for correct asymmetric expression of NODAL, LEFTY and PITX2; Armadillo-like helical domain containing
MCL	4	Sandy Brown	99	SCUBE3	Signal peptide, CUB and EGF-like domain-containing protein 3; Binds to TGFBR2 and activates TGFB signaling. In lung cancer cells, could serve as an endogenous autocrine and paracrine ligand of TGFBR2, which could regulate TGFBR2 signaling and hence modulate epithelial-mesenchymal transition and cancer progression
MCL	4	Sandy Brown	99	SLX4	Structure-specific endonuclease subunit slx4 (btb/poz domain-containing protein 12); Structure-specific endonuclease subunit SLX4; Regulatory subunit that interacts with and increases the activity of different structure-specific endonucleases. Has several distinct roles in protecting genome stability by resolving diverse forms of deleterious DNA structures originating from replication and recombi…
MCL	4	Sandy Brown	99	SMARCAL1	SWI/SNF-related matrix-associated actin-dependent regulator of chromatin subfamily A-like protein 1; ATP-dependent annealing helicase that binds selectively to fork DNA relative to ssDNA or dsDNA and catalyzes the rewinding of the stably unwound DNA. Rewinds single-stranded DNA bubbles that are stably bound by replication protein A (RPA). Acts throughout the genome to reanneal stably unwound DNA,…
MCL	4	Sandy Brown	99	SMC1A	Structural maintenance of chromosomes protein 1A; Involved in chromosome cohesion during cell cycle and in DNA repair. Central component of cohesin complex. The cohesin complex is required for the cohesion of sister chromatids after DNA replication. The cohesin complex apparently forms a large proteinaceous ring within which sister chromatids can be trapped. At anaphase, the complex is cleaved an…
MCL	4	Sandy Brown	99	SON	Protein SON; RNA-binding protein that acts as a mRNA splicing cofactor by promoting efficient splicing of transcripts that possess weak splice sites. Specifically promotes splicing of many cell-cycle and DNA-repair transcripts that possess weak splice sites, such as TUBG1, KATNB1, TUBGCP2, AURKB, PCNT, AKT1, RAD23A, and FANCG. Probably acts by facilitating the interaction between Serine/arginine-…
MCL	4	Sandy Brown	99	STIL	SCL-interrupting locus protein; Immediate-early gene. Plays an important role in embryonic development as well as in cellular growth and proliferation; its long-term silencing affects cell survival and cell cycle distribution as well as decreases CDK1 activity correlated with reduced phosphorylation of CDK1. Plays a role as a positive regulator of the sonic hedgehog pathway, acting downstream of …
MCL	4	Sandy Brown	99	TBCD	Tubulin-specific chaperone D; Tubulin-folding protein implicated in the first step of the tubulin folding pathway and required for tubulin complex assembly. Involved in the regulation of microtubule polymerization or depolymerization, it modulates microtubule dynamics by capturing GTP-bound beta-tubulin (TUBB). Its ability to interact with beta tubulin is regulated via its interaction with ARL2. …
MCL	4	Sandy Brown	99	TDP2	Tyrosyl-DNA phosphodiesterase 2; DNA repair enzyme that can remove a variety of covalent adducts from DNA through hydrolysis of a 5'-phosphodiester bond, giving rise to DNA with a free 5' phosphate. Catalyzes the hydrolysis of dead-end complexes between DNA and the topoisomerase 2 (TOP2) active site tyrosine residue. The 5'-tyrosyl DNA phosphodiesterase activity can enable the repair of TOP2-indu…
MCL	4	Sandy Brown	99	TELO2	Telomere length regulation protein TEL2 homolog; Regulator of the DNA damage response (DDR). Part of the TTT complex that is required to stabilize protein levels of the phosphatidylinositol 3-kinase-related protein kinase (PIKK) family proteins. The TTT complex is involved in the cellular resistance to DNA damage stresses, like ionizing radiation (IR), ultraviolet (UV) and mitomycin C (MMC). Toge…
MCL	4	Sandy Brown	99	TERT	Telomerase reverse transcriptase; Telomerase is a ribonucleoprotein enzyme essential for the replication of chromosome termini in most eukaryotes. Active in progenitor and cancer cells. Inactive, or very low activity, in normal somatic cells. Catalytic component of the teleromerase holoenzyme complex whose main activity is the elongation of telomeres by acting as a reverse transcriptase that adds…
MCL	4	Sandy Brown	99	TINF2	TERF1-interacting nuclear factor 2; Component of the shelterin complex (telosome) that is involved in the regulation of telomere length and protection. Shelterin associates with arrays of double-stranded TTAGGG repeats added by telomerase and protects chromosome ends; without its protective activity, telomeres are no longer hidden from the DNA damage surveillance and chromosome ends are inappropr…
MCL	4	Sandy Brown	99	TRIP13	Pachytene checkpoint protein 2 homolog; Plays a key role in chromosome recombination and chromosome structure development during meiosis. Required at early steps in meiotic recombination that leads to non-crossovers pathways. Also needed for efficient completion of homologous synapsis by influencing crossover distribution along the chromosomes affecting both crossovers and non-crossovers pathways…
MCL	4	Sandy Brown	99	TUBA1A	Tubulin alpha-1A chain; Tubulin is the major constituent of microtubules. It binds two moles of GTP, one at an exchangeable site on the beta chain and one at a non-exchangeable site on the alpha chain; Tubulins
MCL	4	Sandy Brown	99	TUBB2A	Tubulin beta-2A chain; Tubulin is the major constituent of microtubules. It binds two moles of GTP, one at an exchangeable site on the beta chain and one at a non-exchangeable site on the alpha chain (By similarity); Tubulins
MCL	4	Sandy Brown	99	TUBG1	Tubulin gamma-1 chain; Tubulin is the major constituent of microtubules. The gamma chain is found at microtubule organizing centers (MTOC) such as the spindle poles or the centrosome. Pericentriolar matrix component that regulates alpha/beta chain minus-end nucleation, centrosome duplication and spindle formation; Tubulins
MCL	4	Sandy Brown	99	TUBGCP2	Tubulin gamma complex associated protein 2; Gamma-tubulin complex component 2; Gamma-tubulin complex is necessary for microtubule nucleation at the centrosome
MCL	4	Sandy Brown	99	TUBGCP4	Tubulin gamma complex associated protein 4; Gamma-tubulin complex component 4; Gamma-tubulin complex is necessary for microtubule nucleation at the centrosome
MCL	4	Sandy Brown	99	TUBGCP6	Tubulin gamma complex associated protein 6; Gamma-tubulin complex component 6; Gamma-tubulin complex is necessary for microtubule nucleation at the centrosome
MCL	4	Sandy Brown	99	USB1	U6 snRNA phosphodiesterase; Phosphodiesterase responsible for the U6 snRNA 3' end processing. Acts as an exoribonuclease (RNase) responsible for trimming the poly(U) tract of the last nucleotides in the pre-U6 snRNA molecule, leading to the formation of mature U6 snRNA 3' end-terminated with a 2',3'-cyclic phosphate; Belongs to the 2H phosphoesterase superfamily. USB1 family
MCL	4	Sandy Brown	99	WDR62	WD repeat-containing protein 62; Required for cerebral cortical development. Plays a role in neuronal proliferation and migration. Plays a role in mother-centriole-dependent centriole duplication; the function seems also to involve CEP152, CDK5RAP2 and CEP63 through a stepwise assembled complex at the centrosome that recruits CDK2 required for centriole duplication; WD repeat domain containing
MCL	4	Sandy Brown	99	WRAP53	Telomerase Cajal body protein 1; Essential component of the telomerase holoenzyme complex, a ribonucleoprotein complex essential for the replication of chromosome termini that elongates telomeres in most eukaryotes. In the telomerase holoenzyme complex, it controls telomerase localization to Cajal body. Required for delivery of TERC to telomeres during S phase and for telomerase activity. Binds s…
MCL	4	Sandy Brown	99	XPC	DNA repair protein complementing XP-C cells; Involved in global genome nucleotide excision repair (GG-NER) by acting as damage sensing and DNA-binding factor component of the XPC complex. Has only a low DNA repair activity by itself which is stimulated by RAD23B and RAD23A. Has a preference to bind DNA containing a short single-stranded segment but not to damaged oligonucleotides. This feature is…
MCL	4	Sandy Brown	99	XRCC4	X-ray repair cross complementing 4; DNA repair protein XRCC4; Involved in DNA non-homologous end joining (NHEJ) required for double-strand break repair and V(D)J recombination. Binds to DNA and to DNA ligase IV (LIG4). The LIG4-XRCC4 complex is responsible for the NHEJ ligation step, and XRCC4 enhances the joining activity of LIG4. Binding of the LIG4-XRCC4 complex to DNA ends is dependent on the…
MCL	4	Sandy Brown	99	ZNF335	Zinc finger protein 335; Component or associated component of some histone methyltransferase complexes may regulate transcription through recruitment of those complexes on gene promoters. Enhances ligand- dependent transcriptional activation by nuclear hormone receptors. Plays an important role in neural progenitor cell proliferation and self-renewal through the regulation of specific genes invol…
MCL	5	Brown	56	ADSL	Adenylosuccinate lyase; Catalyzes two non-sequential steps in de novo AMP synthesis: converts (S)-2-(5-amino-1-(5-phospho-D- ribosyl)imidazole-4-carboxamido)succinate (SAICAR) to fumarate plus 5-amino-1-(5-phospho-D-ribosyl)imidazole-4-carboxamide, and thereby also contributes to de novo IMP synthesis, and converts succinyladenosine monophosphate (SAMP) to AMP and fumarate; Belongs to the lyase 1…
MCL	5	Brown	56	AIMP1	Aminoacyl tRNA synthase complex-interacting multifunctional protein 1; Non-catalytic component of the multisynthase complex. Stimulates the catalytic activity of cytoplasmic arginyl-tRNA synthase. Binds tRNA. Possesses inflammatory cytokine activity. Negatively regulates TGF-beta signaling through stabilization of SMURF2 by binding to SMURF2 and inhibiting its SMAD7-mediated degradation. Involved…
MCL	5	Brown	56	AIMP2	Aminoacyl tRNA synthase complex-interacting multifunctional protein 2; Required for assembly and stability of the aminoacyl- tRNA synthase complex. Mediates ubiquitination and degradation of FUBP1, a transcriptional activator of MYC, leading to MYC down-regulation which is required for aveolar type II cell differentiation. Blocks MDM2-mediated ubiquitination and degradation of p53/TP53. Functions…
MCL	5	Brown	56	ALDH18A1	Delta-1-pyrroline-5-carboxylate synthetase; Delta-1-pyrroline-5-carboxylate synthase; Bifunctional enzyme that converts glutamate to glutamate 5-semialdehyde, an intermediate in the biosynthesis of proline, ornithine and arginine
MCL	5	Brown	56	ASNS	Asparagine synthetase (glutamine-hydrolyzing); Asparagine synthetase
MCL	5	Brown	56	ASS1	Argininosuccinate synthase; One of the enzymes of the urea cycle, the metabolic pathway transforming neurotoxic amonia produced by protein catabolism into inocuous urea in the liver of ureotelic animals. Catalyzes the formation of arginosuccinate from aspartate, citrulline and ATP and together with ASL it is responsible for the biosynthesis of arginine in most body tissues; Belongs to the arginin…
MCL	5	Brown	56	C12orf65	Probable peptide chain release factor C12orf65, mitochondrial; May act as a codon-independent translation release factor that has lost all stop codon specificity and directs the termination of translation in mitochondrion. May help rescuing stalled mitoribosomes during translation (By similarity)
MCL	5	Brown	56	CPS1	Carbamoyl-phosphate synthase [ammonia], mitochondrial; Involved in the urea cycle of ureotelic animals where the enzyme plays an important role in removing excess ammonia from the cell
MCL	5	Brown	56	DPH1	2-(3-amino-3-carboxypropyl)histidine synthase subunit 1; Required for the first step in the synthesis of diphthamide, a post-translational modification of histidine which occurs in translation elongation factor 2 (EEF2). When overexpressed, suppresses colony formation ability and growth rate of ovarian cancer cells. Acts also as a tumor suppressor in lung and breast cancers (By similarity). Plays…
MCL	5	Brown	56	DPYD	Dihydropyrimidine dehydrogenase [NADP(+)]; Involved in pyrimidine base degradation. Catalyzes the reduction of uracil and thymine. Also involved the degradation of the chemotherapeutic drug 5-fluorouracil; Belongs to the dihydropyrimidine dehydrogenase family
MCL	5	Brown	56	DPYS	Dihydropyrimidinase; Catalyzes the second step of the reductive pyrimidine degradation, the reversible hydrolytic ring opening of dihydropyrimidines. Can catalyze the ring opening of 5,6- dihydrouracil to N-carbamyl-alanine and of 5,6-dihydrothymine to N-carbamyl-amino isobutyrate
MCL	5	Brown	56	EARS2	Probable glutamate--tRNA ligase, mitochondrial; Catalyzes the attachment of glutamate to tRNA(Glu) in a two-step reaction: glutamate is first activated by ATP to form Glu-AMP and then transferred to the acceptor end of tRNA(Glu); Aminoacyl tRNA synthetases, Class I
MCL	5	Brown	56	EEF1A2	Elongation factor 1-alpha 2; This protein promotes the GTP-dependent binding of aminoacyl-tRNA to the A-site of ribosomes during protein biosynthesis; Belongs to the TRAFAC class translation factor GTPase superfamily. Classic translation factor GTPase family. EF-Tu/EF-1A subfamily
MCL	5	Brown	56	EFTUD2	116 kDa U5 small nuclear ribonucleoprotein component; Component of the U5 snRNP and the U4/U6-U5 tri-snRNP complex required for pre-mRNA splicing. Binds GTP; Belongs to the TRAFAC class translation factor GTPase superfamily. Classic translation factor GTPase family. EF-G/EF-2 subfamily
MCL	5	Brown	56	ELAC2	Zinc phosphodiesterase ELAC protein 2; Zinc phosphodiesterase, which displays mitochondrial tRNA 3'-processing endonuclease activity. Involved in tRNA maturation, by removing a 3'-trailer from precursor tRNA
MCL	5	Brown	56	ELP2	Elongator complex protein 2; Regulates the ligand-dependent activation of STAT3; Belongs to the WD repeat ELP2 family
MCL	5	Brown	56	ELP4	Elongator complex protein 4; Acts as subunit of the RNA polymerase II elongator complex, which is a histone acetyltransferase component of the RNA polymerase II (Pol II) holoenzyme and is involved in transcriptional elongation. Elongator may play a role in chromatin remodeling and is involved in acetylation of histones H3 and probably H4
MCL	5	Brown	56	FARS2	Phenylalanine--tRNA ligase, mitochondrial; Is responsible for the charging of tRNA(Phe) with phenylalanine in mitochondrial translation. To a lesser extent, also catalyzes direct attachment of m-Tyr (an oxidized version of Phe) to tRNA(Phe), thereby opening the way for delivery of the misacylated tRNA to the ribosome and incorporation of ROS-damaged amino acid into proteins; Belongs to the class-…
MCL	5	Brown	56	FBXL4	F-box and leucine rich repeat protein 4
MCL	5	Brown	56	GFM1	Elongation factor G, mitochondrial; Mitochondrial GTPase that catalyzes the GTP-dependent ribosomal translocation step during translation elongation. During this step, the ribosome changes from the pre-translocational (PRE) to the post-translocational (POST) state as the newly formed A- site-bound peptidyl-tRNA and P-site-bound deacylated tRNA move to the P and E sites, respectively. Catalyzes th…
MCL	5	Brown	56	GFM2	Ribosome-releasing factor 2, mitochondrial; Mitochondrial GTPase that mediates the disassembly of ribosomes from messenger RNA at the termination of mitochondrial protein biosynthesis. Acts in collaboration with MRRF. GTP hydrolysis follows the ribosome disassembly and probably occurs on the ribosome large subunit. Not involved in the GTP-dependent ribosomal translocation step during translation …
MCL	5	Brown	56	HARS	Histidine--tRNA ligase, cytoplasmic; Cytoplasmic histidine--tRNA ligase (Probable). Plays a role in axon guidance; Aminoacyl tRNA synthetases, Class II
MCL	5	Brown	56	HPDL	4-hydroxyphenylpyruvate dioxygenase-like protein; May have dioxygenase activity
MCL	5	Brown	56	IARS	Isoleucine--tRNA ligase, cytoplasmic; Catalyzes the specific attachment of an amino acid to its cognate tRNA in a 2 step reaction: the amino acid (AA) is first activated by ATP to form AA-AMP and then transferred to the acceptor end of the tRNA; Aminoacyl tRNA synthetases, Class I
MCL	5	Brown	56	KARS	Lysine--tRNA ligase; Catalyzes the specific attachment of an amino acid to its cognate tRNA in a 2 step reaction: the amino acid (AA) is first activated by ATP to form AA-AMP and then transferred to the acceptor end of the tRNA. When secreted, acts as a signaling molecule that induces immune response through the activation of monocyte/macrophages. Catalyzes the synthesis of the signaling molecule…
MCL	5	Brown	56	KIAA0391	Mitochondrial ribonuclease P catalytic subunit; Catalytic ribonuclease component of mitochondrial ribonuclease P, a complex composed of TRMT10C/MRPP1, HSD17B10/MRPP2 and MRPP3, which cleaves tRNA molecules in their 5'-ends. The presence of TRMT10C/MRPP1, HSD17B10/MRPP2 is required to catalyze tRNA molecules in their 5'-ends
MCL	5	Brown	56	MARS	Methionine--tRNA ligase, cytoplasmic; Catalyzes the specific attachment of an amino acid to its cognate tRNA in a 2 step reaction: the amino acid (AA) is first activated by ATP to form AA-AMP and then transferred to the acceptor end of the tRNA; Belongs to the class-I aminoacyl-tRNA synthetase family
MCL	5	Brown	56	MRPS34	28S ribosomal protein S34, mitochondrial; Required for mitochondrial translation, plays a role in maintaining the stability of the small ribosomal subunit and the 12S rRNA that are required for mitoribosome formation
MCL	5	Brown	56	MTFMT	Methionyl-tRNA formyltransferase, mitochondrial; Formylates methionyl-tRNA in mitochondria. A single tRNA(Met) gene gives rise to both an initiator and an elongator species via an unknown mechanism (By similarity)
MCL	5	Brown	56	MTO1	Protein MTO1 homolog, mitochondrial; Involved in the 5-carboxymethylaminomethyl modification (mnm(5)s(2)U34) of the wobble uridine base in mitochondrial tRNAs; Belongs to the MnmG family
MCL	5	Brown	56	NARS	Asparagine--tRNA ligase, cytoplasmic; Aminoacyl tRNA synthetases, Class II
MCL	5	Brown	56	NARS2	Probable asparagine--tRNA ligase, mitochondrial; asparaginyl-tRNA synthetase 2, mitochondrial; Belongs to the class-II aminoacyl-tRNA synthetase family
MCL	5	Brown	56	OSGEP	Probable tRNA N6-adenosine threonylcarbamoyltransferase; Component of the EKC/KEOPS complex that is required for the formation of a threonylcarbamoyl group on adenosine at position 37 (t(6)A37) in tRNAs that read codons beginning with adenine. The complex is probably involved in the transfer of the threonylcarbamoyl moiety of threonylcarbamoyl-AMP (TC-AMP) to the N6 group of A37. OSGEP likely pla…
MCL	5	Brown	56	PHGDH	D-3-phosphoglycerate dehydrogenase; Catalyzes the reversible oxidation of 3-phospho-D- glycerate to 3-phosphonooxypyruvate, the first step of the phosphorylated L-serine biosynthesis pathway. Also catalyzes the reversible oxidation of 2-hydroxyglutarate to 2-oxoglutarate and the reversible oxidation of (S)-malate to oxaloacetate; Belongs to the D-isomer specific 2-hydroxyacid dehydrogenase family
MCL	5	Brown	56	PNP	Purine-nucleoside phosphorylase; Purine nucleoside phosphorylase; The purine nucleoside phosphorylases catalyze the phosphorolytic breakdown of the N-glycosidic bond in the beta- (deoxy)ribonucleoside molecules, with the formation of the corresponding free purine bases and pentose-1-phosphate
MCL	5	Brown	56	PSAT1	Phosphoserine aminotransferase; Catalyzes the reversible conversion of 3- phosphohydroxypyruvate to phosphoserine and of 3-hydroxy-2-oxo-4- phosphonooxybutanoate to phosphohydroxythreonine; Belongs to the class-V pyridoxal-phosphate-dependent aminotransferase family. SerC subfamily
MCL	5	Brown	56	PSPH	Phosphoserine phosphatase; Catalyzes the last step in the biosynthesis of serine from carbohydrates. The reaction mechanism proceeds via the formation of a phosphoryl-enzyme intermediates; HAD Asp-based non-protein phosphatases
MCL	5	Brown	56	PUS3	tRNA pseudouridine(38/39) synthase; Formation of pseudouridine at position 39 in the anticodon stem and loop of transfer RNAs; Belongs to the tRNA pseudouridine synthase TruA family
MCL	5	Brown	56	RARS	Arginine--tRNA ligase, cytoplasmic; Forms part of a macromolecular complex that catalyzes the attachment of specific amino acids to cognate tRNAs during protein synthesis. Modulates the secretion of AIMP1 and may be involved in generation of the inflammatory cytokine EMAP2 from AIMP1; Aminoacyl tRNA synthetases, Class I
MCL	5	Brown	56	RARS2	Probable arginine--tRNA ligase, mitochondrial; arginyl-tRNA synthetase 2, mitochondrial; Aminoacyl tRNA synthetases, Class I
MCL	5	Brown	56	RMND1	Required for meiotic nuclear division protein 1 homolog; Required for mitochondrial translation, possibly by coordinating the assembly or maintenance of the mitochondrial ribosome; Belongs to the RMD1/sif2 family
MCL	5	Brown	56	SARS2	Serine--tRNA ligase, mitochondrial; Catalyzes the attachment of serine to tRNA(Ser). Is also probably able to aminoacylate tRNA(Sec) with serine, to form the misacylated tRNA L-seryl-tRNA(Sec), which will be further converted into selenocysteinyl-tRNA(Sec); Aminoacyl tRNA synthetases, Class II
MCL	5	Brown	56	SEPSECS	Sep (o-phosphoserine) trna:sec (selenocysteine) trna synthase; O-phosphoseryl-tRNA(Sec) selenium transferase; Converts O-phosphoseryl-tRNA(Sec) to selenocysteinyl- tRNA(Sec) required for selenoprotein biosynthesis
MCL	5	Brown	56	TRIT1	tRNA dimethylallyltransferase; Catalyzes the transfer of a dimethylallyl group onto the adenine at position 37 of both cytosolic and mitochondrial tRNAs, leading to the formation of N6-(dimethylallyl)adenosine (i(6)A); Belongs to the IPP transferase family
MCL	5	Brown	56	TRMT1	tRNA (guanine(26)-N(2))-dimethyltransferase; Dimethylates a single guanine residue at position 26 of most tRNAs using S-adenosyl-L-methionine as donor of the methyl groups; Belongs to the class I-like SAM-binding methyltransferase superfamily. Trm1 family
MCL	5	Brown	56	TRMT10A	tRNA methyltransferase 10 homolog A; S-adenosyl-L-methionine-dependent guanine N(1)- methyltransferase that catalyzes the formation of N(1)- methylguanine at position 9 (m1G9) in tRNAs. Probably not able to catalyze formation of N(1)- methyladenine at position 9 (m1A9) in tRNAs; Belongs to the class IV-like SAM-binding methyltransferase superfamily. TRM10 family
MCL	5	Brown	56	TRMT5	tRNA (guanine(37)-N1)-methyltransferase; Involved in mitochondrial tRNA methylation. Specifically methylates the N1 position of guanosine-37 in various tRNAs. Methylation is not dependent on the nature of the nucleoside 5' of the target nucleoside. This is the first step in the biosynthesis of wybutosine (yW), a modified base adjacent to the anticodon of tRNAs and required for accurate decoding
MCL	5	Brown	56	TRNT1	CCA tRNA nucleotidyltransferase 1, mitochondrial; Isoform 1: Adds and repairs the conserved 3'-CCA sequence necessary for the attachment of amino acids to the 3' terminus of tRNA molecules, using CTP and ATP as substrates
MCL	5	Brown	56	TSEN2	tRNA-splicing endonuclease subunit Sen2; Constitutes one of the two catalytic subunit of the tRNA-splicing endonuclease complex, a complex responsible for identification and cleavage of the splice sites in pre-tRNA. It cleaves pre-tRNA at the 5'- and 3'-splice sites to release the intron. The products are an intron and two tRNA half-molecules bearing 2',3'-cyclic phosphate and 5'-OH termini. Ther…
MCL	5	Brown	56	TSEN54	tRNA-splicing endonuclease subunit Sen54; Non-catalytic subunit of the tRNA-splicing endonuclease complex, a complex responsible for identification and cleavage of the splice sites in pre-tRNA. It cleaves pre-tRNA at the 5' and 3' splice sites to release the intron. The products are an intron and two tRNA half-molecules bearing 2',3' cyclic phosphate and 5'-OH termini. There are no conserved sequ…
MCL	5	Brown	56	TSFM	Elongation factor Ts, mitochondrial; Associates with the EF-Tu.GDP complex and induces the exchange of GDP to GTP. It remains bound to the aminoacyl-tRNA.EF- Tu.GTP complex up to the GTP hydrolysis stage on the ribosome; Belongs to the EF-Ts family
MCL	5	Brown	56	UMPS	Uridine 5'-monophosphate synthase; Uridine monophosphate synthetase; In the C-terminal section; belongs to the OMP decarboxylase family
MCL	5	Brown	56	VARS2	Valine--tRNA ligase, mitochondrial; valyl-tRNA synthetase 2, mitochondrial; Aminoacyl tRNA synthetases, Class I
MCL	5	Brown	56	WARS2	Tryptophanyl trna synthetase 2, mitochondrial; Tryptophan--tRNA ligase, mitochondrial; Mitochondrial aminoacyl-tRNA synthetase that activate and transfer the amino acids to their corresponding tRNAs during the translation of mitochondrial genes and protein synthesis
MCL	5	Brown	56	WDR11	WD repeat-containing protein 11; WD repeat domain containing
MCL	5	Brown	56	YARS2	Tyrosine--tRNA ligase, mitochondrial; Catalyzes the attachment of tyrosine to tRNA(Tyr) in a two-step reaction: tyrosine is first activated by ATP to form Tyr- AMP and then transferred to the acceptor end of tRNA(Tyr); Belongs to the class-I aminoacyl-tRNA synthetase family
MCL	6	Yellow	44	ACY1	ABHD14A-ACY1 readthrough; Aminoacylase-1; Involved in the hydrolysis of N-acylated or N-acetylated amino acids (except L-aspartate); Belongs to the peptidase M20A family
MCL	6	Yellow	44	AGA	N(4)-(beta-N-acetylglucosaminyl)-L-asparaginase; Cleaves the GlcNAc-Asn bond which joins oligosaccharides to the peptide of asparagine-linked glycoproteins; Belongs to the Ntn-hydrolase family
MCL	6	Yellow	44	ARSA	Arylsulfatase A; Hydrolyzes cerebroside sulfate; Belongs to the sulfatase family
MCL	6	Yellow	44	ASAH1	N-acylsphingosine amidohydrolase 1; Acid ceramidase; Hydrolyzes the sphingolipid ceramide into sphingosine and free fatty acid
MCL	6	Yellow	44	C12orf4	Chromosome 12 open reading frame 4; Protein C12orf4; Plays a role in mast cell degranulation
MCL	6	Yellow	44	CERS1	annotation not available
MCL	6	Yellow	44	CLCN6	Chloride transport protein 6; Chloride transport protein, initially identified as voltage-gated chloride channel. The presence of the conserved gating glutamate residues suggests that is functions as antiporter; Belongs to the chloride channel (TC 2.A.49) family. ClC-6/CLCN6 subfamily
MCL	6	Yellow	44	CLN3	CLN3 lysosomal/endosomal transmembrane protein, battenin; Battenin; Involved in microtubule-dependent, anterograde transport of late endosomes and lysosomes
MCL	6	Yellow	44	CLN5	Ceroid-lipofuscinosis neuronal protein 5; Plays a role in influencing the retrograde trafficking of lysosomal sorting receptors SORT1 and IGF2R from the endosomes to the trans-Golgi network by controlling the recruitment of retromer complex to the endosomal membrane. Regulates the localization and activation of RAB7A which is required to recruit the retromer complex to the endosomal membrane
MCL	6	Yellow	44	CLN6	Ceroid-lipofuscinosis neuronal protein 6; CLN6, transmembrane ER protein
MCL	6	Yellow	44	CLN8	Protein CLN8; Could play a role in cell proliferation during neuronal differentiation and in protection against cell death; TLC domain containing
MCL	6	Yellow	44	CSTB	Cystatin-a/b; Cystatin-B; This is an intracellular thiol proteinase inhibitor. Tightly binding reversible inhibitor of cathepsins L, H and B; Belongs to the cystatin family
MCL	6	Yellow	44	CTSA	Cathepsin a (carboxypeptidase c); Lysosomal protective protein; Protective protein appears to be essential for both the activity of beta-galactosidase and neuraminidase, it associates with these enzymes and exerts a protective function necessary for their stability and activity. This protein is also a carboxypeptidase and can deamidate tachykinins
MCL	6	Yellow	44	G6PC3	Glucose-6-phosphatase 3; Hydrolyzes glucose-6-phosphate to glucose in the endoplasmic reticulum. May form with the glucose-6-phosphate transporter (SLC37A4/G6PT) a ubiquitously expressed complex responsible for glucose production through glycogenolysis and gluconeogenesis. Probably required for normal neutrophil function; Glucose 6-phosphatases, catalytic
MCL	6	Yellow	44	GALC	Galactosylceramidase; Galactocerebrosidase; Hydrolyzes the galactose ester bonds of galactosylceramide, galactosylsphingosine, lactosylceramide, and monogalactosyldiglyceride. Enzyme with very low activity responsible for the lysosomal catabolism of galactosylceramide, a major lipid in myelin, kidney and epithelial cells of small intestine and colon; Belongs to the glycosyl hydrolase 59 family
MCL	6	Yellow	44	GBA	Glucosylceramidase that catalyzes, within the lysosomal compartment, the hydrolysis of glucosylceramide/GlcCer into free ceramide and glucose . Thereby, plays a central role in the degradation of complex lipids and the turnover of cellular membranes . Through the production of ceramides, participates to the PKC-activated salvage pathway of ceramide formation . Also plays a role in cholesterol met…
MCL	6	Yellow	44	GLB1	Beta-galactosidase; Cleaves beta-linked terminal galactosyl residues from gangliosides, glycoproteins, and glycosaminoglycans; Belongs to the glycosyl hydrolase 35 family
MCL	6	Yellow	44	GNPTAB	N-acetylglucosamine-1-phosphotransferase subunits alpha/beta; Catalyzes the formation of mannose 6-phosphate (M6P) markers on high mannose type oligosaccharides in the Golgi apparatus. M6P residues are required to bind to the M6P receptors (MPR), which mediate the vesicular transport of lysosomal enzymes to the endosomal/prelysosomal compartment; EF-hand domain containing
MCL	6	Yellow	44	GNPTG	N-acetylglucosamine-1-phosphotransferase subunit gamma; Non-catalytic subunit of the N-acetylglucosamine-1- phosphotransferase complex, an enzyme that catalyzes the formation of mannose 6-phosphate (M6P) markers on high mannose type oligosaccharides in the Golgi apparatus. Binds and presents the high mannose glycans of the acceptor to the catalytic alpha and beta subunits (GNPTAB). Enhances the r…
MCL	6	Yellow	44	HEXA	Beta-hexosaminidase subunit alpha; Responsible for the degradation of GM2 gangliosides, and a variety of other molecules containing terminal N-acetyl hexosamines, in the brain and other tissues. The form B is active against certain oligosaccharides. The form S has no measurable activity; Belongs to the glycosyl hydrolase 20 family
MCL	6	Yellow	44	HEXB	Beta-hexosaminidase subunit beta; Responsible for the degradation of GM2 gangliosides, and a variety of other molecules containing terminal N-acetyl hexosamines, in the brain and other tissues; Belongs to the glycosyl hydrolase 20 family
MCL	6	Yellow	44	HGSNAT	Heparan-alpha-glucosaminide N-acetyltransferase; Lysosomal acetyltransferase that acetylates the non- reducing terminal alpha-glucosamine residue of intralysosomal heparin or heparan sulfate, converting it into a substrate for luminal alpha-N-acetyl glucosaminidase
MCL	6	Yellow	44	IDUA	Alpha-L-iduronidase; Iduronidase, alpha-L-
MCL	6	Yellow	44	KCTD7	Potassium channel tetramerization domain containing 7; BTB/POZ domain-containing protein KCTD7; May be involved in the control of excitability of cortical neurons
MCL	6	Yellow	44	MAN2B1	Lysosomal alpha-mannosidase; Necessary for the catabolism of N-linked carbohydrates released during glycoprotein turnover. Cleaves all known types of alpha-mannosidic linkages; Belongs to the glycosyl hydrolase 38 family
MCL	6	Yellow	44	MFSD8	Major facilitator superfamily domain-containing protein 8; May be a carrier that transport small solutes by using chemiosmotic ion gradients; Belongs to the major facilitator superfamily
MCL	6	Yellow	44	NAGA	Alpha-N-acetylgalactosaminidase; Removes terminal alpha-N-acetylgalactosamine residues from glycolipids and glycopeptides. Required for the breakdown of glycolipids
MCL	6	Yellow	44	NAGLU	Alpha-N-acetylglucosaminidase; Involved in the degradation of heparan sulfate
MCL	6	Yellow	44	NPC1	Niemann-Pick C1 protein; Intracellular cholesterol transporter which acts in concert with NPC2 and plays an important role in the egress of cholesterol from the endosomal/lysosomal compartment. Both NPC1 and NPC2 function as the cellular 'tag team duo' (TTD) to catalyze the mobilization of cholesterol within the multivesicular environment of the late endosome (LE) to effect egress through the lim…
MCL	6	Yellow	44	NPC2	Epididymal secretory protein E1; Intracellular cholesterol transporter which acts in concert with NPC1 and plays an important role in the egress of cholesterol from the endosomal/lysosomal compartment. Both NPC1 and NPC2 function as the cellular 'tag team duo' (TTD) to catalyze the mobilization of cholesterol within the multivesicular environment of the late endosome (LE) to effect egress through…
MCL	6	Yellow	44	PPT1	Palmitoyl-protein thioesterase 1; Removes thioester-linked fatty acyl groups such as palmitate from modified cysteine residues in proteins or peptides during lysosomal degradation. Prefers acyl chain lengths of 14 to 18 carbons; Belongs to the palmitoyl-protein thioesterase family
MCL	6	Yellow	44	PRICKLE1	Prickle-like protein 1; Involved in the planar cell polarity pathway that controls convergent extension during gastrulation and neural tube closure. Convergent extension is a complex morphogenetic process during which cells elongate, move mediolaterally, and intercalate between neighboring cells, leading to convergence toward the mediolateral axis and extension along the anteroposterior axis. Nec…
MCL	6	Yellow	44	PSAP	Prosaposin; Saposins are specific low-molecular mass non-enzymic proteins, they participate in the lysosomal degradation of sphingolipids, which takes place by the sequential action of specific hydrolases; Endogenous ligands
MCL	6	Yellow	44	RTN4IP1	Reticulon-4-interacting protein 1, mitochondrial; Plays a role in the regulation of retinal ganglion cell (RGC) neurite outgrowth, and hence in the development of the inner retina and optic nerve. Appears to be a potent inhibitor of regeneration following spinal cord injury
MCL	6	Yellow	44	SCARB2	Lysosome membrane protein 2; Acts as a lysosomal receptor for glucosylceramidase (GBA) targeting; Belongs to the CD36 family
MCL	6	Yellow	44	SGPL1	Sphinganine-1-phosphate aldolase; Sphingosine-1-phosphate lyase 1; Cleaves phosphorylated sphingoid bases (PSBs), such as sphingosine-1-phosphate, into fatty aldehydes and phosphoethanolamine. Elevates stress-induced ceramide production and apoptosis; Belongs to the group II decarboxylase family. Sphingosine-1-phosphate lyase subfamily
MCL	6	Yellow	44	SGSH	N-sulphoglucosamine sulphohydrolase; Catalyzes a step in lysosomal heparan sulfate degradation; Belongs to the sulfatase family
MCL	6	Yellow	44	SLC17A5	Mfs transporter, acs family, solute carrier family 17 (sodium-dependent inorganic phosphate cotransporter), member 5; Sialin; Transports glucuronic acid and free sialic acid out of the lysosome after it is cleaved from sialoglycoconjugates undergoing degradation, this is required for normal CNS myelination. Mediates aspartate and glutamate membrane potential- dependent uptake into synaptic vesicl…
MCL	6	Yellow	44	SMPD1	Sphingomyelin phosphodiesterase; Converts sphingomyelin to ceramide. Also has phospholipase C activities toward 1,2-diacylglycerolphosphocholine and 1,2-diacylglycerolphosphoglycerol
MCL	6	Yellow	44	SNIP1	Smad nuclear-interacting protein 1; Down-regulates NF-kappa-B signaling by competing with RELA for CREBBP/EP300 binding. Involved in the microRNA (miRNA) biogenesis. May be involved in cyclin-D1/CCND1 mRNA stability through the SNARP complex which associates with both the 3'end of the CCND1 gene and its mRNA
MCL	6	Yellow	44	ST3GAL5	Lactosylceramide alpha-2,3-sialyltransferase; Catalyzes the formation of ganglioside GM3 (alpha-N- acetylneuraminyl-2,3-beta-D-galactosyl-1, 4-beta-D- glucosylceramide); Sialyltransferases
MCL	6	Yellow	44	SUMF1	Formylglycine-generating enzyme; Sulfatase-modifying factor 1; Using molecular oxygen and an unidentified reducing agent, oxidizes a cysteine residue in the substrate sulfatase to an active site 3-oxoalanine residue, which is also called C(alpha)-formylglycine. Known substrates include GALNS, ARSA, STS and ARSE; Belongs to the sulfatase-modifying factor family
MCL	6	Yellow	44	TBCK	TBC domain-containing protein kinase-like protein; Involved in the modulation of mTOR signaling and expression of mTOR complex components. Involved in the regulation of cell proliferation and growth. Involved in the control of actin-cytoskeleton organization
MCL	6	Yellow	44	TPP1	Tripeptidyl-peptidase 1; Lysosomal serine protease with tripeptidyl-peptidase I activity. May act as a non-specific lysosomal peptidase which generates tripeptides from the breakdown products produced by lysosomal proteinases. Requires substrates with an unsubstituted N-terminus (By similarity)
MCL	7	Dark Golden Rod	44	AGRN	Agrin; Agrin N-terminal 110 kDa subunit: is involved in regulation of neurite outgrowth probably due to the presence of the glycosaminoglcan (GAG) side chains of heparan and chondroitin sulfate attached to the Ser/Thr- and Gly/Ser-rich regions. Also involved in modulation of growth factor signaling (By similarity); Proteoglycans
MCL	7	Dark Golden Rod	44	ALG1	Chitobiosyldiphosphodolichol beta-mannosyltransferase; Participates in the formation of the lipid-linked precursor oligosaccharide for N-glycosylation. Involved in assembling the dolichol-pyrophosphate-GlcNAc(2)-Man(5) intermediate on the cytoplasmic surface of the ER; Belongs to the glycosyltransferase group 1 family. Glycosyltransferase 33 subfamily
MCL	7	Dark Golden Rod	44	ALG12	Dol-P-Man:Man(7)GlcNAc(2)-PP-Dol alpha-1,6-mannosyltransferase; Adds the eighth mannose residue in an alpha-1,6 linkage onto the dolichol-PP-oligosaccharide precursor (dolichol-PP- Man(7)GlcNAc(2)) required for protein glycosylation; Belongs to the glycosyltransferase 22 family
MCL	7	Dark Golden Rod	44	ALG14	UDP-N-acetylglucosamine transferase subunit ALG14 homolog; May be involved in protein N-glycosylation. May play a role in the second step of the dolichol-linked oligosaccharide pathway. May anchor the catalytic subunit ALG13 to the ER; Belongs to the ALG14 family
MCL	7	Dark Golden Rod	44	ALG6	Dolichyl pyrophosphate Man9GlcNAc2 alpha-1,3-glucosyltransferase; Adds the first glucose residue to the lipid-linked oligosaccharide precursor for N-linked glycosylation. Transfers glucose from dolichyl phosphate glucose (Dol-P-Glc) onto the lipid-linked oligosaccharide Man(9)GlcNAc(2)-PP-Dol; Alpha-1,3-glucosyltransferases
MCL	7	Dark Golden Rod	44	ALG8	Probable dolichyl pyrophosphate Glc1Man9GlcNAc2 alpha-1,3-glucosyltransferase; Adds the second glucose residue to the lipid-linked oligosaccharide precursor for N-linked glycosylation. Transfers glucose from dolichyl phosphate glucose (Dol-P-Glc) onto the lipid-linked oligosaccharide Glc(1)Man(9)GlcNAc(2)-PP-Dol (By similarity); Alpha-1,3-glucosyltransferases
MCL	7	Dark Golden Rod	44	ANO5	Anoctamin-5; Does not exhibit calcium-activated chloride channel (CaCC) activity; Anoctamins
MCL	7	Dark Golden Rod	44	B3GALNT2	UDP-GalNAc:beta-1,3-N-acetylgalactosaminyltransferase 2; Beta-1,3-N-acetylgalactosaminyltransferase that synthesizes a unique carbohydrate structure, GalNAc-beta-1- 3GlcNAc, on N- and O-glycans. Has no galactose nor galactosaminyl transferase activity toward any acceptor substrate. Involved in alpha-dystroglycan (DAG1) glycosylation: acts coordinately with GTDC2/POMGnT2 to synthesize a GalNAc-bet…
MCL	7	Dark Golden Rod	44	B3GALT6	Galactosylxylosylprotein 3-beta-galactosyltransferase; Beta-1,3-galactosyltransferase 6; Beta-1,3-galactosyltransferase that transfers galactose from UDP-galactose to substrates with a terminal beta-linked galactose residue. Has a preference for galactose-beta-1,4-xylose that is found in the linker region of glycosaminoglycans, such as heparan sulfate and chondroitin sulfate. Has no activity towa…
MCL	7	Dark Golden Rod	44	B4GALT7	Xylosylprotein 4-beta-galactosyltransferase; Beta-1,4-galactosyltransferase 7; Required for the biosynthesis of the tetrasaccharide linkage region of proteoglycans, especially for small proteoglycans in skin fibroblasts; Belongs to the glycosyltransferase 7 family
MCL	7	Dark Golden Rod	44	CAPN3	Calpain-3; Calcium-regulated non-lysosomal thiol-protease; Calpains
MCL	7	Dark Golden Rod	44	DDOST	Dolichyl-diphosphooligosaccharide--protein glycosyltransferase 48 kDa subunit; Essential subunit of the N-oligosaccharyl transferase (OST) complex which catalyzes the transfer of a high mannose oligosaccharide from a lipid-linked oligosaccharide donor to an asparagine residue within an Asn-X-Ser/Thr consensus motif in nascent polypeptide chains. Required for the assembly of both SST3A- and SS3B-c…
MCL	7	Dark Golden Rod	44	DMD	Dystrophin; Anchors the extracellular matrix to the cytoskeleton via F-actin. Ligand for dystroglycan. Component of the dystrophin- associated glycoprotein complex which accumulates at the neuromuscular junction (NMJ) and at a variety of synapses in the peripheral and central nervous systems and has a structural function in stabilizing the sarcolemma. Also implicated in signaling events and synap…
MCL	7	Dark Golden Rod	44	DPAGT1	UDP-N-acetylglucosamine--dolichyl-phosphate N-acetylglucosaminephosphotransferase; Catalyzes the initial step in the synthesis of dolichol- P-P-oligosaccharides
MCL	7	Dark Golden Rod	44	EDEM3	ER degradation-enhancing alpha-mannosidase-like protein 3; Involved in endoplasmic reticulum-associated degradation (ERAD). Accelerates the glycoprotein ERAD by proteasomes, by catalyzing mannose trimming from Man8GlcNAc2 to Man7GlcNAc2 in the N-glycans. Seems to have alpha 1,2-mannosidase activity (By similarity)
MCL	7	Dark Golden Rod	44	EXT2	Glucuronyl/n-acetylglucosaminyl transferase ext2; Exostosin-2; Glycosyltransferase required for the biosynthesis of heparan-sulfate. The EXT1/EXT2 complex possesses substantially higher glycosyltransferase activity than EXT1 or EXT2 alone. Appears to be a tumor suppressor. Required for the exosomal release of SDCBP, CD63 and syndecan
MCL	7	Dark Golden Rod	44	FKRP	Fukutin-related protein; Transferase involved in the biosynthesis of the phosphorylated O-mannosyl trisaccharide (N-acetylgalactosamine- beta-3-N-acetylglucosamine-beta-4-(phosphate-6-)mannose), a carbohydrate structure present in alpha-dystroglycan (DAG1), which is required for binding laminin G-like domain-containing extracellular proteins with high affinity
MCL	7	Dark Golden Rod	44	GALT	UDPglucose--hexose-1-phosphate uridylyltransferase; Galactose-1-phosphate uridylyltransferase; Plays an important role in galactose metabolism
MCL	7	Dark Golden Rod	44	GMPPB	Mannose-1-phosphate guanyltransferase beta; Catalyzes the formation of GDP-mannose, an essential precursor of glycan moieties of glycoproteins and glycolipids; Belongs to the transferase hexapeptide repeat family
MCL	7	Dark Golden Rod	44	GNE	Bifunctional UDP-N-acetylglucosamine 2-epimerase/N-acetylmannosamine kinase; Regulates and initiates biosynthesis of N- acetylneuraminic acid (NeuAc), a precursor of sialic acids. Plays an essential role in early development (By similarity). Required for normal sialylation in hematopoietic cells. Sialylation is implicated in cell adhesion, signal transduction, tumorigenicity and metastatic behavi…
MCL	7	Dark Golden Rod	44	GPI	Glucose-6-phosphate isomerase; Besides it's role as a glycolytic enzyme, mammalian GPI can function as a tumor-secreted cytokine and an angiogenic factor (AMF) that stimulates endothelial cell motility. GPI is also a neurotrophic factor (Neuroleukin) for spinal and sensory neurons
MCL	7	Dark Golden Rod	44	ISPD	D-ribitol-5-phosphate cytidylyltransferase; Cytidylyltransferase required for protein O-linked mannosylation. Catalyzes the formation of CDP- ribitol nucleotide sugar from D-ribitol 5-phosphate. CDP-ribitol is a substrate of FKTN during the biosynthesis of the phosphorylated O-mannosyl trisaccharide (N-acetylgalactosamine-beta-3-N-acetylglucosamine- beta-4-(phosphate-6-)mannose), a carbohydrate s…
MCL	7	Dark Golden Rod	44	LAMA2	Laminin subunit alpha-2; Binding to cells via a high affinity receptor, laminin is thought to mediate the attachment, migration and organization of cells into tissues during embryonic development by interacting with other extracellular matrix components
MCL	7	Dark Golden Rod	44	LAMB2	Laminin subunit beta-2; Binding to cells via a high affinity receptor, laminin is thought to mediate the attachment, migration and organization of cells into tissues during embryonic development by interacting with other extracellular matrix components
MCL	7	Dark Golden Rod	44	MAGT1	Magnesium transporter protein 1; Acts as accessory component of the N-oligosaccharyl transferase (OST) complex which catalyzes the transfer of a high mannose oligosaccharide from a lipid-linked oligosaccharide donor to an asparagine residue within an Asn-X-Ser/Thr consensus motif in nascent polypeptide chains. Involved in N-glycosylation of STT3B-dependent substrates. Specifically required for th…
MCL	7	Dark Golden Rod	44	MAN1B1	Endoplasmic reticulum mannosyl-oligosaccharide 1,2-alpha-mannosidase; Involved in glycoprotein quality control targeting of misfolded glycoproteins for degradation. It primarily trims a single alpha-1,2-linked mannose residue from Man(9)GlcNAc(2) to produce Man(8)GlcNAc(2), but at high enzyme concentrations, as found in the ER quality control compartment (ERQC), it further trims the carbohydrates…
MCL	7	Dark Golden Rod	44	MPI	Mannose-6-phosphate isomerase; Involved in the synthesis of the GDP-mannose and dolichol-phosphate-mannose required for a number of critical mannosyl transfer reactions; Belongs to the mannose-6-phosphate isomerase type 1 family
MCL	7	Dark Golden Rod	44	MYH3	Myosin heavy chain 1/2/3/4/8/13/7b/15; Myosin-3; Muscle contraction; Belongs to the TRAFAC class myosin-kinesin ATPase superfamily. Myosin family
MCL	7	Dark Golden Rod	44	MYH7	Myosin heavy chain 6/7; Myosin-7; Myosins are actin-based motor molecules with ATPase activity essential for muscle contraction. Forms regular bipolar thick filaments that, together with actin thin filaments, constitute the fundamental contractile unit of skeletal and cardiac muscle; Belongs to the TRAFAC class myosin-kinesin ATPase superfamily. Myosin family
MCL	7	Dark Golden Rod	44	NEB	Nebulin
MCL	7	Dark Golden Rod	44	PGM3	Phosphoacetylglucosamine mutase; Catalyzes the conversion of GlcNAc-6-P into GlcNAc-1-P during the synthesis of uridine diphosphate/UDP-GlcNAc, a sugar nucleotide critical to multiple glycosylation pathways including protein N- and O-glycosylation
MCL	7	Dark Golden Rod	44	PMM2	Phosphomannomutase 2; Involved in the synthesis of the GDP-mannose and dolichol-phosphate-mannose required for a number of critical mannosyl transfer reactions; HAD Asp-based non-protein phosphatases
MCL	7	Dark Golden Rod	44	POMGNT1	Protein O-linked-mannose beta-1,2-N-acetylglucosaminyltransferase 1; Participates in O-mannosyl glycosylation. May be responsible for the synthesis of the GlcNAc(beta1-2)Man(alpha1-)O- Ser/Thr moiety on alpha-dystroglycan and other O-mannosylated proteins. Is specific for alpha linked terminal mannose and does not have MGAT3, MGAT4, MGAT5, MGAT7 or MGAT8 activity; Belongs to the glycosyltransfera…
MCL	7	Dark Golden Rod	44	POMT1	Protein O-mannosyl-transferase 1; Transfers mannosyl residues to the hydroxyl group of serine or threonine residues. Coexpression of both POMT1 and POMT2 is necessary for enzyme activity, expression of either POMT1 or POMT2 alone is insufficient; Dolichyl D-mannosyl phosphate dependent mannosyltransferases
MCL	7	Dark Golden Rod	44	POMT2	Dolichyl-phosphate-mannose-protein mannosyltransferase; Protein O-mannosyl-transferase 2; Transfers mannosyl residues to the hydroxyl group of serine or threonine residues. Coexpression of both POMT1 and POMT2 is necessary for enzyme activity, expression of either POMT1 or POMT2 alone is insufficient; Belongs to the glycosyltransferase 39 family
MCL	7	Dark Golden Rod	44	RFT1	Protein RFT1 homolog; May be involved in N-linked oligosaccharide assembly. May participate in the translocation of oligosaccharide from the cytoplasmic side to the lumenal side of the endoplasmic reticulum membrane
MCL	7	Dark Golden Rod	44	RYR1	Ryanodine receptor 1; Calcium channel that mediates the release of Ca(2+) from the sarcoplasmic reticulum into the cytoplasm and thereby plays a key role in triggering muscle contraction following depolarization of T-tubules. Repeated very high-level exercise increases the open probability of the channel and leads to Ca(2+) leaking into the cytoplasm. Can also mediate the release of Ca(2+) from i…
MCL	7	Dark Golden Rod	44	SLC35A1	Solute carrier family 35 (udp-sugar transporter), member a1/2/3; CMP-sialic acid transporter; Transports CMP-sialic acid from the cytosol into Golgi vesicles where glycosyltransferases function; Belongs to the nucleotide-sugar transporter family. SLC35A subfamily
MCL	7	Dark Golden Rod	44	SLC35C1	Solute carrier family 35 (gdp-fucose transporter), member c1; GDP-fucose transporter 1; Involved in GDP-fucose import from the cytoplasm into the Golgi lumen; Belongs to the TPT transporter family. SLC35C subfamily
MCL	7	Dark Golden Rod	44	TGDS	dTDP-D-glucose 4,6-dehydratase; Short chain dehydrogenase/reductase superfamily
MCL	7	Dark Golden Rod	44	TMEM5	UDP-D-xylose:ribitol-5-phosphate beta1,4-xylosyltransferase; UDP-xylosyltransferase involved in the biosynthesis of the phosphorylated O-mannosyl trisaccharide (N- acetylgalactosamine-beta-3-N-acetylglucosamine-beta-4-(phosphate- 6-)mannose), a carbohydrate structure present in alpha- dystroglycan (DAG1), which is required for binding laminin G-like domain-containing extracellular proteins with h…
MCL	7	Dark Golden Rod	44	TRAPPC11	Trafficking protein particle complex subunit 11; Involved in endoplasmic reticulum to Golgi apparatus trafficking at a very early stage; Trafficking protein particle complex
MCL	7	Dark Golden Rod	44	TTN	Titin; Key component in the assembly and functioning of vertebrate striated muscles. By providing connections at the level of individual microfilaments, it contributes to the fine balance of forces between the two halves of the sarcomere. The size and extensibility of the cross-links are the main determinants of sarcomere extensibility properties of muscle. In non-muscle cells, seems to play a ro…
MCL	7	Dark Golden Rod	44	UGDH	UDP-glucose 6-dehydrogenase; Involved in the biosynthesis of glycosaminoglycans; hyaluronan, chondroitin sulfate, and heparan sulfate
MCL	8	Khaki	21	ADCK3	Atypical kinase COQ8A, mitochondrial; Atypical kinase involved in the biosynthesis of coenzyme Q, also named ubiquinone, an essential lipid-soluble electron transporter for aerobic cellular respiration. Its substrate specificity is unclear: does not show any protein kinase activity. Probably acts as a small molecule kinase, possibly a lipid kinase that phosphorylates a prenyl lipid in the ubiquin…
MCL	8	Khaki	21	AP4S1	AP-4 complex subunit sigma-1; Component of the adaptor protein complex 4 (AP-4). Adaptor protein complexes are vesicle coat components involved both in vesicle formation and cargo selection. They control the vesicular transport of proteins in different trafficking pathways. AP-4 forms a non clathrin- associated coat on vesicles departing the trans-Golgi network (TGN) and may be involved in the ta…
MCL	8	Khaki	21	AP5Z1	AP-5 complex subunit zeta-1; As part of AP-5, a probable fifth adaptor protein complex it may be involved in endosomal transport. According to it is a putative helicase required for efficient homologous recombination DNA double-strand break repair; Armadillo-like helical domain containing
MCL	8	Khaki	21	ATL1	Atlastin-1; GTPase tethering membranes through formation of trans- homooligomers and mediating homotypic fusion of endoplasmic reticulum membranes. Functions in endoplasmic reticulum tubular network biogenesis. May also regulate Golgi biogenesis. May regulate axonal development; Belongs to the TRAFAC class dynamin-like GTPase superfamily. GB1/RHD3-type GTPase family. GB1 subfamily
MCL	8	Khaki	21	CP	Ceruloplasmin; Ceruloplasmin is a blue, copper-binding (6-7 atoms per molecule) glycoprotein. It has ferroxidase activity oxidizing Fe(2+) to Fe(3+) without releasing radical oxygen species. It is involved in iron transport across the cell membrane. Provides Cu(2+) ions for the ascorbate-mediated deaminase degradation of the heparan sulfate chains of GPC1. May also play a role in fetal lung devel…
MCL	8	Khaki	21	DCAF17	DDB1- and CUL4-associated factor 17; May function as a substrate receptor for CUL4-DDB1 E3 ubiquitin-protein ligase complex; DDB1 and CUL4 associated factors
MCL	8	Khaki	21	DDHD2	Phospholipase DDHD2; Phospholipase that hydrolyzes preferentially phosphatidic acid, including 1,2-dioleoyl-sn-phosphatidic acid, and phosphatidylethanolamine. Specifically binds to phosphatidylinositol 3-phosphate (PI(3)P), phosphatidylinositol 4- phosphate (PI(4)P), phosphatidylinositol 5-phosphate (PI(5)P) and possibly phosphatidylinositol 4,5-bisphosphate (PI(4,5)P2). May be involved in the m…
MCL	8	Khaki	21	FA2H	Fatty acid 2-hydroxylase; Required for alpha-hydroxylation of free fatty acids and the formation of alpha-hydroxylated sphingolipids; Belongs to the sterol desaturase family. SCS7 subfamily
MCL	8	Khaki	21	GTPBP2	GTP binding protein 2; Belongs to the TRAFAC class translation factor GTPase superfamily. Classic translation factor GTPase family. GTPBP1 subfamily
MCL	8	Khaki	21	KIF1A	Kinesin-like protein KIF1A; Motor for anterograde axonal transport of synaptic vesicle precursors; Belongs to the TRAFAC class myosin-kinesin ATPase superfamily. Kinesin family. Unc-104 subfamily
MCL	8	Khaki	21	KIF1C	Kinesin-like protein KIF1C; Motor required for the retrograde transport of Golgi vesicles to the endoplasmic reticulum. Has a microtubule plus end- directed motility; Kinesins
MCL	8	Khaki	21	MICU1	Calcium uptake protein 1, mitochondrial; Key regulator of mitochondrial calcium uniporter (MCU) that senses calcium level via its EF-hand domains. MICU1 and MICU2 form a disulfide-linked heterodimer that stimulates and inhibits MCU activity, depending on the concentration of calcium. MICU1 acts both as an activator or inhibitor of mitochondrial calcium uptake. Acts as a gatekeeper of MCU at low c…
MCL	8	Khaki	21	PANK2	Pantothenate kinase 2, mitochondrial; May be the master regulator of the CoA biosynthesis; Belongs to the type II pantothenate kinase family
MCL	8	Khaki	21	PLA2G6	85/88 kDa calcium-independent phospholipase A2; Catalyzes the release of fatty acids from phospholipids. It has been implicated in normal phospholipid remodeling, nitric oxide-induced or vasopressin-induced arachidonic acid release and in leukotriene and prostaglandin production. May participate in fas mediated apoptosis and in regulating transmembrane ion flux in glucose-stimulated B-cells. Has …
MCL	8	Khaki	21	PNPLA6	Neuropathy target esterase; Phospholipase B that deacylates intracellular phosphatidylcholine (PtdCho), generating glycerophosphocholine (GroPtdCho). This deacylation occurs at both sn-2 and sn-1 positions of PtdCho. Its specific chemical modification by certain organophosphorus (OP) compounds leads to distal axonopathy; Patatin like phospholipase domain containing
MCL	8	Khaki	21	SACS	Sacsin; Co-chaperone which acts as a regulator of the Hsp70 chaperone machinery and may be involved in the processing of other ataxia-linked proteins; DNAJ heat shock proteins
MCL	8	Khaki	21	SPG11	SPG11, spatacsin vesicle trafficking associated; Spatacsin; May play a role in neurite plasticity by maintaining cytoskeleton stability and regulating synaptic vesicle transport
MCL	8	Khaki	21	SPG7	Paraplegin; ATP-dependent zinc metalloprotease. Plays a role in the formation and regulation of the mitochondrial permeability transition pore (mPTP) and its proteolytic activity is dispensable for this function; In the N-terminal section; belongs to the AAA ATPase family
MCL	8	Khaki	21	TTC19	Tetratricopeptide repeat protein 19, mitochondrial; Required for the preservation of the structural and functional integrity of mitochondrial respiratory complex III by allowing the physiological turnover of the Rieske protein UQCRFS1. Involved in the clearance of UQCRFS1 N-terminal fragments, which are produced upon incorporation of UQCRFS1 into the complex III and whose presence is detrimental …
MCL	8	Khaki	21	WDR45	WD repeat domain phosphoinositide-interacting protein 4; Plays an important role in the autophagy pathway, which is the major intracellular degradation system by which cytoplasmic materials are packaged into autophagosomes and delivered to lysosomes for degradation; Belongs to the WD repeat SVP1 family
MCL	8	Khaki	21	ZFYVE26	Zinc finger FYVE domain-containing protein 26; Phosphatidylinositol 3-phosphate-binding protein required for the abcission step in cytokinesis: recruited to the midbody during cytokinesis and acts as a regulator of abcission. May also be required for efficient homologous recombination DNA double-strand break repair; Zinc fingers FYVE-type
MCL	9	Olive Drab	14	ARV1	ARV1 homolog, fatty acid homeostasis modulator; Protein ARV1; Plays a role as a mediator in the endoplasmic reticulum (ER) cholesterol and bile acid homeostasis. Participates in sterol transport out of the ER and distribution into plasma membranes
MCL	9	Olive Drab	14	DMPK	Dystrophia myotonica-protein kinase; Myotonin-protein kinase; Non-receptor serine/threonine protein kinase which is necessary for the maintenance of skeletal muscle structure and function. May play a role in myocyte differentiation and survival by regulating the integrity of the nuclear envelope and the expression of muscle-specific genes. May also phosphorylate PPP1R12A and inhibit the myosin ph…
MCL	9	Olive Drab	14	GPAA1	Glycosylphosphatidylinositol anchor attachment 1 protein; Essential for GPI-anchoring of precursor proteins but not for GPI synthesis. Acts before or during formation of the carbonyl intermediate
MCL	9	Olive Drab	14	LEMD3	Inner nuclear membrane protein Man1; Can function as a specific repressor of TGF-beta, activin, and BMP signaling through its interaction with the R-SMAD proteins. Antagonizes TGF-beta-induced cell proliferation arrest; LEM domain containing
MCL	9	Olive Drab	14	PGAP3	Post-GPI attachment to proteins factor 3; Involved in the lipid remodeling steps of GPI-anchor maturation. Lipid remodeling steps consist in the generation of 2 saturated fatty chains at the sn-2 position of GPI-anchors proteins. Required for phospholipase A2 activity that removes an acyl-chain at the sn-2 position of GPI-anchors during the remodeling of GPI (Probable); Belongs to the PGAP3 family
MCL	9	Olive Drab	14	PIGG	GPI ethanolamine phosphate transferase 2; Ethanolamine phosphate transferase involved in glycosylphosphatidylinositol-anchor biosynthesis. Transfers ethanolamine phosphate to the GPI second mannose; Belongs to the PIGG/PIGN/PIGO family. PIGG subfamily
MCL	9	Olive Drab	14	PIGL	N-acetylglucosaminyl-phosphatidylinositol de-N-acetylase; Involved in the second step of GPI biosynthesis. De-N- acetylation of N-acetylglucosaminyl-phosphatidylinositol; Belongs to the PIGL family
MCL	9	Olive Drab	14	PIGN	GPI ethanolamine phosphate transferase 1; Ethanolamine phosphate transferase involved in glycosylphosphatidylinositol-anchor biosynthesis. Transfers ethanolamine phosphate to the first alpha-1,4-linked mannose of the glycosylphosphatidylinositol precursor of GPI-anchor (By similarity). May act as suppressor of replication stress and chromosome missegregation; Belongs to the PIGG/PIGN/PIGO family.…
MCL	9	Olive Drab	14	PIGO	GPI ethanolamine phosphate transferase 3; Ethanolamine phosphate transferase involved in glycosylphosphatidylinositol-anchor biosynthesis. Transfers ethanolamine phosphate to the GPI third mannose which links the GPI-anchor to the C-terminus of the proteins by an amide bond; Belongs to the PIGG/PIGN/PIGO family. PIGO subfamily
MCL	9	Olive Drab	14	PIGP	Phosphatidylinositol N-acetylglucosaminyltransferase subunit P; Part of the complex catalyzing the transfer of N- acetylglucosamine from UDP-N-acetylglucosamine to phosphatidylinositol, the first step of GPI biosynthesis; Belongs to the PIGP family
MCL	9	Olive Drab	14	PIGS	Phosphatidylinositol glycan anchor biosynthesis class s; GPI transamidase component PIG-S; Component of the GPI transamidase complex. Essential for transfer of GPI to proteins, particularly for formation of carbonyl intermediates; Belongs to the PIGS family
MCL	9	Olive Drab	14	PIGT	Phosphatidylinositol glycan anchor biosynthesis class t; GPI transamidase component PIG-T; Component of the GPI transamidase complex. Essential for transfer of GPI to proteins, particularly for formation of carbonyl intermediates; Belongs to the PIGT family
MCL	9	Olive Drab	14	PIGV	GPI mannosyltransferase 2; Alpha-1,6-mannosyltransferase involved in glycosylphosphatidylinositol-anchor biosynthesis. Transfers the second mannose to the glycosylphosphatidylinositol during GPI precursor assembly; Dolichyl D-mannosyl phosphate dependent mannosyltransferases
MCL	9	Olive Drab	14	PIGW	Phosphatidylinositol-glycan biosynthesis class W protein; Required for the transport of GPI-anchored proteins to the plasma membrane. Probable acetyltransferase, which acetylates the inositol ring of phosphatidylinositol during biosynthesis of GPI-anchor. Acetylation during GPI-anchor biosynthesis is not essential for the subsequent mannosylation and is usually removed soon after the attachment o…
MCL	10	Green	13	ABCD1	ATP-binding cassette sub-family D member 1; Probable transporter. The nucleotide-binding fold acts as an ATP-binding subunit with ATPase activity; Belongs to the ABC transporter superfamily. ABCD family. Peroxisomal fatty acyl CoA transporter (TC 3.A.1.203) subfamily
MCL	10	Green	13	ALDH3A2	Aldehyde dehydrogenase 3 family member a2; Fatty aldehyde dehydrogenase; Catalyzes the oxidation of long-chain aliphatic aldehydes to fatty acids. Active on a variety of saturated and unsaturated aliphatic aldehydes between 6 and 24 carbons in length. Responsible for conversion of the sphingosine 1-phosphate (S1P) degradation product hexadecenal to hexadecenoic acid
MCL	10	Green	13	HMGCL	Hydroxymethylglutaryl-CoA lyase, mitochondrial; Key enzyme in ketogenesis (ketone body formation). Terminal step in leucine catabolism. Ketone bodies (beta- hydroxybutyrate, acetoacetate and acetone) are essential as an alternative source of energy to glucose, as lipid precursors and as regulators of metabolism
MCL	10	Green	13	HSD17B4	Peroxisomal multifunctional enzyme type 2; Bifunctional enzyme acting on the peroxisomal beta- oxidation pathway for fatty acids. Catalyzes the formation of 3- ketoacyl-CoA intermediates from both straight-chain and 2-methyl- branched-chain fatty acids; Short chain dehydrogenase/reductase superfamily
MCL	10	Green	13	MOCS2	Molybdopterin synthase catalytic subunit; Catalytic subunit of the molybdopterin synthase complex, a complex that catalyzes the conversion of precursor Z into molybdopterin. Acts by mediating the incorporation of 2 sulfur atoms from thiocarboxylated MOCS2A into precursor Z to generate a dithiolene group; Belongs to the MoaE family. MOCS2B subfamily
MCL	10	Green	13	PEX1	Peroxisomal biogenesis factor 1; Peroxisome biogenesis factor 1; Required for stability of PEX5 and protein import into the peroxisome matrix. Anchored by PEX26 to peroxisome membranes, possibly to form heteromeric AAA ATPase complexes required for the import of proteins into peroxisomes
MCL	10	Green	13	PEX10	Peroxisome biogenesis factor 10; Somewhat implicated in the biogenesis of peroxisomes; Peroxins
MCL	10	Green	13	PEX11B	Peroxisomal membrane protein 11B; Involved in peroxisomal proliferation. May regulate peroxisome division by recruiting the dynamin-related GTPase DNM1L to the peroxisomal membrane. Promotes membrane protrusion and elongation on the peroxisomal surface; Belongs to the peroxin-11 family
MCL	10	Green	13	PEX12	Peroxisomal biogenesis factor 12; Peroxisome assembly protein 12; Required for protein import into peroxisomes; Peroxins
MCL	10	Green	13	PEX2	Peroxisome biogenesis factor 2; Somewhat implicated in the biogenesis of peroxisomes; Belongs to the pex2/pex10/pex12 family
MCL	10	Green	13	PEX6	Peroxisomal biogenesis factor 6; Peroxisome assembly factor 2; Involved in peroxisome biosynthesis. Required for stability of the PTS1 receptor. Anchored by PEX26 to peroxisome membranes, possibly to form heteromeric AAA ATPase complexes required for the import of proteins into peroxisomes
MCL	10	Green	13	PEX7	Peroxisomal targeting signal 2 receptor; Binds to the N-terminal PTS2-type peroxisomal targeting signal and plays an essential role in peroxisomal protein import; Belongs to the WD repeat peroxin-7 family
MCL	10	Green	13	PHYH	Phytanoyl-CoA dioxygenase, peroxisomal; Converts phytanoyl-CoA to 2-hydroxyphytanoyl-CoA
MCL	11	Cyan	11	DUOX2	Dual oxidase 2; Generates hydrogen peroxide which is required for the activity of thyroid peroxidase/TPO and lactoperoxidase/LPO. Plays a role in thyroid hormones synthesis and lactoperoxidase-mediated antimicrobial defense at the surface of mucosa. May have its own peroxidase activity through its N-terminal peroxidase-like domain
MCL	11	Cyan	11	DUOXA2	Dual oxidase maturation factor 2; Required for the maturation and the transport from the endoplasmic reticulum to the plasma membrane of functional DUOX2. May play a role in thyroid hormone synthesis; Belongs to the DUOXA family
MCL	11	Cyan	11	FOXE1	Forkhead box protein E1; Transcription factor that binds consensus sites on a variety of gene promoters and activate their transcription. Involved in proper palate formation, most probably through the expression of MSX1 and TGFB3 genes which are direct targets of this transcription factor. Also implicated in thyroid gland morphogenesis. May indirectly play a role in cell growth and migration thro…
MCL	11	Cyan	11	FOXI1	Forkhead box protein I1; Transcriptional activator required for the development of normal hearing, sense of balance and kidney function. Required for the expression of SLC26A4/PDS, JAG1 and COCH in a subset of epithelial cells and the development of the endolymphatic system in the inner ear. Also required for the expression of SLC4A1/AE1, SLC4A9/AE4, ATP6V1B1 and the differentiation of intercalat…
MCL	11	Cyan	11	IYD	Iodotyrosine deiodinase 1; Catalyzes the oxidative NADPH-dependent deiodination of monoiodotyrosine (L-MIT) or diiodotyrosine (L-DIT). Acts during the hydrolysis of thyroglobulin to liberate iodide, which can then reenter the hormone-producing pathways. Acts more efficiently on monoiodotyrosine than on diiodotyrosine; Belongs to the nitroreductase family
MCL	11	Cyan	11	SLC26A4	Solute carrier family 26 (sodium-independent chloride/iodide transporter), member 4; Pendrin; Sodium-independent transporter of chloride and iodide; Belongs to the SLC26A/SulP transporter (TC 2.A.53) family
MCL	11	Cyan	11	TBX22	T-box transcription factor TBX22; Probable transcriptional regulator involved in developmental processes. This is major determinant crucial to palatogenesis; T-boxes
MCL	11	Cyan	11	TG	Thyroglobulin; Precursor of the iodinated thyroid hormones thyroxine (T4) and triiodothyronine (T3); Belongs to the type-B carboxylesterase/lipase family
MCL	11	Cyan	11	TPO	Thyroid peroxidase; Iodination and coupling of the hormonogenic tyrosines in thyroglobulin to yield the thyroid hormones T(3) and T(4); Belongs to the peroxidase family. XPO subfamily
MCL	11	Cyan	11	TSHB	Thyrotropin subunit beta; Indispensable for the control of thyroid structure and metabolism; Endogenous ligands
MCL	11	Cyan	11	TSHR	Thyrotropin receptor; Receptor for the thyroid-stimulating hormone (TSH) or thyrotropin. Also acts as a receptor for the heterodimeric glycoprotein hormone (GPHA2:GPHB5) or thyrostimulin. The activity of this receptor is mediated by G proteins which activate adenylate cyclase. Plays a central role in controlling thyroid cell metabolism (By similarity); Belongs to the G-protein coupled receptor 1 …
MCL	12	Sky Blue 2	10	ADA	Adenosine deaminase; Catalyzes the hydrolytic deamination of adenosine and 2- deoxyadenosine. Plays an important role in purine metabolism and in adenosine homeostasis. Modulates signaling by extracellular adenosine, and so contributes indirectly to cellular signaling events. Acts as a positive regulator of T-cell coactivation, by binding DPP4. Its interaction with DPP4 regulates lymphocyte- epit…
MCL	12	Sky Blue 2	10	ADAR	Double-stranded RNA-specific adenosine deaminase; Catalyzes the hydrolytic deamination of adenosine to inosine in double-stranded RNA (dsRNA) referred to as A-to-I RNA editing. This may affect gene expression and function in a number of ways that include mRNA translation by changing codons and hence the amino acid sequence of proteins; pre-mRNA splicing by altering splice site recognition sequenc…
MCL	12	Sky Blue 2	10	IFIH1	Interferon-induced helicase C domain-containing protein 1; Innate immune receptor which acts as a cytoplasmic sensor of viral nucleic acids and plays a major role in sensing viral infection and in the activation of a cascade of antiviral responses including the induction of type I interferons and proinflammatory cytokines. Its ligands include mRNA lacking 2'-O- methylation at their 5' cap and lon…
MCL	12	Sky Blue 2	10	IKBKG	NF-kappa-B essential modulator; Regulatory subunit of the IKK core complex which phosphorylates inhibitors of NF-kappa-B thus leading to the dissociation of the inhibitor/NF-kappa-B complex and ultimately the degradation of the inhibitor. Its binding to scaffolding polyubiquitin seems to play a role in IKK activation by multiple signaling receptor pathways. However, the specific type of polyubiqu…
MCL	12	Sky Blue 2	10	OTUD5	OTU domain-containing protein 5; Deubiquitinating enzyme that functions as negative regulator of the innate immune system. Acts via TRAF3 deubiquitination and subsequent suppression of type I interferon (IFN) production. Has peptidase activity towards 'Lys-48'- and 'Lys-63'-linked polyubiquitin chains. Can also cleave 'Lys-11'- linked ubiquitin chains (in vitro)
MCL	12	Sky Blue 2	10	PSMB8	Proteasome subunit beta type-8; The proteasome is a multicatalytic proteinase complex which is characterized by its ability to cleave peptides with Arg, Phe, Tyr, Leu, and Glu adjacent to the leaving group at neutral or slightly basic pH. The proteasome has an ATP-dependent proteolytic activity. This subunit is involved in antigen processing to generate class I binding peptides. Replacement of PS…
MCL	12	Sky Blue 2	10	RNASEH2B	Ribonuclease H2 subunit B; Non catalytic subunit of RNase H2, an endonuclease that specifically degrades the RNA of RNA:DNA hybrids. Participates in DNA replication, possibly by mediating the removal of lagging- strand Okazaki fragment RNA primers during DNA replication. Mediates the excision of single ribonucleotides from DNA:RNA duplexes
MCL	12	Sky Blue 2	10	RNASEH2C	Ribonuclease H2 subunit C; Non catalytic subunit of RNase H2, an endonuclease that specifically degrades the RNA of RNA:DNA hybrids. Participates in DNA replication, possibly by mediating the removal of lagging- strand Okazaki fragment RNA primers during DNA replication. Mediates the excision of single ribonucleotides from DNA:RNA duplexes
MCL	12	Sky Blue 2	10	SAMHD1	Deoxynucleoside triphosphate triphosphohydrolase SAMHD1; Host restriction nuclease involved in defense response to virus. Has dNTPase activity and reduces cellular dNTP levels to levels too low for retroviral reverse transcription to occur. Blocks early-stage virus replication in dendritic and other myeloid cells. Likewise, suppresses LINE-1 retrotransposon activity. May play a role in mediating …
MCL	12	Sky Blue 2	10	TREX1	Three-prime repair exonuclease 1; Major cellular 3'-to-5' DNA exonuclease which digests single-stranded DNA (ssDNA) and double-stranded DNA (dsDNA) with mismatched 3' termini. Prevents cell-intrinsic initiation of autoimmunity. Acts by metabolizing DNA fragments from endogenous retroelements, including L1, LTR and SINE elements. Unless degraded, these DNA fragments accumulate in the cytosol and a…
MCL	13	Sky Blue	9	LINS	Protein lines homolog 1; Lines homolog (Drosophila)
MCL	13	Sky Blue	9	PREPL	Prolyl endopeptidase-like; Probable serine peptidase whose precise substrate specificity remains unclear. Does not cleave peptides after a arginine or lysine residue. May play a role in the regulation of synaptic vesiscle exocytosis
MCL	13	Sky Blue	9	SLC1A4	Neutral amino acid transporter A; Transporter for alanine, serine, cysteine, and threonine. Exhibits sodium dependence; Solute carriers
MCL	13	Sky Blue	9	SLC29A3	Equilibrative nucleoside transporter 3; Mediates both influx and efflux of nucleosides across the membrane (equilibrative transporter). Mediates transport of adenine, adenosine and uridine, as well as several nucleoside analog drugs, such as anticancer and antiviral agents, including cladribine, cordycepin, tubercidin and AZT. Does not transport hypoxanthine; Solute carriers
MCL	13	Sky Blue	9	SLC36A2	Proton-coupled amino acid transporter 2; Involved in a pH-dependent electrogenic neuronal transport and sequestration of small amino acids. Transports glycine and proline. Inhibited by sarcosine (By similarity); Belongs to the amino acid/polyamine transporter 2 family
MCL	13	Sky Blue	9	SLC3A1	Neutral and basic amino acid transport protein rBAT; Involved in the high-affinity, sodium-independent transport of cystine and neutral and dibasic amino acids (system B(0,+)-like activity). May function as an activator of SLC7A9 and be involved in the high-affinity reabsorption of cystine in the kidney tubule; Solute carriers
MCL	13	Sky Blue	9	SLC6A19	Sodium-dependent neutral amino acid transporter B(0)AT1; Transporter that mediates resorption of neutral amino acids across the apical membrane of renal and intestinal epithelial cells. This uptake is sodium-dependent and chloride- independent; Belongs to the sodium:neurotransmitter symporter (SNF) (TC 2.A.22) family. SLC6A19 subfamily
MCL	13	Sky Blue	9	SLC6A8	Solute carrier family 6 (neurotransmitter transporter, creatine) member 8; Sodium- and chloride-dependent creatine transporter 1; Required for the uptake of creatine in muscles and brain; Solute carriers
MCL	13	Sky Blue	9	SLC7A7	Y+L amino acid transporter 1; Involved in the sodium-independent uptake of dibasic amino acids and sodium-dependent uptake of some neutral amino acids. Requires coexpression with SLC3A2/4F2hc to mediate the uptake of arginine, leucine and glutamine. Plays a role in nitric oxide synthesis in human umbilical vein endothelial cells (HUVECs) via transport of L-arginine. Involved in the transport of L…
MCL	14	Cornflower Blue 2	8	BRF1	BRF1, RNA polymerase III transcription initiation factor subunit; Transcription factor IIIB 90 kDa subunit; General activator of RNA polymerase which utilizes different TFIIIB complexes at structurally distinct promoters. The isoform 1 is involved in the transcription of tRNA, adenovirus VA1, 7SL and 5S RNA. Isoform 2 is required for transcription of the U6 promoter
MCL	14	Cornflower Blue 2	8	DDX54	ATP-dependent RNA helicase DDX54; Has RNA-dependent ATPase activity. Represses the transcriptional activity of nuclear receptors; DEAD-box helicases
MCL	14	Cornflower Blue 2	8	NFIA	Nuclear factor 1 A-type; Recognizes and binds the palindromic sequence 5'- TTGGCNNNNNGCCAA-3' present in viral and cellular promoters and in the origin of replication of adenovirus type 2. These proteins are individually capable of activating transcription and replication
MCL	14	Cornflower Blue 2	8	NFIX	Nuclear factor 1 X-type; Recognizes and binds the palindromic sequence 5'- TTGGCNNNNNGCCAA-3' present in viral and cellular promoters and in the origin of replication of adenovirus type 2. These proteins are individually capable of activating transcription and replication
MCL	14	Cornflower Blue 2	8	POLR1C	DNA-directed RNA polymerases I and III subunit RPAC1; DNA-dependent RNA polymerase catalyzes the transcription of DNA into RNA using the four ribonucleoside triphosphates as substrates. Common component of RNA polymerases I and III which synthesize ribosomal RNA precursors and small RNAs, such as 5S rRNA and tRNAs, respectively. RPAC1 is part of the Pol core element with the central large cleft a…
MCL	14	Cornflower Blue 2	8	POLR3A	DNA-directed RNA polymerase III subunit RPC1; DNA-dependent RNA polymerase catalyzes the transcription of DNA into RNA using the four ribonucleoside triphosphates as substrates. Largest and catalytic core component of RNA polymerase III which synthesizes small RNAs, such as 5S rRNA and tRNAs. Forms the polymerase active center together with the second largest subunit. A single-stranded DNA templa…
MCL	14	Cornflower Blue 2	8	POLR3B	DNA-directed RNA polymerase III subunit RPC2; DNA-dependent RNA polymerase catalyzes the transcription of DNA into RNA using the four ribonucleoside triphosphates as substrates. Second largest core component of RNA polymerase III which synthesizes small RNAs, such as 5S rRNA and tRNAs. Proposed to contribute to the polymerase catalytic activity and forms the polymerase active center together with…
MCL	14	Cornflower Blue 2	8	SIL1	Nucleotide exchange factor SIL1; Required for protein translocation and folding in the endoplasmic reticulum (ER). Functions as a nucleotide exchange factor for the ER lumenal chaperone HSPA5; Belongs to the SIL1 family
MCL	15	Blue	8	CYP24A1	1,25-dihydroxyvitamin D(3) 24-hydroxylase, mitochondrial; Has a role in maintaining calcium homeostasis. Catalyzes the NADPH-dependent 24-hydroxylation of calcidiol (25- hydroxyvitamin D(3)) and calcitriol (1-alpha,25-dihydroxyvitamin D(3)). The enzyme can perform up to 6 rounds of hydroxylation of calcitriol leading to calcitroic acid. It also shows 23- hydroxylating activity leading to 1-alpha,…
MCL	15	Blue	8	CYP27A1	Sterol 26-hydroxylase, mitochondrial; Catalyzes the first step in the oxidation of the side chain of sterol intermediates; the 27-hydroxylation of 5-beta- cholestane-3-alpha,7-alpha,12-alpha-triol. Has also a vitamin D3- 25-hydroxylase activity; Belongs to the cytochrome P450 family
MCL	15	Blue	8	DHCR7	7-dehydrocholesterol reductase; Production of cholesterol by reduction of C7-C8 double bond of 7-dehydrocholesterol (7-DHC); Belongs to the ERG4/ERG24 family
MCL	15	Blue	8	EBP	3-beta-hydroxysteroid-Delta(8),Delta(7)-isomerase; Catalyzes the conversion of Delta(8)-sterols to their corresponding Delta(7)-isomers; Belongs to the EBP family
MCL	15	Blue	8	LIPA	Lysosomal acid lipase/cholesteryl ester hydrolase; Crucial for the intracellular hydrolysis of cholesteryl esters and triglycerides that have been internalized via receptor- mediated endocytosis of lipoprotein particles. Important in mediating the effect of LDL (low density lipoprotein) uptake on suppression of hydroxymethylglutaryl-CoA reductase and activation of endogenous cellular cholesteryl …
MCL	15	Blue	8	LSS	Lanosterol synthase; Catalyzes the cyclization of (S)-2,3 oxidosqualene to lanosterol, a reaction that forms the sterol nucleus. Through the production of lanosterol may regulate lens protein aggregation and increase transparency; Belongs to the terpene cyclase/mutase family
MCL	15	Blue	8	MVK	Mevalonate kinase; May be a regulatory site in cholesterol biosynthetic pathway; Belongs to the GHMP kinase family. Mevalonate kinase subfamily
MCL	15	Blue	8	SIGMAR1	Sigma non-opioid intracellular receptor 1; Functions in lipid transport from the endoplasmic reticulum and is involved in a wide array of cellular functions probably through regulation of the biogenesis of lipid microdomains at the plasma membrane. Involved in the regulation of different receptors it plays a role in BDNF signaling and EGF signaling. Also regulates ion channels like the potassium …
MCL	16	Cornflower Blue	7	ALOX12B	Arachidonate 12-lipoxygenase, 12R-type; Non-heme iron-containing dioxygenase that catalyzes the stereo-specific peroxidation of free and esterified polyunsaturated fatty acids generating a spectrum of bioactive lipid mediators. Mainly converts arachidonic acid to (12R)- hydroperoxyeicosatetraenoic acid/(12R)-HPETE and minor stereoisomers. In the skin, acts upstream of ALOXE3 on the lineolate moie…
MCL	16	Cornflower Blue	7	ALOXE3	Hydroperoxy icosatetraenoate dehydratase/isomerase; Hydroperoxide isomerase ALOXE3; Non-heme iron-containing lipoxygenase which is atypical in that it displays a prominent hydroperoxide isomerase activity and a reduced dioxygenase activity compared to other lipoxygenases. The hydroperoxide isomerase activity catalyzes the isomerization of hydroperoxides, derived from arachidonic and linoleic acid…
MCL	16	Cornflower Blue	7	DSG4	Desmoglein-4; Component of intercellular desmosome junctions. Involved in the interaction of plaque proteins and intermediate filaments mediating cell-cell adhesion. Coordinates the transition from proliferation to differentiation in hair follicle keratinocytes (By similarity); Desmosomal cadherins
MCL	16	Cornflower Blue	7	DST	Dystonin; Cytoskeletal linker protein. Acts as an integrator of intermediate filaments, actin and microtubule cytoskeleton networks. Required for anchoring either intermediate filaments to the actin cytoskeleton in neural and muscle cells or keratin- containing intermediate filaments to hemidesmosomes in epithelial cells. The proteins may self-aggregate to form filaments or a two- dimensional mes…
MCL	16	Cornflower Blue	7	KRT81	Keratin, type II cuticular Hb1; Keratins, type II
MCL	16	Cornflower Blue	7	KRT86	Keratin, type II cuticular Hb6; Keratins, type II
MCL	16	Cornflower Blue	7	SPINK5	Serine protease inhibitor Kazal-type 5; Serine protease inhibitor, probably important for the anti-inflammatory and/or antimicrobial protection of mucous epithelia. Contribute to the integrity and protective barrier function of the skin by regulating the activity of defense- activating and desquamation-involved proteases. Inhibits KLK5, it's major target, in a pH-dependent manner. Inhibits KLK7, …
MCL	17	Purple	6	EXOSC3	Exosome complex component RRP40; Non-catalytic component of the RNA exosome complex which has 3'->5' exoribonuclease activity and participates in a multitude of cellular RNA processing and degradation events. In the nucleus, the RNA exosome complex is involved in proper maturation of stable RNA species such as rRNA, snRNA and snoRNA, in the elimination of RNA processing by-products and non-coding…
MCL	17	Purple	6	EXOSC8	Exosome complex component RRP43; Non-catalytic component of the RNA exosome complex which has 3'->5' exoribonuclease activity and participates in a multitude of cellular RNA processing and degradation events. In the nucleus, the RNA exosome complex is involved in proper maturation of stable RNA species such as rRNA, snRNA and snoRNA, in the elimination of RNA processing by-products and non-coding…
MCL	17	Purple	6	PNPT1	Polyribonucleotide nucleotidyltransferase 1, mitochondrial; RNA-binding protein implicated in numerous RNA metabolic processes. Catalyzes the phosphorolysis of single-stranded polyribonucleotides processively in the 3'-to-5' direction. Mitochondrial intermembrane factor with RNA-processing exoribonulease activity. Component of the mitochondrial degradosome (mtEXO) complex, that degrades 3' overha…
MCL	17	Purple	6	SBDS	Ribosome maturation protein SBDS; Required for the assembly of mature ribosomes and ribosome biogenesis. Together with EFL1, triggers the GTP- dependent release of EIF6 from 60S pre-ribosomes in the cytoplasm, thereby activating ribosomes for translation competence by allowing 80S ribosome assembly and facilitating EIF6 recycling to the nucleus, where it is required for 60S rRNA processing and nu…
MCL	17	Purple	6	TOE1	Target of egr1, exonuclease; Target of EGR1 protein 1; Inhibits cell growth rate and cell cycle. Induces CDKN1A expression as well as TGF-beta expression. Mediates the inhibitory growth effect of EGR1. Involved in the maturation of snRNAs and snRNA 3'-tail processing
MCL	17	Purple	6	TTC37	Tetratricopeptide repeat protein 37; Component of the SKI complex which is thought to be involved in exosome-mediated RNA decay and associates with transcriptionally active genes in a manner dependent on PAF1 complex (PAF1C); Tetratricopeptide repeat domain containing
MCL	18	Medium Purple	6	CNOT3	CCR4-NOT transcription complex subunit 3; Component of the CCR4-NOT complex which is one of the major cellular mRNA deadenylases and is linked to various cellular processes including bulk mRNA degradation, miRNA-mediated repression, translational repression during translational initiation and general transcription regulation. Additional complex functions may be a consequence of its influence on m…
MCL	18	Medium Purple	6	D2HGDH	D-2-hydroxyglutarate dehydrogenase, mitochondrial; Catalyzes the oxidation of D-2-hydroxyglutarate to alpha-ketoglutarate
MCL	18	Medium Purple	6	DCPS	m7GpppX diphosphatase; Decapping scavenger enzyme that catalyzes the cleavage of a residual cap structure following the degradation of mRNAs by the 3'->5' exosome-mediated mRNA decay pathway. Hydrolyzes cap analog structures like 7-methylguanosine nucleoside triphosphate (m7GpppG) with up to 10 nucleotide substrates (small capped oligoribonucleotides) and specifically releases 5'-phosphorylated R…
MCL	18	Medium Purple	6	MOCS1	Molybdenum cofactor biosynthesis protein 1; Isoform MOCS1A and isoform MOCS1B probably form a complex that catalyzes the conversion of 5'-GTP to cyclic pyranopterin monophosphate (cPMP). MOCS1A catalyzes the cyclization of GTP to (8S)-3',8-cyclo-7,8-dihydroguanosine 5'- triphosphate and MOCS1B catalyzes the subsequent conversion of (8S)-3',8-cyclo-7,8-dihydroguanosine 5'-triphosphate to cPMP; In …
MCL	18	Medium Purple	6	PAPSS2	Bifunctional 3'-phosphoadenosine 5'-phosphosulfate synthase 2; Bifunctional enzyme with both ATP sulfurylase and APS kinase activity, which mediates two steps in the sulfate activation pathway. The first step is the transfer of a sulfate group to ATP to yield adenosine 5'-phosphosulfate (APS), and the second step is the transfer of a phosphate group from ATP to APS yielding 3'-phosphoadenylylsulf…
MCL	18	Medium Purple	6	SUOX	Sulfite oxidase, mitochondrial; Sulfite oxidase
MCL	19	Medium Purple 2	6	AQP2	Aquaporin-2; Forms a water-specific channel that provides the plasma membranes of renal collecting duct with high permeability to water, thereby permitting water to move in the direction of an osmotic gradient; Aquaporins
MCL	19	Medium Purple 2	6	BSND	Barttin (chloride channel ka/b beta subunit); Barttin; Functions as a beta-subunit for CLCNKA and CLCNKB chloride channels. In the kidney CLCNK/BSND heteromers mediate chloride reabsorption by facilitating its basolateral efflux. In the stria, CLCNK/BSND channels drive potassium secretion by recycling chloride for the basolateral SLC12A2 cotransporter
MCL	19	Medium Purple 2	6	CLCNKB	Chloride channel protein ClC-Kb; Voltage-gated chloride channel. Chloride channels have several functions including the regulation of cell volume; membrane potential stabilization, signal transduction and transepithelial transport. May be important in urinary concentrating mechanisms; Belongs to the chloride channel (TC 2.A.49) family. CLCNKB subfamily
MCL	19	Medium Purple 2	6	KCNJ1	ATP-sensitive inward rectifier potassium channel 1; In the kidney, probably plays a major role in potassium homeostasis. Inward rectifier potassium channels are characterized by a greater tendency to allow potassium to flow into the cell rather than out of it. Their voltage dependence is regulated by the concentration of extracellular potassium; as external potassium is raised, the voltage range …
MCL	19	Medium Purple 2	6	KCNJ16	Inward rectifier potassium channel 16; Inward rectifier potassium channels are characterized by a greater tendency to allow potassium to flow into the cell rather than out of it. Their voltage dependence is regulated by the concentration of extracellular potassium; as external potassium is raised, the voltage range of the channel opening shifts to more positive voltages. The inward rectification …
MCL	19	Medium Purple 2	6	SLC12A1	Solute carrier family 12 member 1; Electrically silent transporter system. Mediates sodium and chloride reabsorption. Plays a vital role in the regulation of ionic balance and cell volume; Belongs to the SLC12A transporter family
MCL	20	Orchid 3	5	AGL	Amylo-alpha-1, 6-glucosidase, 4-alpha-glucanotransferase; Glycogen debranching enzyme; Multifunctional enzyme acting as 1,4-alpha-D-glucan:1,4- alpha-D-glucan 4-alpha-D-glycosyltransferase and amylo-1,6- glucosidase in glycogen degradation; Belongs to the glycogen debranching enzyme family
MCL	20	Orchid 3	5	GBE1	1,4-alpha-glucan-branching enzyme; Required for normal glycogen accumulation. The alpha 1-6 branches of glycogen play an important role in increasing the solubility of the molecule (Probable); Belongs to the glycosyl hydrolase 13 family. GlgB subfamily
MCL	20	Orchid 3	5	GYS2	Glycogen [starch] synthase, liver; Transfers the glycosyl residue from UDP-Glc to the non- reducing end of alpha-1,4-glucan; Glycosyl transferases group 1 domain containing
MCL	20	Orchid 3	5	PCDH12	Protocadherin-12; Cellular adhesion molecule that may play an important role in cell-cell interactions at interendothelial junctions. Promotes homotypic calcium-dependent aggregation and adhesion and clusters at intercellular junctions. Unable to bind to catenins, weakly associates with the cytoskeleton (By similarity); Non-clustered protocadherins
MCL	20	Orchid 3	5	PHKG2	Phosphorylase b kinase gamma catalytic chain, liver/testis isoform; Catalytic subunit of the phosphorylase b kinase (PHK), which mediates the neural and hormonal regulation of glycogen breakdown (glycogenolysis) by phosphorylating and thereby activating glycogen phosphorylase. May regulate glycogeneolysis in the testis. In vitro, phosphorylates PYGM (By similarity); Belongs to the protein kinase …
MCL	21	Orchid 2	5	CYB5R3	NADH-cytochrome b5 reductase 3; Desaturation and elongation of fatty acids, cholesterol biosynthesis, drug metabolism, and, in erythrocyte, methemoglobin reduction
MCL	21	Orchid 2	5	HBA1	Hemoglobin subunit alpha; Involved in oxygen transport from the lung to the various peripheral tissues; Belongs to the globin family
MCL	21	Orchid 2	5	HBA2	Hemoglobin subunit alpha 2; Involved in oxygen transport from the lung to the various peripheral tissues; Hemoglobin subunits
MCL	21	Orchid 2	5	POR	NADPH--cytochrome P450 reductase; This enzyme is required for electron transfer from NADP to cytochrome P450 in microsomes. It can also provide electron transfer to heme oxygenase and cytochrome B5; Belongs to the NADPH--cytochrome P450 reductase family
MCL	21	Orchid 2	5	RPS19	40S ribosomal protein S19; Required for pre-rRNA processing and maturation of 40S ribosomal subunits; Belongs to the eukaryotic ribosomal protein eS19 family
MCL	22	Violet	4	AAAS	Aladin; Plays a role in the normal development of the peripheral and central nervous system; Nucleoporins
MCL	22	Violet	4	FGD1	FYVE, RhoGEF and PH domain-containing protein 1; Activates CDC42, a member of the Ras-like family of Rho- and Rac proteins, by exchanging bound GDP for free GTP. Plays a role in regulating the actin cytoskeleton and cell shape; Pleckstrin homology domain containing
MCL	22	Violet	4	MC2R	Adrenocorticotropic hormone receptor; Receptor for corticotropin (ACTH). This receptor is mediated by G proteins (G(s)) which activate adenylate cyclase (cAMP); Belongs to the G-protein coupled receptor 1 family
MCL	22	Violet	4	STAR	Steroidogenic acute regulatory protein, mitochondrial; Plays a key role in steroid hormone synthesis by enhancing the metabolism of cholesterol into pregnenolone. Mediates the transfer of cholesterol from the outer mitochondrial membrane to the inner mitochondrial membrane where it is cleaved to pregnenolone; StAR related lipid transfer domain containing
MCL	23	Violet 2	4	CIC	Protein capicua homolog; Transcriptional repressor which plays a role in development of the central nervous system (CNS). In concert with ATXN1 and ATXN1L, involved in brain development
MCL	23	Violet 2	4	SLC13A5	Solute carrier family 13 member 5; High-affinity sodium/citrate cotransporter that mediates citrate entry into cells. The transport process is electrogenic; it is the trivalent form of citrate rather than the divalent form that is recognized as a substrate. May facilitate the utilization of circulating citrate for the generation of metabolic energy and for the synthesis of fatty acids and cholest…
MCL	23	Violet 2	4	SLC25A1	Tricarboxylate transport protein, mitochondrial; Involved in citrate-H(+)/malate exchange. Important for the bioenergetics of hepatic cells as it provides a carbon source for fatty acid and sterol biosyntheses, and NAD(+) for the glycolytic pathway; Solute carriers
MCL	23	Violet 2	4	SLC5A6	Sodium-dependent multivitamin transporter; Transports pantothenate, biotin and lipoate in the presence of sodium; Solute carriers
MCL	24	Orchid	4	NBAS	Neuroblastoma-amplified sequence; Involved in Golgi-to-endoplasmic reticulum (ER) retrograde transport; the function is proposed to depend on its association in the NRZ complex which is believed to play a role in SNARE assembly at the ER
MCL	24	Orchid	4	SAR1B	GTP-binding protein SAR1b; Involved in transport from the endoplasmic reticulum to the Golgi apparatus. Activated by the guanine nucleotide exchange factor PREB. Involved in the selection of the protein cargo and the assembly of the COPII coat complex; ARF GTPase family
MCL	24	Orchid	4	SEC23B	SEC23 homolog B, COPII coat complex component; Protein transport protein Sec23B; Component of the coat protein complex II (COPII) which promotes the formation of transport vesicles from the endoplasmic reticulum (ER). The coat has two main functions, the physical deformation of the endoplasmic reticulum membrane into vesicles and the selection of cargo molecules for their transport to the Golgi c…
MCL	24	Orchid	4	TFG	Trafficking from er to golgi regulator; Protein TFG; Plays a role in the normal dynamic function of the endoplasmic reticulum (ER) and its associated microtubules
MCL	25	Pink	3	ITPA	Inosine triphosphate pyrophosphatase; Pyrophosphatase that hydrolyzes the non-canonical purine nucleotides inosine triphosphate (ITP), deoxyinosine triphosphate (dITP) as well as 2'-deoxy-N-6-hydroxylaminopurine triposphate (dHAPTP) and xanthosine 5'-triphosphate (XTP) to their respective monophosphate derivatives. The enzyme does not distinguish between the deoxy- and ribose forms. Probably excl…
MCL	25	Pink	3	RIPPLY2	Ripply transcriptional repressor 2; Protein ripply2; Plays a role in somitogenesis. Required for somite segregation and establishment of rostrocaudal polarity in somites (By similarity)
MCL	25	Pink	3	ZNF142	Zinc finger protein 142; May be involved in transcriptional regulation; Zinc fingers C2H2-type
MCL	26	Pale Violet Red	3	HERC2	E3 ubiquitin-protein ligase HERC2; E3 ubiquitin-protein ligase that regulates ubiquitin- dependent retention of repair proteins on damaged chromosomes. Recruited to sites of DNA damage in response to ionizing radiation (IR) and facilitates the assembly of UBE2N and RNF8 promoting DNA damage-induced formation of 'Lys-63'-linked ubiquitin chains. Acts as a mediator of binding specificity between UB…
MCL	26	Pale Violet Red	3	RCBTB1	RCC1 and BTB domain-containing protein 1; May be involved in cell cycle regulation by chromatin remodeling; BTB domain containing
MCL	26	Pale Violet Red	3	RP1	Oxygen-regulated protein 1; Microtubule-associated protein regulating the stability and length of the microtubule-based axoneme of photoreceptors. Required for the differentiation of photoreceptor cells, it plays a role in the organization of the outer segment of rod and cone photoreceptors ensuring the correct orientation and higher-order stacking of outer segment disks along the photoreceptor a…
MCL	27	Light Coral	2	NAA10	N-alpha-acetyltransferase 10; Catalytic subunit of the N-terminal acetyltransferase A (NatA) complex which displays alpha (N-terminal) acetyltransferase activity. Acetylates amino termini that are devoid of initiator methionine. The alpha (N-terminal) acetyltransferase activity may be important for vascular, hematopoietic and neuronal growth and development. Without NAA15, displays epsilon (inter…
MCL	27	Light Coral	2	NAA15	N-alpha-acetyltransferase 15, NatA auxiliary subunit; Auxillary subunit of the N-terminal acetyltransferase A (NatA) complex which displays alpha (N-terminal) acetyltransferase activity. The NAT activity may be important for vascular, hematopoietic and neuronal growth and development. Required to control retinal neovascularization in adult ocular endothelial cells. In complex with XRCC6 and XRCC5…

## Sheet: Enrichment subnetwork1 shared G
#category	term ID	term description	observed gene count	background gene count	strength	false discovery rate	matching proteins in your network (labels)
GO Biological Process
GO Process	GO:0007275	Multicellular organism development	184	5023	0.35	2.37e-28	ACTL6B,CDK13,TSC2,COL1A1,PHOX2B,FIG4,UBE3A,MFN2,LEPRE1,ATP7B,MAPK8IP3,DOCK7,APOE,H3F3B,VPS4A,JAG1,APC,HTRA2,SIX3,HECW2,PDGFRB,PHF3,CREBBP,PRDX1,EP300,NOTCH3,BCHE,THRA,CNTNAP1,DNMT3A,CLCN2,SMARCA2,ASXL3,GATA6,ERBB2,SOD1,SPATA5,FREM2,FLCN,PPARG,BRAF,TBC1D24,LRP5,MITF,HESX1,TDGF1,SHH,COL1A2,DCHS1,ANKRD11,MAP2K1,PITX2,MN1,SUV420H1,ITPR1,YWHAG,BPTF,GABRB3,RBFOX1,PROP1,HNF4A,USP9X,TUBB3,FGF8,SOX2,OXTR,…
GO Process	GO:0048731	System development	172	4426	0.37	2.37e-28	ACTL6B,CDK13,TSC2,COL1A1,PHOX2B,FIG4,UBE3A,MFN2,LEPRE1,ATP7B,MAPK8IP3,DOCK7,APOE,H3F3B,JAG1,HTRA2,SIX3,HECW2,PDGFRB,PRDX1,EP300,NOTCH3,BCHE,THRA,CNTNAP1,DNMT3A,CLCN2,SMARCA2,ASXL3,GATA6,ERBB2,SOD1,SPATA5,FREM2,FLCN,PPARG,BRAF,TBC1D24,LRP5,MITF,HESX1,TDGF1,SHH,COL1A2,DCHS1,ANKRD11,MAP2K1,PITX2,SUV420H1,YWHAG,BPTF,GABRB3,RBFOX1,PROP1,HNF4A,USP9X,TUBB3,FGF8,SOX2,OXTR,FBN1,FRAS1,THOC6,NKX2-5,STAC3,LE…
GO Process	GO:0048856	Anatomical structure development	190	5402	0.33	8.13e-28	ACTL6B,CDK13,LZTR1,TSC2,COL1A1,PHOX2B,FIG4,UBE3A,MFN2,LEPRE1,ATP7B,MAPK8IP3,DOCK7,APOE,H3F3B,VPS4A,JAG1,APC,HTRA2,SIX3,HECW2,PDGFRB,PHF3,CREBBP,PRDX1,EP300,NOTCH3,BCHE,THRA,CNTNAP1,DNMT3A,CLCN2,SMARCA2,ASXL3,GATA6,ERBB2,SOD1,KCNH1,SPATA5,FREM2,FLCN,PPARG,BRAF,TBC1D24,LRP5,MITF,HESX1,TDGF1,SHH,COL1A2,DCHS1,ANKRD11,KMT2D,MAP2K1,PITX2,MN1,SUV420H1,ITPR1,YWHAG,BPTF,GABRB3,RBFOX1,PROP1,HNF4A,USP9X,TUB…
GO Process	GO:0032502	Developmental process	197	5841	0.31	3.67e-27	ACTL6B,CDK13,LZTR1,TSC2,COL1A1,PHOX2B,FIG4,UBE3A,MFN2,LEPRE1,ATP7B,MAPK8IP3,DOCK7,APOE,H3F3B,VPS4A,JAG1,APC,HTRA2,SIX3,HECW2,PDGFRB,PHF3,CREBBP,PRDX1,EP300,NOTCH3,BCHE,THRA,CNTNAP1,DNMT3A,CLCN2,SMARCA2,ASXL3,GATA6,ERBB2,SOD1,KCNH1,SPATA5,FREM2,FLCN,PPARG,BRAF,TBC1D24,LRP5,MITF,HESX1,TDGF1,SHH,COL1A2,DCHS1,ANKRD11,KMT2D,MAP2K1,PITX2,MN1,SUV420H1,ITPR1,YWHAG,BPTF,GABRB3,RBFOX1,PROP1,HNF4A,USP9X,TUB…
GO Process	GO:0032501	Multicellular organismal process	216	6933	0.28	7.22e-27	ACTL6B,CDK13,TSC2,COL1A1,PHOX2B,FIG4,UBE3A,PROC,MFN2,LEPRE1,ATP7B,MAPK8IP3,DOCK7,APOE,H3F3B,VPS4A,JAG1,APC,HTRA2,SIX3,HECW2,PDGFRB,HCN4,PHF3,CREBBP,GNAO1,PRDX1,ABCA7,EP300,NOTCH3,BCHE,THRA,CNTNAP1,DNMT3A,CLCN2,SMARCA2,ASXL3,GATA6,ERBB2,SOD1,KCNH1,SPATA5,FREM2,FLCN,SLC6A1,PPARG,BRAF,TBC1D24,LRP5,DOCK6,MITF,ALB,HESX1,TDGF1,SHH,COL1A2,DCHS1,ANKRD11,KMT2D,MAP2K1,SCN1A,PITX2,MN1,HOMER2,SUV420H1,ITPR1,…
GO Process	GO:0007399	Nervous system development	116	2371	0.47	1.76e-24	ACTL6B,TSC2,PHOX2B,FIG4,UBE3A,LEPRE1,MAPK8IP3,DOCK7,APOE,JAG1,HTRA2,SIX3,HECW2,EP300,NOTCH3,BCHE,CNTNAP1,DNMT3A,SMARCA2,ERBB2,SOD1,SPATA5,PPARG,TBC1D24,HESX1,SHH,DCHS1,MAP2K1,PITX2,YWHAG,BPTF,GABRB3,RBFOX1,PROP1,USP9X,TUBB3,FGF8,SOX2,OXTR,THOC6,NKX2-5,LEPR,PTCH1,EDN3,FOXG1,TRIO,MEF2C,PTPN11,SMAD4,POU1F1,AUTS2,CTNNB1,ARID1B,RET,RAC1,ANK2,NF1,KCNQ2,MTOR,CNTNAP2,PARK2,TNR,FLNA,SOX3,GRIN1,PTEN,SPTAN1…
GO Process	GO:0009653	Anatomical structure morphogenesis	109	2165	0.49	1.27e-23	LZTR1,TSC2,COL1A1,PHOX2B,FIG4,MFN2,DOCK7,APOE,JAG1,SIX3,PDGFRB,CREBBP,EP300,NOTCH3,THRA,CNTNAP1,ASXL3,GATA6,ERBB2,SOD1,KCNH1,FREM2,BRAF,LRP5,HESX1,TDGF1,SHH,COL1A2,DCHS1,ANKRD11,MAP2K1,PITX2,PROP1,USP9X,TUBB3,FGF8,SOX2,FBN1,FRAS1,NKX2-5,LEPR,WT1,PTCH1,GATA4,FOXG1,TRIO,FGFR3,MEF2C,PTPN11,SMAD4,AUTS2,CTNNB1,COL18A1,RET,RAC1,ANK2,NF1,COL4A2,MTOR,CNTNAP2,RYR2,KDM5B,TNR,FLNA,SOX3,PTEN,SPTAN1,STXBP1,CR…
GO Process	GO:0065007	Biological regulation	286	12171	0.15	2.00e-23	ACTL6B,CDK13,SNAP29,LZTR1,CSNK2A1,PROKR2,TSC2,STUB1,GCK,COL1A1,PHOX2B,FIG4,CRBN,UBE3A,PROC,SPR,MFN2,LEPRE1,ATP7B,MAPK8IP3,NALCN,DOCK7,MED17,APOE,H3F3B,VPS4A,JAG1,IER3IP1,APC,HTRA2,SIX3,HECW2,PDGFRB,GNB5,HCN4,LTBP2,CREBBP,GNAO1,SRCAP,SETD1A,PRDX1,HACE1,ABCA7,EP300,NOTCH3,KIF1B,CTCF,BCHE,THRA,CNTNAP1,DNMT3A,PTPN23,CLCN2,SMARCA2,DOCK3,ASXL3,GATA6,ERBB2,SOD1,POGZ,KCNH1,MYCN,MED13L,EPG5,FLCN,SCAF4,KAT…
GO Process	GO:0050789	Regulation of biological process	275	11475	0.16	6.00e-22	ACTL6B,CDK13,LZTR1,CSNK2A1,PROKR2,TSC2,STUB1,GCK,COL1A1,PHOX2B,FIG4,CRBN,UBE3A,PROC,SPR,MFN2,LEPRE1,MAPK8IP3,NALCN,DOCK7,MED17,APOE,H3F3B,VPS4A,JAG1,IER3IP1,APC,HTRA2,SIX3,HECW2,PDGFRB,GNB5,HCN4,LTBP2,CREBBP,GNAO1,SRCAP,SETD1A,PRDX1,HACE1,ABCA7,EP300,NOTCH3,KIF1B,CTCF,BCHE,THRA,CNTNAP1,DNMT3A,PTPN23,CLCN2,SMARCA2,DOCK3,ASXL3,GATA6,ERBB2,SOD1,POGZ,KCNH1,MYCN,MED13L,EPG5,FLCN,SCAF4,KAT6B,SLC6A1,PPA…
GO Process	GO:0048523	Negative regulation of cellular process	167	4874	0.32	1.27e-21	CDK13,LZTR1,CSNK2A1,TSC2,STUB1,GCK,COL1A1,PHOX2B,FIG4,CRBN,UBE3A,PROC,MFN2,LEPRE1,APOE,H3F3B,VPS4A,JAG1,APC,HTRA2,SIX3,HECW2,PDGFRB,GNB5,CREBBP,ABCA7,EP300,NOTCH3,CTCF,BCHE,THRA,DNMT3A,PTPN23,SMARCA2,GATA6,ERBB2,SOD1,FLCN,SCAF4,KAT6B,SLC6A1,PPARG,BRAF,LRP5,MITF,ALB,HESX1,TDGF1,KIAA0226,SHH,KMT2D,MAP2K1,PITX2,HOMER2,ITPR1,YWHAG,BPTF,HIST1H1E,GABRB3,PROP1,HNF4A,CC2D1A,USP9X,TLK2,FGF8,SOX2,PPP2R1A,F…
GO Process	GO:0048519	Negative regulation of biological process	177	5389	0.3	1.38e-21	CDK13,LZTR1,CSNK2A1,TSC2,STUB1,GCK,COL1A1,PHOX2B,FIG4,CRBN,UBE3A,PROC,MFN2,LEPRE1,DOCK7,APOE,H3F3B,VPS4A,JAG1,APC,HTRA2,SIX3,HECW2,PDGFRB,GNB5,CREBBP,SRCAP,ABCA7,EP300,NOTCH3,CTCF,BCHE,THRA,DNMT3A,PTPN23,SMARCA2,ASXL3,GATA6,ERBB2,SOD1,MYCN,FLCN,SCAF4,KAT6B,SLC6A1,PPARG,BRAF,LRP5,MITF,ALB,HESX1,TDGF1,KIAA0226,SHH,KMT2D,MAP2K1,PITX2,HOMER2,ITPR1,YWHAG,BPTF,HIST1H1E,GABRB3,PROP1,HNF4A,CC2D1A,USP9X,T…
GO Process	GO:0050794	Regulation of cellular process	266	10932	0.17	5.40e-21	ACTL6B,CDK13,LZTR1,CSNK2A1,PROKR2,TSC2,STUB1,GCK,COL1A1,PHOX2B,FIG4,CRBN,UBE3A,PROC,MFN2,LEPRE1,MAPK8IP3,NALCN,DOCK7,MED17,APOE,H3F3B,VPS4A,JAG1,IER3IP1,APC,HTRA2,SIX3,HECW2,PDGFRB,GNB5,HCN4,LTBP2,CREBBP,GNAO1,SRCAP,SETD1A,PRDX1,HACE1,ABCA7,EP300,NOTCH3,CTCF,BCHE,THRA,CNTNAP1,DNMT3A,PTPN23,CLCN2,SMARCA2,DOCK3,ASXL3,GATA6,ERBB2,SOD1,KCNH1,MYCN,MED13L,EPG5,FLCN,SCAF4,KAT6B,SLC6A1,PPARG,BRAF,LRP5,DO…
GO Process	GO:0022008	Neurogenesis	89	1657	0.51	2.58e-20	ACTL6B,PHOX2B,FIG4,UBE3A,LEPRE1,MAPK8IP3,DOCK7,APOE,JAG1,HTRA2,SIX3,HECW2,EP300,NOTCH3,BCHE,CNTNAP1,DNMT3A,ERBB2,SOD1,PPARG,TBC1D24,SHH,DCHS1,MAP2K1,PITX2,YWHAG,GABRB3,USP9X,TUBB3,FGF8,SOX2,NKX2-5,LEPR,PTCH1,EDN3,FOXG1,TRIO,MEF2C,PTPN11,SMAD4,AUTS2,CTNNB1,ARID1B,RET,RAC1,NF1,MTOR,CNTNAP2,PARK2,TNR,FLNA,SOX3,GRIN1,PTEN,SPTAN1,STXBP1,MED12,ARX,TH,TRAPPC9,TBR1,LAMA1,FAT4,ADNP,GRIN2A,GRIP1,TCF4,DLG4,…
GO Process	GO:0048699	Generation of neurons	85	1551	0.52	8.98e-20	ACTL6B,PHOX2B,FIG4,UBE3A,LEPRE1,MAPK8IP3,DOCK7,APOE,JAG1,HTRA2,SIX3,HECW2,EP300,NOTCH3,BCHE,CNTNAP1,DNMT3A,ERBB2,SOD1,PPARG,TBC1D24,SHH,MAP2K1,PITX2,YWHAG,GABRB3,USP9X,TUBB3,FGF8,SOX2,NKX2-5,PTCH1,EDN3,FOXG1,TRIO,MEF2C,PTPN11,SMAD4,AUTS2,CTNNB1,ARID1B,RET,RAC1,NF1,MTOR,CNTNAP2,PARK2,TNR,FLNA,SOX3,GRIN1,PTEN,SPTAN1,STXBP1,ARX,TH,TRAPPC9,TBR1,LAMA1,FAT4,ADNP,GRIP1,TCF4,DLG4,CHD7,RELN,FGFR1,MECP2,MY…
GO Process	GO:0016043	Cellular component organization	174	5447	0.29	1.04e-19	ACTL6B,SNAP29,COL1A1,PHOX2B,FIG4,MFN2,MAPK8IP3,DOCK7,APOE,H3F3B,VPS4A,APC,HTRA2,PDGFRB,LTBP2,CREBBP,KANSL1,SRCAP,SETD1A,HACE1,ABCA7,EP300,NOTCH3,CTCF,CNTNAP1,DNMT3A,PTPN23,SMARCA2,ERBB2,SOD1,POGZ,EPG5,FLCN,KAT6B,SLC6A1,TBC1D24,MITF,ALB,SHH,COL1A2,KMT2D,COG7,SUV420H1,YWHAG,BPTF,HIST1H1E,GABRB3,COG4,USP9X,TLK2,KCND3,TUBB3,SH2B1,FGF8,SOX2,PPP2R1A,FBN1,SPECC1L,NKX2-5,HAX1,WT1,PTCH1,KPTN,FOXG1,TRIO,HU…
GO Process	GO:0048518	Positive regulation of biological process	186	6112	0.27	1.72e-19	ACTL6B,CDK13,CSNK2A1,TSC2,STUB1,GCK,COL1A1,PHOX2B,FIG4,CRBN,UBE3A,PROC,MFN2,LEPRE1,MAPK8IP3,DOCK7,MED17,APOE,H3F3B,VPS4A,JAG1,APC,HTRA2,SIX3,HECW2,PDGFRB,CREBBP,SRCAP,HACE1,ABCA7,EP300,NOTCH3,KIF1B,CTCF,THRA,DNMT3A,PTPN23,SMARCA2,DOCK3,ASXL3,GATA6,ERBB2,SOD1,MYCN,FLCN,KAT6B,SLC6A1,PPARG,BRAF,LRP5,MITF,TDGF1,SHH,PIEZO1,KMT2D,MAP2K1,PITX2,SUV420H1,YWHAG,BPTF,HIST1H1E,MLC1,MADD,PROP1,HNF4A,CC2D1A,US…
GO Process	GO:0048522	Positive regulation of cellular process	176	5579	0.28	1.72e-19	ACTL6B,CDK13,CSNK2A1,TSC2,STUB1,GCK,COL1A1,PHOX2B,FIG4,CRBN,UBE3A,PROC,MFN2,LEPRE1,MAPK8IP3,DOCK7,MED17,APOE,H3F3B,VPS4A,JAG1,APC,HTRA2,SIX3,PDGFRB,CREBBP,SRCAP,ABCA7,EP300,NOTCH3,CTCF,THRA,DNMT3A,PTPN23,SMARCA2,DOCK3,ASXL3,GATA6,ERBB2,SOD1,MYCN,FLCN,KAT6B,PPARG,BRAF,LRP5,MITF,TDGF1,SHH,PIEZO1,KMT2D,MAP2K1,PITX2,SUV420H1,YWHAG,BPTF,HIST1H1E,MLC1,MADD,PROP1,HNF4A,CC2D1A,USP9X,SH2B1,FGF8,SOX2,OXTR,…
GO Process	GO:0048513	Animal organ development	126	3197	0.38	2.42e-19	ACTL6B,CDK13,TSC2,COL1A1,PHOX2B,UBE3A,MFN2,LEPRE1,ATP7B,DOCK7,H3F3B,JAG1,HTRA2,SIX3,PDGFRB,EP300,NOTCH3,THRA,CLCN2,ASXL3,GATA6,ERBB2,SOD1,SPATA5,FREM2,FLCN,PPARG,BRAF,LRP5,MITF,HESX1,TDGF1,SHH,COL1A2,DCHS1,ANKRD11,MAP2K1,PITX2,SUV420H1,BPTF,GABRB3,PROP1,HNF4A,TUBB3,FGF8,SOX2,OXTR,FBN1,FRAS1,NKX2-5,STAC3,LEPR,WT1,PTCH1,GATA4,EDN3,FOXG1,FGFR3,MEF2C,PTPN11,SMAD4,POU1F1,CTNNB1,ADAMTSL2,COL18A1,RET,AN…
GO Process	GO:0032879	Regulation of localization	115	2740	0.41	3.10e-19	TSC2,GCK,COL1A1,CRBN,LEPRE1,NALCN,DOCK7,APOE,VPS4A,JAG1,APC,HTRA2,HECW2,PDGFRB,GNB5,HCN4,HACE1,ABCA7,PTPN23,CLCN2,ERBB2,SOD1,KCNH1,FLCN,SLC6A1,PPARG,BRAF,LRP5,MITF,TDGF1,KIAA0226,SHH,MAP2K1,SCN1A,ABCC8,HOMER2,ITPR1,YWHAG,MLC1,HNF4A,KCND3,OXTR,NKX2-5,HAX1,STAC3,LEPR,PTCH1,GATA4,EDN3,HUWE1,MEF2C,PTPN11,SMAD4,CTNNB1,KCNJ11,OCLN,COL18A1,RET,RAC1,ANK2,NF1,KCNQ2,CACNA1A,MTOR,RYR2,PSEN2,PARK2,KDM5B,CACN…
GO Process	GO:0048468	Cell development	86	1629	0.51	3.46e-19	ACTL6B,PHOX2B,FIG4,MAPK8IP3,DOCK7,APOE,H3F3B,JAG1,HTRA2,SIX3,PDGFRB,EP300,NOTCH3,CNTNAP1,SMARCA2,ERBB2,SOD1,PPARG,TBC1D24,LRP5,SHH,KMT2D,PITX2,GABRB3,HNF4A,USP9X,TUBB3,FGF8,NKX2-5,STAC3,WT1,PTCH1,GATA4,EDN3,FOXG1,TRIO,MEF2C,PTPN11,SMAD4,POU1F1,AUTS2,CTNNB1,ARID1B,OCA2,COL18A1,RET,RAC1,ANK2,NF1,MTOR,CNTNAP2,TNR,LMNA,FLNA,PTEN,SPTAN1,STXBP1,MED12,AR,ASXL1,ARX,TH,LAMA1,PRKAR1A,FAT4,GRIP1,DLG4,RELN,F…
GO Process	GO:0065008	Regulation of biological quality	144	4042	0.34	4.39e-19	SNAP29,STUB1,GCK,COL1A1,PHOX2B,UBE3A,PROC,MFN2,LEPRE1,ATP7B,NALCN,DOCK7,APOE,H3F3B,APC,PDGFRB,HCN4,CREBBP,PRDX1,ABCA7,EP300,THRA,CNTNAP1,CLCN2,GATA6,SOD1,KCNH1,FLCN,SLC6A1,PPARG,LRP5,DOCK6,ALB,SHH,COL1A2,PIEZO1,ANKRD11,SCN1A,ABCC8,COG7,HOMER2,ITPR1,YWHAG,GABRB3,HNF4A,HEPHL1,USP9X,KCND3,SH2B1,OXTR,FBN1,HAX1,LEPR,PTCH1,GATA4,CHAT,EDN3,MEF2C,PTPN11,SMAD4,CTNNB1,KCNJ11,OCLN,RET,RAC1,ANK2,FXR1,NF1,VCP…
GO Process	GO:0010604	Positive regulation of macromolecule metabolic process	134	3600	0.35	6.79e-19	ACTL6B,CDK13,CSNK2A1,STUB1,GCK,COL1A1,PHOX2B,UBE3A,MAPK8IP3,DOCK7,MED17,APOE,JAG1,APC,HTRA2,SIX3,HECW2,PDGFRB,CREBBP,SRCAP,HACE1,ABCA7,EP300,NOTCH3,KIF1B,CTCF,THRA,SMARCA2,DOCK3,ASXL3,GATA6,ERBB2,SOD1,MYCN,FLCN,KAT6B,PPARG,BRAF,LRP5,MITF,TDGF1,SHH,KMT2D,MAP2K1,PITX2,SUV420H1,BPTF,HIST1H1E,MADD,PROP1,HNF4A,USP9X,FGF8,SOX2,FBN1,NKX2-5,HAX1,LEPR,WT1,PTCH1,GATA4,STRADA,EDN3,FGFR3,HUWE1,MEF2C,PTPN11,S…
GO Process	GO:0009893	Positive regulation of metabolic process	140	3893	0.34	9.94e-19	ACTL6B,CDK13,CSNK2A1,TSC2,STUB1,GCK,COL1A1,PHOX2B,UBE3A,MFN2,MAPK8IP3,DOCK7,MED17,APOE,JAG1,APC,HTRA2,SIX3,HECW2,PDGFRB,CREBBP,SRCAP,HACE1,ABCA7,EP300,NOTCH3,KIF1B,CTCF,THRA,SMARCA2,DOCK3,ASXL3,GATA6,ERBB2,SOD1,MYCN,FLCN,KAT6B,PPARG,BRAF,LRP5,MITF,TDGF1,SHH,KMT2D,MAP2K1,PITX2,SUV420H1,BPTF,HIST1H1E,MADD,PROP1,HNF4A,USP9X,FGF8,SOX2,OXTR,FBN1,NKX2-5,HAX1,LEPR,WT1,PTCH1,GATA4,STRADA,EDN3,FGFR3,HUWE1…
GO Process	GO:0071840	Cellular component organization or biogenesis	175	5633	0.28	1.03e-18	ACTL6B,SNAP29,COL1A1,PHOX2B,FIG4,MFN2,MAPK8IP3,DOCK7,APOE,H3F3B,VPS4A,APC,HTRA2,PDGFRB,LTBP2,CREBBP,KANSL1,SRCAP,SETD1A,HACE1,ABCA7,EP300,NOTCH3,CTCF,CNTNAP1,DNMT3A,PTPN23,SMARCA2,ERBB2,SOD1,POGZ,EPG5,FLCN,KAT6B,SLC6A1,TBC1D24,MITF,ALB,SHH,COL1A2,KMT2D,COG7,SUV420H1,YWHAG,BPTF,HIST1H1E,GABRB3,DHX37,COG4,USP9X,TLK2,KCND3,TUBB3,SH2B1,FGF8,SOX2,PPP2R1A,FBN1,SPECC1L,NKX2-5,HAX1,WT1,PTCH1,KPTN,FOXG1,T…
GO Process	GO:0051239	Regulation of multicellular organismal process	125	3227	0.37	1.23e-18	COL1A1,PHOX2B,FIG4,UBE3A,PROC,MFN2,LEPRE1,DOCK7,APOE,H3F3B,JAG1,APC,HTRA2,SIX3,HECW2,PDGFRB,HCN4,CREBBP,GNAO1,SETD1A,ABCA7,EP300,NOTCH3,THRA,PTPN23,GATA6,ERBB2,SOD1,FLCN,PPARG,LRP5,MITF,TDGF1,SHH,KMT2D,MAP2K1,HOMER2,SUV420H1,ITPR1,YWHAG,HNF4A,KCND3,FGF8,SOX2,OXTR,PPP2R1A,FBN1,NKX2-5,HAX1,LEPR,WT1,PTCH1,GATA4,EDN3,FOXG1,MEF2C,PTPN11,SMAD4,POU1F1,CTNNB1,KCNJ11,RET,RAC1,SPRED2,ANK2,NF1,SLC2A10,COL4A…
GO Process	GO:0051173	Positive regulation of nitrogen compound metabolic process	125	3239	0.37	1.62e-18	ACTL6B,CDK13,CSNK2A1,STUB1,COL1A1,PHOX2B,UBE3A,MAPK8IP3,DOCK7,MED17,APOE,JAG1,APC,HTRA2,SIX3,HECW2,PDGFRB,CREBBP,SRCAP,HACE1,ABCA7,EP300,NOTCH3,CTCF,THRA,SMARCA2,DOCK3,ASXL3,GATA6,ERBB2,SOD1,MYCN,FLCN,KAT6B,PPARG,BRAF,LRP5,MITF,TDGF1,SHH,KMT2D,MAP2K1,PITX2,SUV420H1,BPTF,HIST1H1E,MADD,PROP1,HNF4A,USP9X,FGF8,SOX2,FBN1,NKX2-5,HAX1,LEPR,WT1,PTCH1,GATA4,STRADA,EDN3,FGFR3,HUWE1,MEF2C,PTPN11,SMAD4,POU1F…
GO Process	GO:0023051	Regulation of signaling	132	3553	0.35	1.64e-18	LZTR1,CSNK2A1,TSC2,STUB1,GCK,COL1A1,UBE3A,MFN2,MAPK8IP3,APOE,JAG1,APC,HTRA2,SIX3,PDGFRB,CREBBP,PRDX1,ABCA7,EP300,NOTCH3,BCHE,THRA,PTPN23,ERBB2,SOD1,FLCN,SLC6A1,PPARG,BRAF,LRP5,TDGF1,SHH,KMT2D,MAP2K1,ABCC8,HOMER2,ITPR1,YWHAG,MADD,HNF4A,CC2D1A,SH2B1,FGF8,SOX2,OXTR,PPP2R1A,FBN1,NKX2-5,HAX1,PTCH1,GATA4,EDN3,KPTN,TRIO,FGFR3,MEF2C,PTPN11,SMAD4,POU1F1,AUTS2,CTNNB1,KCNJ11,ADAMTSL2,RET,RAC1,UBA5,SPRED2,CH…
GO Process	GO:0010646	Regulation of cell communication	131	3514	0.36	1.84e-18	LZTR1,CSNK2A1,TSC2,STUB1,GCK,COL1A1,UBE3A,MFN2,MAPK8IP3,APOE,JAG1,APC,HTRA2,SIX3,PDGFRB,CREBBP,PRDX1,ABCA7,EP300,NOTCH3,BCHE,THRA,PTPN23,ERBB2,SOD1,FLCN,SLC6A1,PPARG,BRAF,LRP5,TDGF1,SHH,KMT2D,MAP2K1,ABCC8,HOMER2,ITPR1,YWHAG,MADD,HNF4A,CC2D1A,SH2B1,FGF8,SOX2,OXTR,PPP2R1A,FBN1,NKX2-5,HAX1,PTCH1,GATA4,EDN3,KPTN,TRIO,FGFR3,MEF2C,PTPN11,SMAD4,POU1F1,AUTS2,CTNNB1,KCNJ11,ADAMTSL2,RET,RAC1,UBA5,SPRED2,CH…
GO Process	GO:0030154	Cell differentiation	135	3702	0.35	2.06e-18	ACTL6B,COL1A1,PHOX2B,FIG4,UBE3A,LEPRE1,MAPK8IP3,DOCK7,APOE,H3F3B,JAG1,APC,HTRA2,SIX3,HECW2,PDGFRB,EP300,NOTCH3,BCHE,THRA,CNTNAP1,DNMT3A,CLCN2,SMARCA2,GATA6,ERBB2,SOD1,KCNH1,SPATA5,PPARG,TBC1D24,LRP5,MITF,TDGF1,SHH,DCHS1,KMT2D,MAP2K1,PITX2,YWHAG,GABRB3,PROP1,HNF4A,USP9X,TUBB3,FGF8,SOX2,NKX2-5,STAC3,LEPR,WT1,PTCH1,GATA4,EDN3,FOXG1,TRIO,FGFR3,HUWE1,MEF2C,PTPN11,SMAD4,POU1F1,PRMT7,AUTS2,CTNNB1,ARID1B…
GO Process	GO:0048869	Cellular developmental process	136	3757	0.34	2.48e-18	ACTL6B,COL1A1,PHOX2B,FIG4,UBE3A,LEPRE1,MAPK8IP3,DOCK7,APOE,H3F3B,JAG1,APC,HTRA2,SIX3,HECW2,PDGFRB,EP300,NOTCH3,BCHE,THRA,CNTNAP1,DNMT3A,CLCN2,SMARCA2,GATA6,ERBB2,SOD1,KCNH1,SPATA5,PPARG,TBC1D24,LRP5,MITF,TDGF1,SHH,DCHS1,KMT2D,MAP2K1,PITX2,YWHAG,GABRB3,PROP1,HNF4A,USP9X,TUBB3,FGF8,SOX2,NKX2-5,STAC3,LEPR,WT1,PTCH1,GATA4,EDN3,FOXG1,TRIO,FGFR3,HUWE1,MEF2C,PTPN11,SMAD4,POU1F1,PRMT7,AUTS2,CTNNB1,ARID1B…
GO Process	GO:0051049	Regulation of transport	88	1776	0.48	3.60e-18	TSC2,GCK,CRBN,LEPRE1,NALCN,APOE,VPS4A,HTRA2,HECW2,PDGFRB,GNB5,HCN4,ABCA7,PTPN23,CLCN2,ERBB2,SOD1,KCNH1,SLC6A1,PPARG,BRAF,LRP5,KIAA0226,SHH,MAP2K1,SCN1A,ABCC8,HOMER2,ITPR1,YWHAG,MLC1,HNF4A,KCND3,OXTR,NKX2-5,HAX1,STAC3,LEPR,PTCH1,EDN3,HUWE1,MEF2C,PTPN11,SMAD4,CTNNB1,KCNJ11,OCLN,RAC1,ANK2,NF1,KCNQ2,CACNA1A,MTOR,RYR2,PSEN2,PARK2,KDM5B,CACNA1E,CLIC2,FLNA,DNAJC6,GRIN1,PTEN,DNM1,STXBP1,SCN2A,CASK,PDX1,K…
GO Process	GO:0009987	Cellular process	308	15024	0.1	5.29e-18	ACTL6B,CDK13,SNAP29,LZTR1,CSNK2A1,PROKR2,TSC2,STUB1,GCK,PNPO,COL1A1,PHOX2B,FIG4,CRBN,UBE3A,PROC,SPR,MFN2,LEPRE1,ATP7B,MAPK8IP3,NALCN,DOCK7,MED17,APOE,H3F3B,VPS4A,JAG1,IER3IP1,APC,HTRA2,SIX3,HECW2,PDGFRB,GNB5,HCN4,LTBP2,PHF3,CREBBP,KANSL1,GNAO1,SRCAP,SETD1A,PRDX1,HACE1,ABCA7,EP300,NOTCH3,KIF1B,CTCF,BCHE,THRA,CNTNAP1,DNMT3A,PTPN23,CLCN2,SMARCA2,DOCK3,ASXL3,GATA6,ERBB2,SOD1,POGZ,KCNH1,SPATA5,FREM2,E…
GO Process	GO:0051171	Regulation of nitrogen compound metabolic process	177	5836	0.27	5.29e-18	ACTL6B,CDK13,LZTR1,CSNK2A1,TSC2,STUB1,GCK,COL1A1,PHOX2B,UBE3A,LEPRE1,MAPK8IP3,DOCK7,MED17,APOE,H3F3B,JAG1,APC,HTRA2,SIX3,HECW2,PDGFRB,CREBBP,SRCAP,PRDX1,HACE1,ABCA7,EP300,NOTCH3,CTCF,THRA,DNMT3A,SMARCA2,DOCK3,ASXL3,GATA6,ERBB2,SOD1,MYCN,MED13L,FLCN,SCAF4,KAT6B,PPARG,BRAF,LRP5,MITF,HESX1,TDGF1,SHH,NEMF,KMT2D,MAP2K1,PITX2,MN1,SUV420H1,YWHAG,BPTF,HIST1H1E,RBFOX1,MADD,PROP1,HNF4A,CC2D1A,USP9X,TLK2,SH…
GO Process	GO:0019222	Regulation of metabolic process	197	6948	0.24	5.79e-18	ACTL6B,CDK13,LZTR1,CSNK2A1,TSC2,STUB1,GCK,COL1A1,PHOX2B,UBE3A,SPR,MFN2,LEPRE1,MAPK8IP3,DOCK7,MED17,APOE,H3F3B,JAG1,APC,HTRA2,SIX3,HECW2,PDGFRB,CREBBP,SRCAP,PRDX1,HACE1,ABCA7,EP300,NOTCH3,KIF1B,CTCF,THRA,DNMT3A,CLCN2,SMARCA2,DOCK3,ASXL3,GATA6,ERBB2,SOD1,POGZ,MYCN,MED13L,FLCN,SCAF4,KAT6B,PPARG,BRAF,LRP5,MITF,HESX1,TDGF1,KIAA0226,SHH,NEMF,KMT2D,MAP2K1,PITX2,MN1,HOMER2,SUV420H1,ITPR1,YWHAG,BPTF,HIST1…
GO Process	GO:0031323	Regulation of cellular metabolic process	184	6239	0.25	7.75e-18	ACTL6B,CDK13,LZTR1,CSNK2A1,TSC2,STUB1,GCK,COL1A1,PHOX2B,UBE3A,MFN2,LEPRE1,MAPK8IP3,DOCK7,MED17,APOE,H3F3B,JAG1,APC,HTRA2,SIX3,PDGFRB,CREBBP,SRCAP,PRDX1,ABCA7,EP300,NOTCH3,CTCF,THRA,DNMT3A,CLCN2,SMARCA2,DOCK3,ASXL3,GATA6,ERBB2,SOD1,MYCN,MED13L,FLCN,SCAF4,KAT6B,PPARG,BRAF,LRP5,MITF,HESX1,TDGF1,KIAA0226,SHH,NEMF,KMT2D,MAP2K1,PITX2,MN1,SUV420H1,ITPR1,YWHAG,BPTF,HIST1H1E,RBFOX1,MADD,PROP1,HNF4A,CC2D1A…
GO Process	GO:0060255	Regulation of macromolecule metabolic process	186	6407	0.25	2.22e-17	ACTL6B,CDK13,LZTR1,CSNK2A1,TSC2,STUB1,GCK,COL1A1,PHOX2B,UBE3A,LEPRE1,MAPK8IP3,DOCK7,MED17,APOE,H3F3B,JAG1,APC,HTRA2,SIX3,HECW2,PDGFRB,CREBBP,SRCAP,PRDX1,HACE1,ABCA7,EP300,NOTCH3,KIF1B,CTCF,THRA,DNMT3A,SMARCA2,DOCK3,ASXL3,GATA6,ERBB2,SOD1,POGZ,MYCN,MED13L,FLCN,SCAF4,KAT6B,PPARG,BRAF,LRP5,MITF,HESX1,TDGF1,SHH,NEMF,KMT2D,MAP2K1,PITX2,MN1,HOMER2,SUV420H1,YWHAG,BPTF,HIST1H1E,RBFOX1,MADD,PROP1,HNF4A,CC…
GO Process	GO:0080090	Regulation of primary metabolic process	179	6032	0.26	2.50e-17	ACTL6B,CDK13,LZTR1,CSNK2A1,TSC2,STUB1,GCK,COL1A1,PHOX2B,UBE3A,LEPRE1,MAPK8IP3,DOCK7,MED17,APOE,H3F3B,JAG1,APC,HTRA2,SIX3,HECW2,PDGFRB,CREBBP,SRCAP,PRDX1,HACE1,ABCA7,EP300,NOTCH3,CTCF,THRA,DNMT3A,CLCN2,SMARCA2,DOCK3,ASXL3,GATA6,ERBB2,SOD1,MYCN,MED13L,FLCN,SCAF4,KAT6B,PPARG,BRAF,LRP5,MITF,HESX1,TDGF1,KIAA0226,SHH,NEMF,KMT2D,MAP2K1,PITX2,MN1,SUV420H1,YWHAG,BPTF,HIST1H1E,RBFOX1,MADD,PROP1,HNF4A,CC2D1…
GO Process	GO:0030182	Neuron differentiation	64	1019	0.58	3.09e-17	ACTL6B,PHOX2B,FIG4,MAPK8IP3,DOCK7,APOE,JAG1,HTRA2,NOTCH3,CNTNAP1,DNMT3A,ERBB2,SOD1,TBC1D24,SHH,MAP2K1,PITX2,GABRB3,USP9X,TUBB3,FGF8,PTCH1,EDN3,FOXG1,TRIO,MEF2C,PTPN11,SMAD4,AUTS2,CTNNB1,ARID1B,RET,RAC1,CNTNAP2,TNR,PTEN,SPTAN1,STXBP1,ARX,TH,TRAPPC9,TBR1,LAMA1,FAT4,GRIP1,DLG4,RELN,FGFR1,MECP2,MYT1L,SCN1B,SATB2,SYNGAP1,PAX6,GDNF,FGFR2,PROM1,SPTBN2,TRAPPC4,DICER1,TRPM1,CYFIP2,NRXN3,SZT2
GO Process	GO:0072359	Circulatory system development	59	872	0.61	3.78e-17	TSC2,COL1A1,APOE,JAG1,PDGFRB,EP300,NOTCH3,GATA6,ERBB2,FREM2,PPARG,LRP5,TDGF1,SHH,COL1A2,DCHS1,MAP2K1,PITX2,PROP1,FGF8,OXTR,FBN1,NKX2-5,LEPR,WT1,PTCH1,GATA4,MEF2C,PTPN11,SMAD4,CTNNB1,COL18A1,ANK2,NF1,SLC2A10,COL4A2,MTOR,RYR2,LMNA,PTEN,CRB2,MED12,ASXL1,NDP,BCOR,COL2A1,TH,TBR1,LAMA1,PRKAR1A,FAT4,CHD7,FGFR1,PAX6,CCBE1,FGFR2,NRXN3,ACTG1,GJA5
GO Process	GO:0009887	Animal organ morphogenesis	62	967	0.59	4.67e-17	COL1A1,MFN2,JAG1,SIX3,PDGFRB,EP300,THRA,ASXL3,GATA6,SOD1,BRAF,LRP5,HESX1,SHH,COL1A2,DCHS1,ANKRD11,MAP2K1,PITX2,PROP1,FGF8,FBN1,FRAS1,NKX2-5,WT1,PTCH1,GATA4,FOXG1,FGFR3,MEF2C,SMAD4,CTNNB1,COL18A1,NF1,MTOR,RYR2,KDM5B,PTEN,CRB2,MED12,AR,ASXL1,BCOR,COL2A1,PDX1,TH,TBR1,LAMA1,FAT4,CHD7,FGFR1,SATB2,GAMT,PAX6,HRAS,GDNF,FGFR2,PROM1,TRPM1,WWOX,ACP5,GJA5
GO Process	GO:0031325	Positive regulation of cellular metabolic process	125	3413	0.35	7.98e-17	ACTL6B,CDK13,TSC2,STUB1,GCK,COL1A1,PHOX2B,UBE3A,MFN2,MAPK8IP3,DOCK7,MED17,APOE,JAG1,HTRA2,SIX3,PDGFRB,CREBBP,SRCAP,ABCA7,EP300,NOTCH3,CTCF,THRA,SMARCA2,DOCK3,ASXL3,GATA6,ERBB2,SOD1,MYCN,FLCN,KAT6B,PPARG,BRAF,LRP5,MITF,TDGF1,SHH,KMT2D,MAP2K1,PITX2,SUV420H1,BPTF,HIST1H1E,MADD,PROP1,HNF4A,USP9X,FGF8,SOX2,FBN1,NKX2-5,HAX1,LEPR,WT1,PTCH1,GATA4,STRADA,EDN3,FGFR3,HUWE1,MEF2C,PTPN11,SMAD4,POU1F1,AUTS2,CT…
GO Process	GO:0050793	Regulation of developmental process	106	2648	0.39	3.86e-16	CDK13,COL1A1,PHOX2B,FIG4,UBE3A,PROC,LEPRE1,DOCK7,APOE,H3F3B,JAG1,APC,HTRA2,SIX3,HECW2,PDGFRB,CREBBP,SETD1A,EP300,NOTCH3,GATA6,ERBB2,SOD1,FLCN,PPARG,LRP5,MITF,SHH,KMT2D,MAP2K1,SUV420H1,YWHAG,HNF4A,FGF8,SOX2,OXTR,PPP2R1A,FBN1,NKX2-5,HAX1,WT1,PTCH1,GATA4,EDN3,FOXG1,TRIO,FGFR3,HUWE1,MEF2C,PTPN11,SMAD4,POU1F1,CTNNB1,RET,RAC1,SPRED2,NF1,COL4A2,MTOR,PARK2,KDM5B,TNR,DDR2,LMNA,FLNA,SOX3,GRIN1,PTEN,CRB2,ME…
GO Process	GO:0048666	Neuron development	55	827	0.61	1.48e-15	ACTL6B,PHOX2B,FIG4,MAPK8IP3,DOCK7,APOE,HTRA2,NOTCH3,CNTNAP1,ERBB2,SOD1,TBC1D24,SHH,GABRB3,USP9X,TUBB3,FGF8,PTCH1,FOXG1,TRIO,MEF2C,PTPN11,SMAD4,AUTS2,CTNNB1,ARID1B,RET,RAC1,CNTNAP2,TNR,PTEN,SPTAN1,STXBP1,ARX,TH,LAMA1,FAT4,GRIP1,DLG4,RELN,FGFR1,MECP2,MYT1L,SCN1B,SYNGAP1,PAX6,GDNF,FGFR2,SPTBN2,TRAPPC4,DICER1,TRPM1,CYFIP2,NRXN3,SZT2
GO Process	GO:0006357	Regulation of transcription by rna polymerase ii	93	2172	0.42	1.80e-15	ACTL6B,CDK13,PHOX2B,UBE3A,MED17,APOE,JAG1,SIX3,CREBBP,SRCAP,EP300,NOTCH3,CTCF,THRA,DNMT3A,SMARCA2,ASXL3,GATA6,ERBB2,MYCN,MED13L,FLCN,SCAF4,KAT6B,PPARG,LRP5,MITF,HESX1,SHH,KMT2D,PITX2,BPTF,HIST1H1E,PROP1,HNF4A,CC2D1A,USP9X,SOX2,NKX2-5,HAX1,PHF6,WT1,PTCH1,GATA4,FOXG1,MEF2C,SMAD4,POU1F1,AUTS2,CTNNB1,ARID1B,CHD4,PARK2,KDM5B,GATAD2B,SOX3,GRIN1,HDAC8,MED12,AR,ASXL1,CASK,BCOR,ARX,CHD3,PDX1,TMPRSS6,TBR1,…
GO Process	GO:0051179	Localization	166	5591	0.26	2.30e-15	CDK13,SNAP29,TSC2,GCK,COL1A1,PHOX2B,UBE3A,PROC,MFN2,ATP7B,MAPK8IP3,NALCN,DOCK7,APOE,VPS4A,IER3IP1,APC,SIX3,PDGFRB,HCN4,LTBP2,ABCA7,KIF1B,CTCF,CNTNAP1,PTPN23,CLCN2,SOD1,KCNH1,EPG5,FLCN,SLC6A1,PPARG,BRAF,ANO10,LRP5,ALB,TDGF1,KIAA0226,PRSS12,SHH,COL1A2,NEMF,DCHS1,PIEZO1,MAP2K1,SCN1A,ABCC8,PITX2,COG7,COG8,ITPR1,YWHAG,GABRB3,RBFOX1,MLC1,PROP1,HEPHL1,COG4,USP9X,PACS1,KCND3,FGF8,OXTR,PPP2R1A,FBN1,FRAS1,…
GO Process	GO:0042221	Response to chemical	141	4333	0.3	2.89e-15	PROKR2,TSC2,STUB1,GCK,COL1A1,PHOX2B,UBE3A,MFN2,ATP7B,APOE,JAG1,APC,HTRA2,PDGFRB,GNB5,HCN4,LTBP2,CREBBP,GNAO1,PRDX1,EP300,NOTCH3,KIF1B,BCHE,THRA,DNMT3A,PTPN23,GATA6,ERBB2,SOD1,KCNH1,EPG5,KAT6B,SLC6A1,PPARG,BRAF,TBC1D24,LRP5,ALB,TDGF1,SHH,COL1A2,KMT2D,MAP2K1,HOMER2,YWHAG,GABRB3,MLC1,HNF4A,USP9X,TUBB3,FGF8,SOX2,OXTR,PPP2R1A,FBN1,HAX1,LEPR,WT1,PTCH1,GATA4,EDN3,FOXG1,TRIO,FGFR3,MEF2C,PTPN11,SMAD4,CTNN…
GO Process	GO:0045893	Positive regulation of transcription, dna-templated	77	1587	0.47	3.99e-15	CDK13,COL1A1,PHOX2B,UBE3A,MED17,APOE,JAG1,SIX3,CREBBP,EP300,NOTCH3,CTCF,THRA,SMARCA2,ASXL3,GATA6,ERBB2,MYCN,FLCN,KAT6B,PPARG,LRP5,MITF,SHH,KMT2D,MAP2K1,PITX2,BPTF,HIST1H1E,PROP1,HNF4A,SOX2,NKX2-5,HAX1,WT1,PTCH1,GATA4,MEF2C,SMAD4,POU1F1,AUTS2,CTNNB1,ARID1B,WAC,RET,MTOR,PARK2,GRIN1,HDAC8,MED12,AR,ASXL1,NDP,CASK,PDX1,TMPRSS6,BRPF1,TBR1,KAT6A,GRIP1,TCF4,DYRK1A,DDX3X,CHD7,MECP2,NSD1,SATB2,PAX6,TBL1XR1…
GO Process	GO:1903508	Positive regulation of nucleic acid-templated transcription	79	1670	0.46	5.33e-15	ACTL6B,CDK13,COL1A1,PHOX2B,UBE3A,MED17,APOE,JAG1,SIX3,CREBBP,SRCAP,EP300,NOTCH3,CTCF,THRA,SMARCA2,ASXL3,GATA6,ERBB2,MYCN,FLCN,KAT6B,PPARG,LRP5,MITF,SHH,KMT2D,MAP2K1,PITX2,BPTF,HIST1H1E,PROP1,HNF4A,SOX2,NKX2-5,HAX1,WT1,PTCH1,GATA4,MEF2C,SMAD4,POU1F1,AUTS2,CTNNB1,ARID1B,WAC,RET,MTOR,PARK2,GRIN1,HDAC8,MED12,AR,ASXL1,NDP,CASK,PDX1,TMPRSS6,BRPF1,TBR1,KAT6A,GRIP1,TCF4,DYRK1A,DDX3X,CHD7,MECP2,NSD1,SATB2…
GO Process	GO:0010557	Positive regulation of macromolecule biosynthetic process	85	1906	0.43	6.68e-15	ACTL6B,CDK13,GCK,COL1A1,PHOX2B,UBE3A,MED17,APOE,JAG1,SIX3,PDGFRB,CREBBP,SRCAP,EP300,NOTCH3,CTCF,THRA,SMARCA2,ASXL3,GATA6,ERBB2,MYCN,FLCN,KAT6B,PPARG,LRP5,MITF,SHH,KMT2D,MAP2K1,PITX2,BPTF,HIST1H1E,PROP1,HNF4A,SOX2,NKX2-5,HAX1,WT1,PTCH1,GATA4,MEF2C,SMAD4,POU1F1,AUTS2,CTNNB1,ARID1B,WAC,RET,RAC1,FXR1,SLC2A10,MTOR,PARK2,GRIN1,HDAC8,MED12,AR,ASXL1,NDP,CASK,PDX1,TMPRSS6,BRPF1,TBR1,KAT6A,GRIP1,TCF4,DYRK1…
GO Process	GO:0007417	Central nervous system development	59	988	0.56	7.44e-15	ACTL6B,PHOX2B,UBE3A,DOCK7,HTRA2,SIX3,NOTCH3,CNTNAP1,ERBB2,SPATA5,HESX1,SHH,MAP2K1,PITX2,BPTF,PROP1,FGF8,SOX2,OXTR,THOC6,PTCH1,FOXG1,TRIO,PTPN11,POU1F1,CTNNB1,NF1,MTOR,CNTNAP2,PARK2,TNR,FLNA,SOX3,GRIN1,PTEN,PCDH19,MED12,ARX,COL2A1,PDX1,TH,TRAPPC9,TBR1,FAT4,GRIN2A,CHD7,RELN,FGFR1,MECP2,SCN1B,SATB2,PAX6,DHX30,GDNF,FGFR2,SLC2A1,SPTBN2,SZT2,GRIN2B
GO Process	GO:0051254	Positive regulation of rna metabolic process	81	1759	0.45	7.74e-15	ACTL6B,CDK13,COL1A1,PHOX2B,UBE3A,MED17,APOE,JAG1,SIX3,CREBBP,SRCAP,EP300,NOTCH3,CTCF,THRA,SMARCA2,ASXL3,GATA6,ERBB2,MYCN,FLCN,KAT6B,PPARG,LRP5,MITF,SHH,KMT2D,MAP2K1,PITX2,BPTF,HIST1H1E,PROP1,HNF4A,SOX2,NKX2-5,HAX1,WT1,PTCH1,GATA4,MEF2C,SMAD4,POU1F1,AUTS2,CTNNB1,ARID1B,WAC,RET,MTOR,PARK2,GRIN1,HDAC8,MED12,AR,ASXL1,NDP,CASK,PDX1,TMPRSS6,BRPF1,TBR1,KAT6A,GRIP1,TCF4,DYRK1A,DDX3X,CHD7,MECP2,NSD1,SATB2…
GO Process	GO:0051128	Regulation of cellular component organization	97	2402	0.39	9.77e-15	CDK13,CSNK2A1,TSC2,STUB1,FIG4,CRBN,UBE3A,MFN2,LEPRE1,APOE,H3F3B,APC,HTRA2,HECW2,PDGFRB,SETD1A,ABCA7,EP300,CTCF,THRA,PTPN23,SMARCA2,ERBB2,FLCN,SCAF4,PPARG,LRP5,KIAA0226,PIEZO1,MAP2K1,YWHAG,HIST1H1E,HNF4A,TLK2,SH2B1,FGF8,OXTR,PPP2R1A,HAX1,WT1,EDN3,HUWE1,MEF2C,PTPN11,SMAD4,AUTS2,CTNNB1,OCLN,RET,RAC1,FXR1,VCP,SLC2A10,MTOR,PARK2,TNR,DDR2,LMNA,FLNA,DNAJC6,GRIN1,PTEN,SPTAN1,DNM1,STXBP1,HDAC8,AR,BCOR,TRI…
GO Process	GO:0007154	Cell communication	159	5320	0.26	1.11e-14	SNAP29,CSNK2A1,PROKR2,TSC2,STUB1,COL1A1,UBE3A,MAPK8IP3,DOCK7,APOE,JAG1,APC,HTRA2,PDGFRB,GNB5,HCN4,LTBP2,CREBBP,GNAO1,HACE1,ABCA7,EP300,NOTCH3,KIF1B,THRA,CNTNAP1,DOCK3,ERBB2,SOD1,KCNH1,FREM2,EPG5,FLCN,SLC6A1,PPARG,BRAF,LRP5,DOCK6,MITF,ALB,TDGF1,SHH,COL1A2,DCHS1,MAP2K1,SCN1A,HOMER2,ITPR1,GABRB3,MADD,PROP1,HNF4A,USP9X,TLK2,TUBB3,SH2B1,FGF8,SOX2,OXTR,PPP2R1A,FBN1,FRAS1,STAC3,LEPR,PTCH1,GATA4,STRADA,C…
GO Process	GO:0045935	Positive regulation of nucleobase-containing compound metabolic process	85	1927	0.43	1.15e-14	ACTL6B,CDK13,COL1A1,PHOX2B,UBE3A,MED17,APOE,JAG1,SIX3,PDGFRB,CREBBP,SRCAP,EP300,NOTCH3,CTCF,THRA,SMARCA2,ASXL3,GATA6,ERBB2,MYCN,FLCN,KAT6B,PPARG,LRP5,MITF,SHH,KMT2D,MAP2K1,PITX2,SUV420H1,BPTF,HIST1H1E,PROP1,HNF4A,USP9X,SOX2,NKX2-5,HAX1,WT1,PTCH1,GATA4,MEF2C,SMAD4,POU1F1,AUTS2,CTNNB1,ARID1B,WAC,RET,VCP,MTOR,PARK2,GRIN1,HDAC8,MED12,AR,ASXL1,NDP,CASK,PDX1,TMPRSS6,BRPF1,TBR1,KAT6A,GRIP1,TCF4,DYRK1A,D…
GO Process	GO:0048732	Gland development	38	410	0.75	1.41e-14	UBE3A,ATP7B,SIX3,PDGFRB,THRA,CLCN2,GATA6,SOD1,LRP5,HESX1,TDGF1,SHH,MAP2K1,PITX2,PROP1,HNF4A,FGF8,SOX2,OXTR,NKX2-5,WT1,PTCH1,SMAD4,POU1F1,CTNNB1,NF1,KDM5B,SOX3,PTEN,UGT1A1,AR,ASXL1,PDX1,LAMA1,FGFR1,PAX6,HRAS,FGFR2
GO Process	GO:0010628	Positive regulation of gene expression	95	2337	0.39	1.45e-14	CDK13,COL1A1,PHOX2B,UBE3A,MED17,APOE,JAG1,SIX3,CREBBP,EP300,NOTCH3,KIF1B,CTCF,THRA,SMARCA2,ASXL3,GATA6,ERBB2,SOD1,MYCN,FLCN,KAT6B,PPARG,BRAF,LRP5,MITF,SHH,KMT2D,MAP2K1,PITX2,BPTF,HIST1H1E,PROP1,HNF4A,FGF8,SOX2,NKX2-5,HAX1,WT1,PTCH1,GATA4,MEF2C,PTPN11,SMAD4,POU1F1,AUTS2,CTNNB1,ARID1B,WAC,OCLN,RET,ANK2,FXR1,SLC2A10,MTOR,PARK2,KDM5B,LMNA,GRIN1,PTEN,HDAC8,MED12,AR,ASXL1,NDP,CASK,ARX,PDX1,TMPRSS6,BRPF…
GO Process	GO:2000026	Regulation of multicellular organismal development	89	2096	0.41	1.52e-14	COL1A1,PHOX2B,FIG4,UBE3A,PROC,LEPRE1,DOCK7,APOE,H3F3B,JAG1,SIX3,HECW2,PDGFRB,CREBBP,SETD1A,EP300,NOTCH3,GATA6,ERBB2,SOD1,FLCN,PPARG,MITF,SHH,KMT2D,MAP2K1,SUV420H1,YWHAG,HNF4A,FGF8,SOX2,OXTR,FBN1,NKX2-5,HAX1,WT1,PTCH1,GATA4,FOXG1,MEF2C,PTPN11,SMAD4,CTNNB1,RET,RAC1,SPRED2,NF1,COL4A2,MTOR,PARK2,KDM5B,TNR,DDR2,FLNA,SOX3,GRIN1,PTEN,CRB2,MED12,AR,BCOR,TRIP12,TBR1,LAMA1,FAT4,ADNP,GRIP1,TCF4,DLG4,SETD5,C…
GO Process	GO:0009892	Negative regulation of metabolic process	113	3124	0.34	1.99e-14	CSNK2A1,TSC2,GCK,LEPRE1,DOCK7,APOE,H3F3B,APC,HTRA2,SIX3,CREBBP,SRCAP,ABCA7,EP300,NOTCH3,CTCF,THRA,DNMT3A,SMARCA2,ASXL3,GATA6,SOD1,MYCN,FLCN,SCAF4,KAT6B,PPARG,LRP5,MITF,HESX1,KIAA0226,SHH,KMT2D,MAP2K1,PITX2,HOMER2,YWHAG,BPTF,HIST1H1E,PROP1,HNF4A,CC2D1A,USP9X,TLK2,SOX2,PPP2R1A,NKX2-5,PHF6,LEPR,WT1,PTCH1,GATA4,FOXG1,MEF2C,SMAD4,POU1F1,CTNNB1,ATG7,WAC,OCLN,RAC1,SPRED2,FXR1,NF1,SLC2A10,MTOR,PARK2,KDM5…
GO Process	GO:2000112	Regulation of cellular macromolecule biosynthetic process	129	3878	0.31	2.77e-14	ACTL6B,CDK13,LZTR1,GCK,COL1A1,PHOX2B,UBE3A,MED17,APOE,H3F3B,JAG1,SIX3,PDGFRB,CREBBP,SRCAP,ABCA7,EP300,NOTCH3,CTCF,THRA,DNMT3A,SMARCA2,ASXL3,GATA6,ERBB2,MYCN,MED13L,FLCN,SCAF4,KAT6B,PPARG,LRP5,MITF,HESX1,SHH,NEMF,KMT2D,MAP2K1,PITX2,MN1,BPTF,HIST1H1E,PROP1,HNF4A,CC2D1A,USP9X,SH2B1,SOX2,PPP2R1A,NKX2-5,HAX1,PHF6,WT1,PTCH1,GATA4,FOXG1,ASCC1,MEF2C,SMAD4,POU1F1,AUTS2,CTNNB1,ARID1B,ATG7,WAC,RET,RAC1,CHD4…
GO Process	GO:0009891	Positive regulation of biosynthetic process	87	2040	0.41	2.84e-14	ACTL6B,CDK13,GCK,COL1A1,PHOX2B,UBE3A,MED17,APOE,JAG1,SIX3,PDGFRB,CREBBP,SRCAP,EP300,NOTCH3,CTCF,THRA,SMARCA2,ASXL3,GATA6,ERBB2,MYCN,FLCN,KAT6B,PPARG,LRP5,MITF,SHH,KMT2D,MAP2K1,PITX2,BPTF,HIST1H1E,PROP1,HNF4A,SOX2,NKX2-5,HAX1,WT1,PTCH1,GATA4,MEF2C,SMAD4,POU1F1,AUTS2,CTNNB1,ARID1B,WAC,RET,RAC1,FXR1,VCP,SLC2A10,MTOR,PARK2,GRIN1,HDAC8,MED12,AR,ASXL1,NDP,CASK,PDX1,TMPRSS6,BRPF1,TBR1,RAB27A,KAT6A,GRIP1…
GO Process	GO:0031328	Positive regulation of cellular biosynthetic process	86	2005	0.42	3.19e-14	ACTL6B,CDK13,GCK,COL1A1,PHOX2B,UBE3A,MED17,APOE,JAG1,SIX3,PDGFRB,CREBBP,SRCAP,EP300,NOTCH3,CTCF,THRA,SMARCA2,ASXL3,GATA6,ERBB2,MYCN,FLCN,KAT6B,PPARG,LRP5,MITF,SHH,KMT2D,MAP2K1,PITX2,BPTF,HIST1H1E,PROP1,HNF4A,SOX2,NKX2-5,HAX1,WT1,PTCH1,GATA4,MEF2C,SMAD4,POU1F1,AUTS2,CTNNB1,ARID1B,WAC,RET,RAC1,FXR1,VCP,SLC2A10,MTOR,PARK2,GRIN1,HDAC8,MED12,AR,ASXL1,NDP,CASK,PDX1,TMPRSS6,BRPF1,TBR1,KAT6A,GRIP1,TCF4,D…
GO Process	GO:0009890	Negative regulation of biosynthetic process	76	1624	0.45	3.47e-14	GCK,APOE,H3F3B,SIX3,CREBBP,ABCA7,EP300,NOTCH3,CTCF,THRA,DNMT3A,SMARCA2,ASXL3,GATA6,SOD1,FLCN,SCAF4,KAT6B,PPARG,MITF,HESX1,SHH,KMT2D,PITX2,BPTF,HIST1H1E,PROP1,HNF4A,CC2D1A,USP9X,SOX2,NKX2-5,PHF6,LEPR,WT1,PTCH1,FOXG1,MEF2C,SMAD4,POU1F1,CTNNB1,ATG7,FXR1,SLC2A10,PARK2,KDM5B,GATAD2B,FLNA,SOX3,HDAC8,AR,BCOR,ARX,PDX1,TMPRSS6,TBR1,KAT6A,ZMYND11,DDX3X,FGFR1,MECP2,NSD1,MYT1L,SATB2,PAX6,TBL1XR1,FGFR2,INPP5K…
GO Process	GO:0031324	Negative regulation of cellular metabolic process	101	2630	0.37	3.79e-14	CSNK2A1,TSC2,GCK,LEPRE1,APOE,H3F3B,APC,HTRA2,SIX3,CREBBP,ABCA7,EP300,NOTCH3,CTCF,THRA,DNMT3A,SMARCA2,GATA6,FLCN,SCAF4,KAT6B,PPARG,LRP5,MITF,HESX1,KIAA0226,SHH,KMT2D,PITX2,YWHAG,BPTF,HIST1H1E,PROP1,HNF4A,CC2D1A,USP9X,TLK2,SOX2,PPP2R1A,NKX2-5,PHF6,LEPR,WT1,PTCH1,GATA4,FOXG1,MEF2C,SMAD4,POU1F1,CTNNB1,ATG7,WAC,OCLN,SPRED2,FXR1,NF1,SLC2A10,MTOR,PARK2,KDM5B,GATAD2B,FLNA,SOX3,PTEN,UGT1A1,HDAC8,CRB2,AR,B…
GO Process	GO:0009790	Embryo development	58	1002	0.55	4.31e-14	TSC2,COL1A1,MFN2,SIX3,PDGFRB,CREBBP,EP300,DNMT3A,GATA6,SOD1,FREM2,FLCN,LRP5,HESX1,TDGF1,SHH,DCHS1,ANKRD11,MAP2K1,BPTF,FGF8,SOX2,FBN1,FRAS1,NKX2-5,PHF6,WT1,PTCH1,GATA4,FOXG1,MEF2C,SMAD4,CTNNB1,RET,NF1,SLC2A10,COL4A2,RYR2,CRB2,MED12,AR,BCOR,COL2A1,PDX1,TH,TBR1,PRKAR1A,CHD7,FGFR1,SATB2,PAX6,TBL1XR1,GDNF,FGFR2,INPP5K,KMT2A,ITGA7,GJA5
GO Process	GO:0043269	Regulation of ion transport	48	696	0.62	4.42e-14	GCK,CRBN,NALCN,APOE,HECW2,PDGFRB,GNB5,HCN4,ABCA7,CLCN2,KCNH1,SLC6A1,SCN1A,HOMER2,KCND3,NKX2-5,STAC3,EDN3,MEF2C,CTNNB1,KCNJ11,ANK2,KCNQ2,CACNA1A,MTOR,RYR2,PSEN2,PARK2,CACNA1E,CLIC2,FLNA,GRIN1,PTEN,STXBP1,SCN2A,CASK,KCNQ3,GRIN2A,DLG4,SCN9A,CHD7,RELN,FGFR1,SCN1B,GDNF,INPP5K,GRIN2B,GJA5
GO Process	GO:0060322	Head development	51	788	0.59	5.20e-14	COL1A1,PHOX2B,UBE3A,DOCK7,HTRA2,SIX3,EP300,NOTCH3,SPATA5,HESX1,SHH,ANKRD11,MAP2K1,PITX2,BPTF,PROP1,FGF8,SOX2,OXTR,PTCH1,FOXG1,PTPN11,POU1F1,CTNNB1,NF1,MTOR,CNTNAP2,TNR,FLNA,SOX3,GRIN1,PTEN,PCDH19,ARX,COL2A1,TH,TRAPPC9,TBR1,FAT4,GRIN2A,CHD7,RELN,FGFR1,MECP2,SATB2,PAX6,FGFR2,SLC2A1,SPTBN2,SZT2,GRIN2B
GO Process	GO:0009889	Regulation of biosynthetic process	135	4210	0.29	5.83e-14	ACTL6B,CDK13,LZTR1,GCK,COL1A1,PHOX2B,UBE3A,MED17,APOE,H3F3B,JAG1,SIX3,PDGFRB,CREBBP,SRCAP,ABCA7,EP300,NOTCH3,CTCF,THRA,DNMT3A,CLCN2,SMARCA2,ASXL3,GATA6,ERBB2,SOD1,MYCN,MED13L,FLCN,SCAF4,KAT6B,PPARG,LRP5,MITF,HESX1,SHH,NEMF,KMT2D,MAP2K1,PITX2,MN1,BPTF,HIST1H1E,PROP1,HNF4A,CC2D1A,USP9X,SH2B1,SOX2,PPP2R1A,NKX2-5,HAX1,PHF6,LEPR,WT1,PTCH1,GATA4,FOXG1,ASCC1,MEF2C,SMAD4,POU1F1,AUTS2,CTNNB1,ARID1B,ATG7,W…
GO Process	GO:0010468	Regulation of gene expression	147	4813	0.27	6.49e-14	ACTL6B,CDK13,LZTR1,COL1A1,PHOX2B,UBE3A,MED17,APOE,H3F3B,JAG1,SIX3,CREBBP,SRCAP,EP300,NOTCH3,KIF1B,CTCF,THRA,DNMT3A,SMARCA2,ASXL3,GATA6,ERBB2,SOD1,POGZ,MYCN,MED13L,FLCN,SCAF4,KAT6B,PPARG,BRAF,LRP5,MITF,HESX1,SHH,NEMF,KMT2D,MAP2K1,PITX2,MN1,HOMER2,BPTF,HIST1H1E,RBFOX1,PROP1,HNF4A,CC2D1A,USP9X,FGF8,SOX2,PPP2R1A,NKX2-5,HAX1,PHF6,WT1,PTCH1,GATA4,EDN3,FOXG1,ASCC1,HUWE1,MEF2C,PTPN11,SMAD4,POU1F1,PRMT7,A…
GO Process	GO:0031326	Regulation of cellular biosynthetic process	133	4125	0.29	7.21e-14	ACTL6B,CDK13,LZTR1,GCK,COL1A1,PHOX2B,UBE3A,MED17,APOE,H3F3B,JAG1,SIX3,PDGFRB,CREBBP,SRCAP,ABCA7,EP300,NOTCH3,CTCF,THRA,DNMT3A,CLCN2,SMARCA2,ASXL3,GATA6,ERBB2,MYCN,MED13L,FLCN,SCAF4,KAT6B,PPARG,LRP5,MITF,HESX1,SHH,NEMF,KMT2D,MAP2K1,PITX2,MN1,BPTF,HIST1H1E,PROP1,HNF4A,CC2D1A,USP9X,SH2B1,SOX2,PPP2R1A,NKX2-5,HAX1,PHF6,LEPR,WT1,PTCH1,GATA4,FOXG1,ASCC1,MEF2C,SMAD4,POU1F1,AUTS2,CTNNB1,ARID1B,ATG7,WAC,RE…
GO Process	GO:0031175	Neuron projection development	47	680	0.62	8.08e-14	ACTL6B,PHOX2B,MAPK8IP3,DOCK7,APOE,NOTCH3,CNTNAP1,ERBB2,SOD1,TBC1D24,SHH,USP9X,TUBB3,FGF8,PTCH1,FOXG1,TRIO,PTPN11,SMAD4,AUTS2,CTNNB1,ARID1B,RET,RAC1,CNTNAP2,TNR,PTEN,SPTAN1,STXBP1,ARX,LAMA1,FAT4,GRIP1,DLG4,RELN,MECP2,SCN1B,SYNGAP1,PAX6,GDNF,FGFR2,SPTBN2,TRAPPC4,DICER1,CYFIP2,NRXN3,SZT2
GO Process	GO:0006355	Regulation of transcription, dna-templated	117	3388	0.32	1.03e-13	ACTL6B,CDK13,LZTR1,COL1A1,PHOX2B,UBE3A,MED17,APOE,H3F3B,JAG1,SIX3,CREBBP,SRCAP,EP300,NOTCH3,CTCF,THRA,DNMT3A,SMARCA2,ASXL3,GATA6,ERBB2,MYCN,MED13L,FLCN,SCAF4,KAT6B,PPARG,LRP5,MITF,HESX1,SHH,KMT2D,MAP2K1,PITX2,MN1,BPTF,HIST1H1E,PROP1,HNF4A,CC2D1A,USP9X,SOX2,PPP2R1A,NKX2-5,HAX1,PHF6,WT1,PTCH1,GATA4,FOXG1,ASCC1,MEF2C,SMAD4,POU1F1,AUTS2,CTNNB1,ARID1B,WAC,RET,CHD4,MTOR,PARK2,KDM5B,DDR2,GATAD2B,FLNA,SO…
GO Process	GO:0007507	Heart development	41	522	0.68	1.25e-13	TSC2,JAG1,PDGFRB,EP300,GATA6,ERBB2,FREM2,PPARG,TDGF1,SHH,DCHS1,MAP2K1,PITX2,FGF8,OXTR,FBN1,NKX2-5,WT1,PTCH1,GATA4,MEF2C,PTPN11,SMAD4,CTNNB1,ANK2,NF1,MTOR,RYR2,LMNA,PTEN,MED12,ASXL1,BCOR,COL2A1,TH,TBR1,PRKAR1A,FAT4,CHD7,FGFR2,GJA5
GO Process	GO:0045595	Regulation of cell differentiation	81	1874	0.42	1.77e-13	CDK13,COL1A1,PHOX2B,FIG4,UBE3A,PROC,LEPRE1,DOCK7,APOE,H3F3B,JAG1,APC,SIX3,HECW2,CREBBP,SETD1A,EP300,NOTCH3,GATA6,ERBB2,SOD1,FLCN,PPARG,LRP5,MITF,SHH,KMT2D,MAP2K1,YWHAG,FGF8,SOX2,PPP2R1A,FBN1,NKX2-5,HAX1,PTCH1,GATA4,EDN3,FOXG1,TRIO,MEF2C,PTPN11,SMAD4,CTNNB1,RET,RAC1,SPRED2,NF1,MTOR,PARK2,TNR,DDR2,FLNA,SOX3,GRIN1,PTEN,CRB2,AR,ASXL1,TBR1,FAT4,ADNP,GRIP1,TCF4,DLG4,CHD7,RELN,FGFR1,MECP2,SCN1B,SYNGAP1,…
GO Process	GO:0019219	Regulation of nucleobase-containing compound metabolic process	129	3982	0.29	1.79e-13	ACTL6B,CDK13,LZTR1,GCK,COL1A1,PHOX2B,UBE3A,MED17,APOE,H3F3B,JAG1,SIX3,PDGFRB,CREBBP,SRCAP,EP300,NOTCH3,CTCF,THRA,DNMT3A,SMARCA2,ASXL3,GATA6,ERBB2,MYCN,MED13L,FLCN,SCAF4,KAT6B,PPARG,LRP5,MITF,HESX1,SHH,KMT2D,MAP2K1,PITX2,MN1,SUV420H1,BPTF,HIST1H1E,RBFOX1,PROP1,HNF4A,CC2D1A,USP9X,SH2B1,SOX2,PPP2R1A,NKX2-5,HAX1,PHF6,WT1,PTCH1,GATA4,FOXG1,ASCC1,MEF2C,SMAD4,POU1F1,AUTS2,CTNNB1,ARID1B,WAC,RET,CHD4,FXR1…
GO Process	GO:0032989	Cellular component morphogenesis	44	614	0.64	2.12e-13	PHOX2B,FIG4,DOCK7,PDGFRB,NOTCH3,CNTNAP1,ERBB2,SHH,USP9X,TUBB3,FGF8,NKX2-5,PTCH1,FOXG1,TRIO,PTPN11,SMAD4,AUTS2,CTNNB1,RET,RAC1,ANK2,CNTNAP2,TNR,PTEN,SPTAN1,STXBP1,ARX,LAMA1,PRKAR1A,DLG4,RELN,SCN1B,PAX6,GDNF,FGFR2,SPTBN2,DICER1,CYFIP2,DNM1L,NRXN3,SZT2,ACTG1,PMP22
GO Process	GO:0051172	Negative regulation of nitrogen compound metabolic process	94	2429	0.37	3.37e-13	CSNK2A1,TSC2,LEPRE1,APOE,H3F3B,APC,SIX3,CREBBP,ABCA7,EP300,NOTCH3,CTCF,THRA,DNMT3A,SMARCA2,GATA6,FLCN,SCAF4,KAT6B,PPARG,LRP5,MITF,HESX1,SHH,KMT2D,PITX2,YWHAG,BPTF,HIST1H1E,PROP1,HNF4A,CC2D1A,USP9X,TLK2,SOX2,PPP2R1A,NKX2-5,PHF6,WT1,PTCH1,FOXG1,MEF2C,SMAD4,POU1F1,CTNNB1,WAC,OCLN,SPRED2,FXR1,NF1,SLC2A10,MTOR,PARK2,KDM5B,GATAD2B,FLNA,SOX3,PTEN,HDAC8,CRB2,AR,BCOR,ARX,PDX1,TMPRSS6,TRIP12,TBR1,PRKAR1A,G…
GO Process	GO:0031327	Negative regulation of cellular biosynthetic process	73	1592	0.45	3.52e-13	GCK,H3F3B,SIX3,CREBBP,ABCA7,EP300,NOTCH3,CTCF,THRA,DNMT3A,SMARCA2,GATA6,FLCN,SCAF4,KAT6B,PPARG,MITF,HESX1,SHH,KMT2D,PITX2,BPTF,HIST1H1E,PROP1,HNF4A,CC2D1A,USP9X,SOX2,NKX2-5,PHF6,LEPR,WT1,PTCH1,FOXG1,MEF2C,SMAD4,POU1F1,CTNNB1,ATG7,FXR1,SLC2A10,PARK2,KDM5B,GATAD2B,FLNA,SOX3,HDAC8,AR,BCOR,ARX,PDX1,TMPRSS6,TBR1,KAT6A,ZMYND11,DDX3X,FGFR1,MECP2,NSD1,MYT1L,SATB2,PAX6,TBL1XR1,FGFR2,INPP5K,EHMT1,MAGEL2,DP…
GO Process	GO:0023052	Signaling	153	5239	0.25	4.44e-13	SNAP29,CSNK2A1,PROKR2,TSC2,STUB1,COL1A1,UBE3A,MAPK8IP3,DOCK7,APOE,JAG1,APC,HTRA2,PDGFRB,GNB5,HCN4,LTBP2,CREBBP,GNAO1,HACE1,ABCA7,EP300,NOTCH3,KIF1B,THRA,CNTNAP1,DOCK3,ERBB2,SOD1,KCNH1,EPG5,FLCN,SLC6A1,PPARG,BRAF,LRP5,DOCK6,MITF,TDGF1,SHH,COL1A2,DCHS1,MAP2K1,SCN1A,HOMER2,ITPR1,GABRB3,MADD,PROP1,HNF4A,USP9X,TLK2,KCND3,TUBB3,SH2B1,FGF8,SOX2,OXTR,PPP2R1A,FBN1,STAC3,LEPR,PTCH1,GATA4,STRADA,CHAT,EDN3,T…
GO Process	GO:0010605	Negative regulation of macromolecule metabolic process	104	2875	0.34	4.49e-13	CSNK2A1,TSC2,LEPRE1,APOE,H3F3B,APC,SIX3,CREBBP,SRCAP,ABCA7,EP300,NOTCH3,CTCF,THRA,DNMT3A,SMARCA2,GATA6,MYCN,FLCN,SCAF4,KAT6B,PPARG,LRP5,MITF,HESX1,SHH,KMT2D,MAP2K1,PITX2,HOMER2,YWHAG,BPTF,HIST1H1E,PROP1,HNF4A,CC2D1A,USP9X,TLK2,SOX2,PPP2R1A,NKX2-5,PHF6,WT1,PTCH1,FOXG1,MEF2C,SMAD4,POU1F1,CTNNB1,ATG7,WAC,OCLN,RAC1,SPRED2,FXR1,NF1,SLC2A10,MTOR,PARK2,KDM5B,GATAD2B,FLNA,SOX3,PTEN,HDAC8,CRB2,AR,BCOR,ARX…
GO Process	GO:0009966	Regulation of signal transduction	109	3107	0.33	5.39e-13	LZTR1,CSNK2A1,TSC2,STUB1,COL1A1,UBE3A,MFN2,MAPK8IP3,APOE,JAG1,APC,HTRA2,SIX3,PDGFRB,CREBBP,PRDX1,ABCA7,EP300,NOTCH3,THRA,ERBB2,SOD1,FLCN,PPARG,BRAF,TDGF1,SHH,KMT2D,MAP2K1,HOMER2,ITPR1,YWHAG,MADD,HNF4A,CC2D1A,SH2B1,FGF8,SOX2,PPP2R1A,FBN1,NKX2-5,HAX1,PTCH1,GATA4,EDN3,KPTN,TRIO,FGFR3,MEF2C,PTPN11,SMAD4,POU1F1,AUTS2,CTNNB1,ADAMTSL2,RET,RAC1,UBA5,SPRED2,CHD4,NF1,VCP,SLC2A10,MTOR,PARK2,LMNA,CLIC2,FLNA,…
GO Process	GO:0051252	Regulation of rna metabolic process	122	3722	0.3	7.01e-13	ACTL6B,CDK13,LZTR1,COL1A1,PHOX2B,UBE3A,MED17,APOE,H3F3B,JAG1,SIX3,CREBBP,SRCAP,EP300,NOTCH3,CTCF,THRA,DNMT3A,SMARCA2,ASXL3,GATA6,ERBB2,MYCN,MED13L,FLCN,SCAF4,KAT6B,PPARG,LRP5,MITF,HESX1,SHH,KMT2D,MAP2K1,PITX2,MN1,BPTF,HIST1H1E,RBFOX1,PROP1,HNF4A,CC2D1A,USP9X,SOX2,PPP2R1A,NKX2-5,HAX1,PHF6,WT1,PTCH1,GATA4,FOXG1,ASCC1,MEF2C,SMAD4,POU1F1,AUTS2,CTNNB1,ARID1B,WAC,RET,CHD4,FXR1,MTOR,PARK2,KDM5B,DDR2,GAT…
GO Process	GO:0071495	Cellular response to endogenous stimulus	61	1181	0.5	7.12e-13	PROKR2,GCK,COL1A1,PHOX2B,UBE3A,APC,PDGFRB,GNB5,HCN4,LTBP2,GNAO1,KIF1B,THRA,DNMT3A,GATA6,ERBB2,SOD1,PPARG,TDGF1,COL1A2,YWHAG,GABRB3,HNF4A,USP9X,FGF8,OXTR,FBN1,LEPR,WT1,FGFR3,MEF2C,PTPN11,SMAD4,CTNNB1,ARID1B,ATG7,SPRED2,CACNA1A,COL4A2,MTOR,RYR2,PARK2,KDM5B,FLNA,PTEN,UGT1A1,AR,COL2A1,TH,PRKAR1A,FAT4,GRIP1,FGFR1,DDC,FGFR2,GABRG2,INPP5K,ATP1A3,WWOX,POLR2A,GHR
GO Process	GO:0035295	Tube development	51	851	0.56	7.44e-13	TSC2,APOE,JAG1,PDGFRB,EP300,NOTCH3,THRA,GATA6,LRP5,HESX1,TDGF1,SHH,DCHS1,MAP2K1,FGF8,OXTR,NKX2-5,LEPR,WT1,PTCH1,GATA4,MEF2C,SMAD4,CTNNB1,ADAMTSL2,COL18A1,RET,NF1,COL4A2,RYR2,KDM5B,PTEN,GJB1,MED12,AR,ASXL1,COL2A1,PDX1,TBR1,LAMA1,FAT4,CHD7,FGFR1,PAX6,CCBE1,GDNF,FGFR2,DICER1,NRXN3,ACTG1,GJA5
GO Process	GO:2000113	Negative regulation of cellular macromolecule biosynthetic process	69	1470	0.46	7.56e-13	H3F3B,SIX3,CREBBP,ABCA7,EP300,NOTCH3,CTCF,THRA,DNMT3A,SMARCA2,GATA6,FLCN,SCAF4,KAT6B,PPARG,MITF,HESX1,SHH,KMT2D,PITX2,BPTF,HIST1H1E,PROP1,HNF4A,CC2D1A,USP9X,SOX2,NKX2-5,PHF6,WT1,PTCH1,FOXG1,MEF2C,SMAD4,POU1F1,CTNNB1,ATG7,FXR1,SLC2A10,PARK2,KDM5B,GATAD2B,FLNA,HDAC8,AR,BCOR,ARX,PDX1,TMPRSS6,TBR1,KAT6A,ZMYND11,DDX3X,FGFR1,MECP2,NSD1,MYT1L,SATB2,PAX6,TBL1XR1,FGFR2,INPP5K,EHMT1,MAGEL2,DPF2,DICER1,WWOX…
GO Process	GO:0045892	Negative regulation of transcription, dna-templated	63	1273	0.48	1.49e-12	H3F3B,SIX3,CREBBP,EP300,NOTCH3,CTCF,THRA,DNMT3A,SMARCA2,GATA6,FLCN,SCAF4,KAT6B,PPARG,MITF,HESX1,SHH,KMT2D,PITX2,BPTF,HIST1H1E,PROP1,HNF4A,CC2D1A,USP9X,SOX2,NKX2-5,PHF6,WT1,PTCH1,FOXG1,MEF2C,SMAD4,POU1F1,CTNNB1,PARK2,KDM5B,GATAD2B,FLNA,HDAC8,AR,BCOR,ARX,PDX1,TMPRSS6,TBR1,KAT6A,ZMYND11,FGFR1,MECP2,NSD1,MYT1L,SATB2,PAX6,TBL1XR1,FGFR2,INPP5K,EHMT1,MAGEL2,DPF2,DICER1,WWOX,FOXP1
GO Process	GO:0007420	Brain development	47	745	0.58	1.62e-12	PHOX2B,UBE3A,DOCK7,HTRA2,SIX3,NOTCH3,SPATA5,HESX1,SHH,MAP2K1,PITX2,BPTF,PROP1,FGF8,SOX2,OXTR,PTCH1,FOXG1,PTPN11,POU1F1,CTNNB1,NF1,MTOR,CNTNAP2,TNR,FLNA,SOX3,GRIN1,PTEN,PCDH19,ARX,TH,TRAPPC9,TBR1,FAT4,GRIN2A,CHD7,RELN,FGFR1,MECP2,SATB2,PAX6,FGFR2,SLC2A1,SPTBN2,SZT2,GRIN2B
GO Process	GO:0051253	Negative regulation of rna metabolic process	67	1422	0.46	1.68e-12	H3F3B,SIX3,CREBBP,EP300,NOTCH3,CTCF,THRA,DNMT3A,SMARCA2,GATA6,FLCN,SCAF4,KAT6B,PPARG,MITF,HESX1,SHH,KMT2D,PITX2,BPTF,HIST1H1E,PROP1,HNF4A,CC2D1A,USP9X,SOX2,NKX2-5,PHF6,WT1,PTCH1,FOXG1,MEF2C,SMAD4,POU1F1,CTNNB1,MTOR,PARK2,KDM5B,GATAD2B,FLNA,SOX3,HDAC8,AR,BCOR,ARX,PDX1,TMPRSS6,TBR1,KAT6A,ZMYND11,DYRK1A,FGFR1,MECP2,NSD1,MYT1L,SATB2,PAX6,TBL1XR1,GDNF,FGFR2,INPP5K,EHMT1,MAGEL2,DPF2,DICER1,WWOX,FOXP1
GO Process	GO:0010558	Negative regulation of macromolecule biosynthetic process	70	1534	0.44	1.69e-12	H3F3B,SIX3,CREBBP,ABCA7,EP300,NOTCH3,CTCF,THRA,DNMT3A,SMARCA2,GATA6,FLCN,SCAF4,KAT6B,PPARG,MITF,HESX1,SHH,KMT2D,PITX2,BPTF,HIST1H1E,PROP1,HNF4A,CC2D1A,USP9X,SOX2,NKX2-5,PHF6,WT1,PTCH1,FOXG1,MEF2C,SMAD4,POU1F1,CTNNB1,ATG7,FXR1,SLC2A10,PARK2,KDM5B,GATAD2B,FLNA,SOX3,HDAC8,AR,BCOR,ARX,PDX1,TMPRSS6,TBR1,KAT6A,ZMYND11,DDX3X,FGFR1,MECP2,NSD1,MYT1L,SATB2,PAX6,TBL1XR1,FGFR2,INPP5K,EHMT1,MAGEL2,DPF2,DICER1…
GO Process	GO:0030900	Forebrain development	34	387	0.73	1.75e-12	DOCK7,HTRA2,SIX3,NOTCH3,HESX1,SHH,PITX2,PROP1,FGF8,SOX2,OXTR,FOXG1,POU1F1,CTNNB1,NF1,CNTNAP2,TNR,FLNA,SOX3,GRIN1,PTEN,ARX,TH,TRAPPC9,TBR1,FAT4,CHD7,RELN,FGFR1,SATB2,PAX6,FGFR2,SLC2A1,SZT2
GO Process	GO:0065009	Regulation of molecular function	145	4913	0.25	1.75e-12	ACTL6B,LZTR1,CSNK2A1,TSC2,STUB1,PHOX2B,UBE3A,SPR,MAPK8IP3,DOCK7,MED17,APOE,JAG1,APC,HTRA2,SIX3,HECW2,PDGFRB,GNB5,CREBBP,SRCAP,EP300,CTCF,THRA,DNMT3A,SMARCA2,DOCK3,GATA6,ERBB2,SOD1,MYCN,MED13L,FLCN,PPARG,BRAF,TBC1D24,LRP5,DOCK6,MITF,HESX1,TDGF1,KIAA0226,SHH,KMT2D,MAP2K1,PITX2,ITPR1,YWHAG,MADD,PROP1,HNF4A,CC2D1A,FGF8,SOX2,PPP2R1A,FBN1,NKX2-5,PHF6,STAC3,LEPR,WT1,PTCH1,GATA4,STRADA,EDN3,FOXG1,TRIO,FG…
GO Process	GO:1903507	Negative regulation of nucleic acid-templated transcription	64	1324	0.47	2.33e-12	H3F3B,SIX3,CREBBP,EP300,NOTCH3,CTCF,THRA,DNMT3A,SMARCA2,GATA6,FLCN,SCAF4,KAT6B,PPARG,MITF,HESX1,SHH,KMT2D,PITX2,BPTF,HIST1H1E,PROP1,HNF4A,CC2D1A,USP9X,SOX2,NKX2-5,PHF6,WT1,PTCH1,FOXG1,MEF2C,SMAD4,POU1F1,CTNNB1,PARK2,KDM5B,GATAD2B,FLNA,SOX3,HDAC8,AR,BCOR,ARX,PDX1,TMPRSS6,TBR1,KAT6A,ZMYND11,FGFR1,MECP2,NSD1,MYT1L,SATB2,PAX6,TBL1XR1,FGFR2,INPP5K,EHMT1,MAGEL2,DPF2,DICER1,WWOX,FOXP1
GO Process	GO:0048646	Anatomical structure formation involved in morphogenesis	51	883	0.55	2.65e-12	TSC2,COL1A1,FIG4,MFN2,JAG1,PDGFRB,EP300,NOTCH3,CNTNAP1,GATA6,KCNH1,HESX1,TDGF1,SHH,DCHS1,MAP2K1,FGF8,SOX2,NKX2-5,LEPR,WT1,PTCH1,GATA4,MEF2C,PTPN11,SMAD4,CTNNB1,COL18A1,RET,ANK2,COL4A2,PTEN,CRB2,MED12,AR,COL2A1,TBR1,PRKAR1A,RELN,FGFR1,PAX6,CCBE1,GDNF,FGFR2,PROM1,DICER1,NRXN3,ITGA7,ACTG1,GJA5,PMP22
GO Process	GO:0120036	Plasma membrane bounded cell projection organization	58	1122	0.5	3.22e-12	ACTL6B,SNAP29,PHOX2B,MAPK8IP3,DOCK7,APOE,PDGFRB,NOTCH3,CNTNAP1,PTPN23,ERBB2,SOD1,TBC1D24,SHH,YWHAG,USP9X,TUBB3,SH2B1,FGF8,PPP2R1A,PTCH1,FOXG1,TRIO,PTPN11,SMAD4,AUTS2,CTNNB1,ARID1B,RET,RAC1,MTOR,CNTNAP2,TNR,FLNA,PTEN,SPTAN1,STXBP1,ARX,LAMA1,FAT4,GRIP1,DLG4,RELN,MECP2,SCN1B,SYNGAP1,PAX6,GDNF,FGFR2,INPP5K,SPTBN2,TRAPPC4,DICER1,CYFIP2,ATP1A3,NRXN3,SZT2,PMP22
GO Process	GO:0009719	Response to endogenous stimulus	67	1447	0.45	3.43e-12	PROKR2,GCK,COL1A1,PHOX2B,UBE3A,APC,PDGFRB,GNB5,HCN4,LTBP2,GNAO1,EP300,KIF1B,BCHE,THRA,DNMT3A,GATA6,ERBB2,SOD1,PPARG,LRP5,TDGF1,COL1A2,KMT2D,YWHAG,GABRB3,HNF4A,USP9X,FGF8,OXTR,FBN1,LEPR,WT1,FGFR3,MEF2C,PTPN11,SMAD4,CTNNB1,ARID1B,ATG7,SPRED2,CACNA1A,COL4A2,MTOR,RYR2,PARK2,KDM5B,FLNA,PTEN,UGT1A1,AR,COL2A1,PDX1,TH,PRKAR1A,FAT4,GRIP1,FGFR1,DDC,FGFR2,GABRG2,INPP5K,SLC2A1,ATP1A3,WWOX,POLR2A,GHR
GO Process	GO:0034762	Regulation of transmembrane transport	40	560	0.64	4.01e-12	CRBN,NALCN,HECW2,GNB5,HCN4,CLCN2,KCNH1,BRAF,SCN1A,KCND3,STAC3,EDN3,MEF2C,PTPN11,KCNJ11,OCLN,ANK2,KCNQ2,CACNA1A,MTOR,RYR2,PSEN2,CACNA1E,CLIC2,FLNA,GRIN1,PTEN,SCN2A,KCNQ3,GRIN2A,DLG4,SCN9A,CHD7,RELN,SCN1B,INPP5K,SLC2A1,CLTCL1,GRIN2B,GJA5
GO Process	GO:0045934	Negative regulation of nucleobase-containing compound metabolic process	69	1528	0.44	4.07e-12	H3F3B,SIX3,CREBBP,EP300,NOTCH3,CTCF,THRA,DNMT3A,SMARCA2,GATA6,FLCN,SCAF4,KAT6B,PPARG,MITF,HESX1,SHH,KMT2D,PITX2,BPTF,HIST1H1E,PROP1,HNF4A,CC2D1A,USP9X,SOX2,NKX2-5,PHF6,WT1,PTCH1,FOXG1,MEF2C,SMAD4,POU1F1,CTNNB1,MTOR,PARK2,KDM5B,GATAD2B,FLNA,SOX3,HDAC8,AR,BCOR,ARX,PDX1,TMPRSS6,TRIP12,TBR1,KAT6A,ZMYND11,DYRK1A,FGFR1,MECP2,NSD1,MYT1L,SATB2,PAX6,TBL1XR1,GDNF,FGFR2,INPP5K,EHMT1,MAGEL2,KMT2A,DPF2,DICER1…
GO Process	GO:0000122	Negative regulation of transcription by rna polymerase ii	51	895	0.54	4.16e-12	CREBBP,EP300,NOTCH3,CTCF,THRA,DNMT3A,SMARCA2,GATA6,FLCN,SCAF4,PPARG,MITF,HESX1,SHH,PITX2,BPTF,HIST1H1E,PROP1,CC2D1A,USP9X,SOX2,NKX2-5,PHF6,WT1,PTCH1,FOXG1,MEF2C,SMAD4,POU1F1,CTNNB1,PARK2,GATAD2B,HDAC8,AR,BCOR,ARX,PDX1,TMPRSS6,TBR1,FGFR1,MECP2,NSD1,MYT1L,SATB2,PAX6,TBL1XR1,FGFR2,EHMT1,DPF2,DICER1,WWOX
GO Process	GO:0051716	Cellular response to stimulus	173	6489	0.21	5.60e-12	CSNK2A1,PROKR2,TSC2,STUB1,GCK,COL1A1,PHOX2B,UBE3A,MFN2,MAPK8IP3,DOCK7,APOE,JAG1,APC,HTRA2,PDGFRB,GNB5,HCN4,LTBP2,CREBBP,GNAO1,PRDX1,HACE1,ABCA7,EP300,NOTCH3,KIF1B,THRA,CNTNAP1,DNMT3A,PTPN23,DOCK3,GATA6,ERBB2,SOD1,KCNH1,EPG5,FLCN,KAT6B,PPARG,BRAF,TBC1D24,LRP5,DOCK6,MITF,ALB,TDGF1,SHH,COL1A2,DCHS1,PIEZO1,MAP2K1,HOMER2,SUV420H1,ITPR1,YWHAG,GABRB3,MLC1,MADD,PROP1,HNF4A,USP9X,TLK2,TUBB3,SH2B1,FGF8,SOX…
GO Process	GO:0070887	Cellular response to chemical stimulus	102	2919	0.33	6.79e-12	PROKR2,STUB1,GCK,COL1A1,PHOX2B,UBE3A,APOE,APC,HTRA2,PDGFRB,GNB5,HCN4,LTBP2,CREBBP,GNAO1,PRDX1,EP300,KIF1B,THRA,DNMT3A,PTPN23,GATA6,ERBB2,SOD1,KCNH1,EPG5,KAT6B,PPARG,BRAF,TBC1D24,ALB,TDGF1,SHH,COL1A2,YWHAG,GABRB3,MLC1,HNF4A,USP9X,FGF8,SOX2,OXTR,FBN1,HAX1,LEPR,WT1,PTCH1,GATA4,EDN3,FGFR3,MEF2C,PTPN11,SMAD4,CTNNB1,ARID1B,KCNJ11,ATG7,OCLN,RET,RAC1,SPRED2,VCP,CACNA1A,COL4A2,MTOR,RYR2,PARK2,KDM5B,LMNA,C…
GO Process	GO:0010033	Response to organic substance	104	3011	0.32	7.01e-12	PROKR2,STUB1,GCK,COL1A1,PHOX2B,UBE3A,MFN2,JAG1,APC,HTRA2,PDGFRB,GNB5,HCN4,LTBP2,GNAO1,EP300,KIF1B,BCHE,THRA,DNMT3A,PTPN23,GATA6,ERBB2,SOD1,EPG5,KAT6B,SLC6A1,PPARG,LRP5,TDGF1,COL1A2,KMT2D,HOMER2,YWHAG,GABRB3,MLC1,HNF4A,USP9X,FGF8,SOX2,OXTR,PPP2R1A,FBN1,HAX1,LEPR,WT1,PTCH1,GATA4,FGFR3,MEF2C,PTPN11,SMAD4,CTNNB1,ARID1B,KCNJ11,ATG7,OCLN,RET,SPRED2,ANK2,VCP,CACNA1A,COL4A2,MTOR,RYR2,PARK2,KDM5B,LMNA,FLN…
GO Process	GO:0050896	Response to stimulus	199	8046	0.18	1.24e-11	CDK13,SNAP29,CSNK2A1,PROKR2,TSC2,STUB1,GCK,COL1A1,PHOX2B,UBE3A,PROC,MFN2,ATP7B,MAPK8IP3,DOCK7,APOE,H3F3B,JAG1,APC,HTRA2,PDGFRB,GNB5,HCN4,LTBP2,CREBBP,GNAO1,PRDX1,HACE1,ABCA7,EP300,NOTCH3,KIF1B,BCHE,THRA,CNTNAP1,DNMT3A,PTPN23,DOCK3,GATA6,ERBB2,SOD1,KCNH1,EPG5,FLCN,KAT6B,SLC6A1,PPARG,BRAF,TBC1D24,LRP5,DOCK6,MITF,ALB,TDGF1,SHH,COL1A2,DCHS1,PIEZO1,KMT2D,MAP2K1,SCN1A,HOMER2,SUV420H1,ITPR1,YWHAG,GABRB3…
GO Process	GO:0010629	Negative regulation of gene expression	80	2014	0.38	1.65e-11	APOE,H3F3B,SIX3,CREBBP,SRCAP,EP300,NOTCH3,CTCF,THRA,DNMT3A,SMARCA2,GATA6,MYCN,FLCN,SCAF4,KAT6B,PPARG,MITF,HESX1,SHH,KMT2D,MAP2K1,PITX2,HOMER2,BPTF,HIST1H1E,PROP1,HNF4A,CC2D1A,USP9X,SOX2,PPP2R1A,NKX2-5,PHF6,WT1,PTCH1,FOXG1,MEF2C,SMAD4,POU1F1,CTNNB1,OCLN,RAC1,FXR1,SLC2A10,PARK2,KDM5B,GATAD2B,FLNA,HDAC8,AR,BCOR,ARX,PDX1,TMPRSS6,TBR1,ADNP,KAT6A,ZMYND11,DYRK1A,DDX3X,FGFR1,MECP2,NSD1,MYT1L,SATB2,PAX6,T…
GO Process	GO:0051246	Regulation of protein metabolic process	99	2828	0.33	1.65e-11	CSNK2A1,TSC2,STUB1,UBE3A,LEPRE1,MAPK8IP3,DOCK7,APOE,APC,HTRA2,HECW2,PDGFRB,PRDX1,HACE1,ABCA7,EP300,CTCF,DOCK3,ERBB2,SOD1,FLCN,PPARG,BRAF,LRP5,TDGF1,SHH,NEMF,MAP2K1,YWHAG,MADD,TLK2,FGF8,SOX2,PPP2R1A,FBN1,HAX1,LEPR,WT1,GATA4,STRADA,EDN3,FGFR3,HUWE1,MEF2C,PTPN11,SMAD4,AUTS2,CTNNB1,ATG7,WAC,OCLN,RET,RAC1,SPRED2,FXR1,NF1,VCP,SLC2A10,MTOR,PARK2,DDR2,LMNA,FLNA,GRIN1,PTEN,HDAC8,CRB2,AR,BCOR,TRIP12,PRKAR1…
GO Process	GO:0050890	Cognition	29	302	0.77	1.85e-11	APOE,ABCA7,EP300,BCHE,THRA,SLC6A1,OXTR,MEF2C,NF1,MTOR,CNTNAP2,PARK2,TNR,GRIN1,PTEN,SCN2A,TH,TBR1,ADNP,GRIN2A,GATM,DLG4,SETD5,CHD7,RELN,MECP2,SYNGAP1,NRXN3,GRIN2B
GO Process	GO:0007611	Learning or memory	27	259	0.8	2.17e-11	APOE,ABCA7,EP300,BCHE,THRA,SLC6A1,OXTR,MEF2C,NF1,MTOR,CNTNAP2,PARK2,TNR,GRIN1,PTEN,SCN2A,TH,TBR1,ADNP,GRIN2A,GATM,DLG4,RELN,MECP2,SYNGAP1,NRXN3,GRIN2B
GO Process	GO:0010647	Positive regulation of cell communication	75	1823	0.4	2.17e-11	CSNK2A1,GCK,COL1A1,UBE3A,MAPK8IP3,APOE,JAG1,HTRA2,PDGFRB,CREBBP,ABCA7,EP300,PTPN23,ERBB2,SOD1,FLCN,BRAF,TDGF1,SHH,KMT2D,MAP2K1,YWHAG,MADD,CC2D1A,SH2B1,FGF8,SOX2,OXTR,PPP2R1A,HAX1,GATA4,EDN3,FGFR3,MEF2C,PTPN11,SMAD4,AUTS2,CTNNB1,RET,RAC1,SPRED2,NF1,VCP,SLC2A10,MTOR,PARK2,TNR,FLNA,GRIN1,PTEN,STXBP1,CRB2,AR,ASXL1,PDX1,GRIN2A,DLG4,DDX3X,MBD5,RELN,FGFR1,MECP2,CCBE1,TBL1XR1,HRAS,GDNF,FGFR2,CYFIP2,DNM1L…
GO Process	GO:0000904	Cell morphogenesis involved in differentiation	39	566	0.62	2.21e-11	PHOX2B,DOCK7,EP300,NOTCH3,ERBB2,SOD1,SHH,USP9X,TUBB3,FGF8,PTCH1,FOXG1,TRIO,MEF2C,PTPN11,SMAD4,AUTS2,CTNNB1,COL18A1,RET,RAC1,TNR,FLNA,PTEN,SPTAN1,STXBP1,AR,ARX,LAMA1,DLG4,RELN,SCN1B,PAX6,GDNF,FGFR2,SPTBN2,CYFIP2,NRXN3,SZT2
GO Process	GO:0045944	Positive regulation of transcription by rna polymerase ii	60	1253	0.46	2.21e-11	CDK13,PHOX2B,UBE3A,MED17,JAG1,SIX3,CREBBP,EP300,NOTCH3,CTCF,THRA,SMARCA2,ASXL3,GATA6,MYCN,FLCN,KAT6B,PPARG,LRP5,MITF,SHH,KMT2D,PITX2,BPTF,PROP1,HNF4A,SOX2,NKX2-5,HAX1,WT1,GATA4,MEF2C,SMAD4,POU1F1,AUTS2,CTNNB1,PARK2,GRIN1,HDAC8,MED12,AR,ASXL1,CASK,PDX1,TMPRSS6,TBR1,KAT6A,TCF4,DDX3X,CHD7,SATB2,PAX6,TBL1XR1,HRAS,GDNF,FGFR2,LARP7,KMT2A,DPF2,WWOX
GO Process	GO:0048583	Regulation of response to stimulus	126	4114	0.27	2.21e-11	LZTR1,CSNK2A1,TSC2,STUB1,COL1A1,UBE3A,PROC,MFN2,MAPK8IP3,APOE,JAG1,APC,HTRA2,SIX3,PDGFRB,CREBBP,PRDX1,ABCA7,EP300,NOTCH3,THRA,ERBB2,SOD1,FLCN,PPARG,BRAF,LRP5,TDGF1,SHH,COL1A2,KMT2D,MAP2K1,HOMER2,SUV420H1,ITPR1,YWHAG,MLC1,MADD,HNF4A,CC2D1A,SH2B1,FGF8,SOX2,PPP2R1A,FBN1,NKX2-5,HAX1,PTCH1,GATA4,EDN3,KPTN,TRIO,FGFR3,MEF2C,PTPN11,SMAD4,POU1F1,AUTS2,CTNNB1,ATG7,ADAMTSL2,OCLN,RET,RAC1,UBA5,SPRED2,CHD4,FX…
GO Process	GO:0031399	Regulation of protein modification process	76	1870	0.39	2.49e-11	TSC2,STUB1,UBE3A,LEPRE1,MAPK8IP3,DOCK7,APOE,APC,PDGFRB,PRDX1,ABCA7,EP300,CTCF,DOCK3,ERBB2,SOD1,FLCN,BRAF,LRP5,TDGF1,MAP2K1,YWHAG,MADD,FGF8,SOX2,PPP2R1A,FBN1,HAX1,LEPR,GATA4,STRADA,EDN3,FGFR3,HUWE1,MEF2C,PTPN11,SMAD4,AUTS2,CTNNB1,ATG7,OCLN,RET,RAC1,SPRED2,FXR1,NF1,VCP,MTOR,PARK2,DDR2,LMNA,PTEN,HDAC8,AR,BCOR,TRIP12,PRKAR1A,ADNP,ZMYND11,DYRK1A,DLG4,DDX3X,SETD5,RELN,FGFR1,MECP2,NSD1,SYNGAP1,PAX6,HRAS…
GO Process	GO:0007610	Behavior	39	572	0.62	2.93e-11	FIG4,APOE,HTRA2,SIX3,GNAO1,ABCA7,EP300,BCHE,THRA,SOD1,SLC6A1,SCN1A,HOMER2,OXTR,MEF2C,NF1,MTOR,CNTNAP2,PARK2,TNR,GRIN1,PTEN,SCN2A,TH,TBR1,ADNP,GRIN2A,GATM,DLG4,SCN9A,CHD7,RELN,MECP2,SYNGAP1,GDNF,GABRG2,SPTBN2,NRXN3,GRIN2B
GO Process	GO:0048812	Neuron projection morphogenesis	36	495	0.65	4.41e-11	PHOX2B,DOCK7,NOTCH3,CNTNAP1,ERBB2,SHH,USP9X,TUBB3,FGF8,PTCH1,FOXG1,TRIO,PTPN11,SMAD4,AUTS2,CTNNB1,RET,RAC1,CNTNAP2,TNR,PTEN,SPTAN1,STXBP1,ARX,LAMA1,DLG4,RELN,SCN1B,PAX6,GDNF,FGFR2,SPTBN2,DICER1,CYFIP2,NRXN3,SZT2
GO Process	GO:0032990	Cell part morphogenesis	37	525	0.63	4.89e-11	PHOX2B,DOCK7,NOTCH3,CNTNAP1,ERBB2,SHH,USP9X,TUBB3,FGF8,PTCH1,FOXG1,TRIO,PTPN11,SMAD4,AUTS2,CTNNB1,RET,RAC1,CNTNAP2,TNR,PTEN,SPTAN1,STXBP1,ARX,LAMA1,DLG4,RELN,SCN1B,PAX6,GDNF,FGFR2,SPTBN2,DICER1,CYFIP2,DNM1L,NRXN3,SZT2
GO Process	GO:0045165	Cell fate commitment	26	248	0.8	5.12e-11	DOCK7,JAG1,APC,NOTCH3,GATA6,PPARG,MITF,SHH,FGF8,SOX2,NKX2-5,WT1,PTCH1,GATA4,FOXG1,MEF2C,SMAD4,POU1F1,CTNNB1,MTOR,ARX,TBR1,MYT1L,SATB2,PAX6,FGFR2
GO Process	GO:0048667	Cell morphogenesis involved in neuron differentiation	34	445	0.67	5.51e-11	PHOX2B,DOCK7,NOTCH3,ERBB2,SOD1,SHH,USP9X,TUBB3,FGF8,PTCH1,FOXG1,TRIO,MEF2C,PTPN11,SMAD4,AUTS2,RET,RAC1,TNR,PTEN,SPTAN1,STXBP1,ARX,LAMA1,DLG4,RELN,SCN1B,PAX6,GDNF,FGFR2,SPTBN2,CYFIP2,NRXN3,SZT2
GO Process	GO:0042981	Regulation of apoptotic process	67	1550	0.42	6.09e-11	CSNK2A1,PROC,MFN2,APOE,IER3IP1,APC,HTRA2,PDGFRB,CREBBP,THRA,GATA6,SOD1,FLCN,PPARG,BRAF,LRP5,MITF,ALB,TDGF1,SHH,YWHAG,GABRB3,MADD,PROP1,FGF8,SOX2,PPP2R1A,THOC6,NKX2-5,HAX1,WT1,GATA4,TRIO,MEF2C,CTNNB1,ATG7,COL18A1,RET,NF1,VCP,MTOR,PSEN2,PARK2,LMNA,FLNA,GRIN1,PTEN,STXBP1,AR,COL2A1,PDX1,STAMBP,ADNP,GRIN2A,ZMYND11,DDX3X,FBXO11,FGFR1,DOCK8,MECP2,SYNGAP1,HRAS,GDNF,FGFR2,DNM1L,WWOX,FOXP1
GO Process	GO:0023056	Positive regulation of signaling	74	1831	0.39	6.85e-11	CSNK2A1,GCK,COL1A1,UBE3A,MAPK8IP3,APOE,JAG1,HTRA2,PDGFRB,CREBBP,ABCA7,EP300,PTPN23,ERBB2,SOD1,FLCN,BRAF,TDGF1,SHH,KMT2D,MAP2K1,YWHAG,MADD,CC2D1A,SH2B1,FGF8,SOX2,OXTR,PPP2R1A,HAX1,GATA4,EDN3,FGFR3,MEF2C,PTPN11,SMAD4,AUTS2,CTNNB1,RET,RAC1,SPRED2,NF1,VCP,SLC2A10,MTOR,PARK2,TNR,FLNA,GRIN1,PTEN,STXBP1,CRB2,AR,ASXL1,PDX1,GRIN2A,DLG4,DDX3X,MBD5,RELN,FGFR1,MECP2,CCBE1,TBL1XR1,HRAS,GDNF,FGFR2,CYFIP2,DNM1L…
GO Process	GO:0032268	Regulation of cellular protein metabolic process	94	2693	0.33	9.12e-11	CSNK2A1,TSC2,STUB1,UBE3A,LEPRE1,MAPK8IP3,DOCK7,APOE,APC,HTRA2,PDGFRB,PRDX1,ABCA7,EP300,CTCF,DOCK3,ERBB2,SOD1,FLCN,PPARG,BRAF,LRP5,TDGF1,SHH,NEMF,MAP2K1,YWHAG,MADD,TLK2,FGF8,SOX2,PPP2R1A,FBN1,HAX1,LEPR,WT1,GATA4,STRADA,EDN3,FGFR3,HUWE1,MEF2C,PTPN11,SMAD4,AUTS2,CTNNB1,ATG7,WAC,OCLN,RET,RAC1,SPRED2,FXR1,NF1,VCP,MTOR,PARK2,DDR2,LMNA,GRIN1,PTEN,HDAC8,CRB2,AR,BCOR,TRIP12,PRKAR1A,ADNP,GRIN2A,ZMYND11,DYR…
GO Process	GO:0035239	Tube morphogenesis	41	656	0.58	9.12e-11	TSC2,APOE,JAG1,PDGFRB,NOTCH3,GATA6,LRP5,HESX1,TDGF1,SHH,DCHS1,FGF8,NKX2-5,LEPR,WT1,PTCH1,GATA4,MEF2C,SMAD4,CTNNB1,COL18A1,RET,NF1,COL4A2,RYR2,KDM5B,PTEN,MED12,AR,TBR1,LAMA1,FAT4,CHD7,FGFR1,CCBE1,GDNF,FGFR2,DICER1,NRXN3,ACTG1,GJA5
GO Process	GO:0010648	Negative regulation of cell communication	62	1382	0.44	1.10e-10	LZTR1,CSNK2A1,TSC2,STUB1,MFN2,APOE,JAG1,APC,HTRA2,SIX3,NOTCH3,BCHE,ERBB2,FLCN,SLC6A1,PPARG,SHH,HOMER2,ITPR1,SOX2,PPP2R1A,FBN1,NKX2-5,PTCH1,GATA4,KPTN,PTPN11,SMAD4,CTNNB1,KCNJ11,ADAMTSL2,SPRED2,NF1,VCP,SLC2A10,MTOR,PARK2,TNR,LMNA,CLIC2,PTEN,DNM1,STXBP1,AR,ASXL1,COL2A1,PDX1,TMPRSS6,STAMBP,ADNP,ZMYND11,DYRK1A,DDX3X,DEPDC5,AHSG,SYNGAP1,GDNF,INPP5K,PDE10A,SZT2,WWOX,FOXP1
GO Process	GO:0048598	Embryonic morphogenesis	38	571	0.61	1.10e-10	TSC2,SIX3,CREBBP,GATA6,SOD1,FREM2,LRP5,HESX1,SHH,FGF8,SOX2,FBN1,FRAS1,NKX2-5,PTCH1,GATA4,FOXG1,MEF2C,SMAD4,CTNNB1,RET,COL4A2,RYR2,CRB2,MED12,COL2A1,PDX1,TH,TBR1,PRKAR1A,CHD7,FGFR1,SATB2,PAX6,GDNF,FGFR2,ITGA7,GJA5
GO Process	GO:0051240	Positive regulation of multicellular organismal process	72	1770	0.39	1.10e-10	COL1A1,PHOX2B,FIG4,MFN2,LEPRE1,APOE,JAG1,APC,PDGFRB,CREBBP,ABCA7,EP300,THRA,GATA6,SOD1,PPARG,LRP5,TDGF1,SHH,MAP2K1,SUV420H1,FGF8,OXTR,NKX2-5,HAX1,LEPR,WT1,GATA4,EDN3,FOXG1,MEF2C,PTPN11,SMAD4,POU1F1,CTNNB1,RET,MTOR,RYR2,PARK2,KDM5B,TNR,DDR2,FLNA,GRIN1,PTEN,CRB2,AR,ARX,ADNP,GATM,GRIP1,TCF4,DLG4,DDX3X,CHD7,RELN,FGFR1,SCN1B,PAX6,CCBE1,HRAS,GDNF,FGFR2,INPP5K,EHMT1,GCH1,PROM1,DICER1,DNM1L,GHR,GJA5,FOXP1
GO Process	GO:0035270	Endocrine system development	19	120	0.98	1.11e-10	SIX3,PDGFRB,THRA,GATA6,HESX1,SHH,MAP2K1,PITX2,PROP1,HNF4A,FGF8,SOX2,NKX2-5,WT1,POU1F1,NF1,SOX3,PDX1,PAX6
GO Process	GO:0023057	Negative regulation of signaling	62	1385	0.43	1.19e-10	LZTR1,CSNK2A1,TSC2,STUB1,MFN2,APOE,JAG1,APC,HTRA2,SIX3,NOTCH3,BCHE,ERBB2,FLCN,SLC6A1,PPARG,SHH,HOMER2,ITPR1,SOX2,PPP2R1A,FBN1,NKX2-5,PTCH1,GATA4,KPTN,PTPN11,SMAD4,CTNNB1,KCNJ11,ADAMTSL2,SPRED2,NF1,VCP,SLC2A10,MTOR,PARK2,TNR,LMNA,CLIC2,PTEN,DNM1,STXBP1,AR,ASXL1,COL2A1,PDX1,TMPRSS6,STAMBP,ADNP,ZMYND11,DYRK1A,DDX3X,DEPDC5,AHSG,SYNGAP1,GDNF,INPP5K,PDE10A,SZT2,WWOX,FOXP1
GO Process	GO:0000902	Cell morphogenesis	43	726	0.56	1.23e-10	PHOX2B,DOCK7,EP300,NOTCH3,CNTNAP1,ERBB2,SOD1,SHH,USP9X,TUBB3,FGF8,PTCH1,FOXG1,TRIO,MEF2C,PTPN11,SMAD4,AUTS2,CTNNB1,COL18A1,RET,RAC1,CNTNAP2,TNR,FLNA,PTEN,SPTAN1,STXBP1,AR,ASXL1,ARX,LAMA1,DLG4,RELN,SCN1B,PAX6,GDNF,FGFR2,SPTBN2,DICER1,CYFIP2,NRXN3,SZT2
GO Process	GO:0010941	Regulation of cell death	70	1696	0.4	1.23e-10	CSNK2A1,PROC,MFN2,APOE,IER3IP1,APC,HTRA2,PDGFRB,CREBBP,THRA,DNMT3A,GATA6,SOD1,FLCN,PPARG,BRAF,LRP5,MITF,ALB,TDGF1,SHH,YWHAG,GABRB3,MADD,PROP1,FGF8,SOX2,PPP2R1A,THOC6,NKX2-5,HAX1,WT1,GATA4,TRIO,MEF2C,SMAD4,CTNNB1,ATG7,COL18A1,RET,NF1,VCP,MTOR,PSEN2,PARK2,LMNA,FLNA,GRIN1,PTEN,STXBP1,AR,COL2A1,PDX1,STAMBP,ADNP,GRIN2A,ZMYND11,DDX3X,FBXO11,FGFR1,DOCK8,MECP2,SYNGAP1,HRAS,GDNF,FGFR2,DNM1L,WWOX,GRIN2B,FO…
GO Process	GO:0007409	Axonogenesis	31	384	0.69	1.48e-10	PHOX2B,DOCK7,NOTCH3,ERBB2,SHH,USP9X,TUBB3,FGF8,PTCH1,FOXG1,TRIO,PTPN11,SMAD4,AUTS2,RET,RAC1,TNR,PTEN,SPTAN1,STXBP1,ARX,LAMA1,RELN,SCN1B,PAX6,GDNF,FGFR2,SPTBN2,CYFIP2,NRXN3,SZT2
GO Process	GO:0042391	Regulation of membrane potential	33	440	0.66	1.77e-10	NALCN,HCN4,CNTNAP1,SOD1,KCNH1,PIEZO1,SCN1A,GABRB3,KCND3,MEF2C,KCNJ11,ANK2,VCP,CACNA1A,RYR2,PARK2,CACNA1E,FLNA,GRIN1,PTEN,SCN2A,KCNQ3,SLC39A8,GRIN2A,DLG4,SCN9A,RELN,MECP2,SCN1B,GABRG2,ATP1A3,GRIN2B,GJA5
GO Process	GO:0006464	Cellular protein modification process	101	3063	0.3	2.44e-10	ACTL6B,CDK13,LZTR1,CSNK2A1,STUB1,CRBN,UBE3A,PROC,LEPRE1,MAPK8IP3,APOE,APC,HECW2,PDGFRB,CREBBP,KANSL1,SRCAP,SETD1A,HACE1,ABCA7,EP300,PTPN23,ERBB2,KAT6B,BRAF,ALB,TDGF1,KMT2D,MAP2K1,COG7,SUV420H1,HIST1H1E,USP9X,TLK2,FGF8,OXTR,PPP2R1A,FBN1,STRADA,TRIO,FGFR3,HUWE1,MEF2C,PTPN11,SMAD4,B3GALTL,PRMT7,CTNNB1,ATG7,WAC,RET,UBA5,NF1,VCP,MTOR,CDC42BPB,PARK2,KDM5B,DDR2,FLNA,DNAJC6,GRIN1,PTEN,SPTAN1,HDAC8,MED12,…
GO Process	GO:0006325	Chromatin organization	42	713	0.55	2.62e-10	ACTL6B,H3F3B,CREBBP,KANSL1,SRCAP,SETD1A,EP300,CTCF,DNMT3A,SMARCA2,KAT6B,KMT2D,SUV420H1,BPTF,HIST1H1E,TLK2,SOX2,HUWE1,PRMT7,CTNNB1,ARID1B,WAC,CHD4,KDM5B,GATAD2B,HDAC8,ASXL1,BCOR,CHD3,BRPF1,CHD2,KAT6A,ZMYND11,SETD5,CHD7,MECP2,NSD1,SATB2,TBL1XR1,EHMT1,KMT2A,DPF2
GO Process	GO:0061564	Axon development	32	421	0.66	2.73e-10	PHOX2B,MAPK8IP3,DOCK7,NOTCH3,ERBB2,SHH,USP9X,TUBB3,FGF8,PTCH1,FOXG1,TRIO,PTPN11,SMAD4,AUTS2,RET,RAC1,TNR,PTEN,SPTAN1,STXBP1,ARX,LAMA1,RELN,SCN1B,PAX6,GDNF,FGFR2,SPTBN2,CYFIP2,NRXN3,SZT2
GO Process	GO:0007423	Sensory organ development	37	563	0.6	2.89e-10	PHOX2B,MFN2,JAG1,SIX3,PDGFRB,CLCN2,SOD1,FREM2,LRP5,MITF,HESX1,SHH,DCHS1,PITX2,GABRB3,FGF8,SOX2,FBN1,WT1,FOXG1,PTPN11,CTNNB1,RET,NF1,KDM5B,SOX3,NDP,COL2A1,TH,LAMA1,FAT4,CHD7,FGFR1,PAX6,FGFR2,PROM1,TRPM1
GO Process	GO:0034765	Regulation of ion transmembrane transport	34	477	0.64	2.89e-10	CRBN,NALCN,HECW2,GNB5,HCN4,CLCN2,KCNH1,SCN1A,KCND3,STAC3,EDN3,MEF2C,KCNJ11,ANK2,KCNQ2,CACNA1A,MTOR,RYR2,PSEN2,CACNA1E,CLIC2,FLNA,GRIN1,PTEN,SCN2A,KCNQ3,GRIN2A,DLG4,SCN9A,CHD7,RELN,SCN1B,GRIN2B,GJA5
GO Process	GO:0003008	System process	75	1942	0.37	3.47e-10	COL1A1,PHOX2B,APOE,SIX3,HCN4,GNAO1,ABCA7,EP300,BCHE,THRA,CNTNAP1,GATA6,SOD1,KCNH1,SLC6A1,PPARG,LRP5,COL1A2,SCN1A,HOMER2,GABRB3,KCND3,OXTR,NKX2-5,STAC3,GATA4,EDN3,MEF2C,KCNJ11,OCLN,COL18A1,UBA5,ANK2,NF1,MTOR,CNTNAP2,RYR2,PARK2,TNR,GRIN1,PTEN,AR,COL11A2,SCN2A,NDP,COL2A1,TH,TBR1,PRKAR1A,ADNP,GRIN2A,GATM,DLG4,FBXO11,SETD5,SCN9A,CHD7,RELN,FGFR1,MECP2,SCN1B,GAMT,SYNGAP1,PAX6,CCBE1,GDNF,GABRG2,INPP5K,GC…
GO Process	GO:0043412	Macromolecule modification	105	3277	0.29	3.94e-10	ACTL6B,CDK13,LZTR1,CSNK2A1,STUB1,CRBN,UBE3A,PROC,LEPRE1,MAPK8IP3,APOE,APC,HECW2,PDGFRB,CREBBP,KANSL1,SRCAP,SETD1A,HACE1,ABCA7,EP300,CTCF,DNMT3A,PTPN23,ERBB2,KAT6B,BRAF,ALB,TDGF1,KMT2D,MAP2K1,COG7,SUV420H1,HIST1H1E,USP9X,TLK2,FGF8,OXTR,PPP2R1A,FBN1,STRADA,TRIO,ASCC1,FGFR3,HUWE1,MEF2C,PTPN11,SMAD4,B3GALTL,PRMT7,CTNNB1,ATG7,WAC,RET,UBA5,NF1,VCP,MTOR,CDC42BPB,PARK2,KDM5B,DDR2,FLNA,DNAJC6,GRIN1,PTEN,S…
GO Process	GO:0009888	Tissue development	70	1760	0.38	5.98e-10	TSC2,COL1A1,PHOX2B,JAG1,SIX3,PDGFRB,EP300,THRA,GATA6,SOD1,FREM2,PPARG,LRP5,HESX1,SHH,COL1A2,DCHS1,MAP2K1,PITX2,BPTF,HNF4A,TUBB3,FGF8,SOX2,FRAS1,NKX2-5,STAC3,WT1,PTCH1,GATA4,EDN3,FGFR3,MEF2C,SMAD4,CTNNB1,ADAMTSL2,COL18A1,RET,NF1,COL4A2,MTOR,RYR2,KDM5B,DDR2,LMNA,FLNA,PTEN,CRB2,MED12,AR,COL11A2,ASXL1,ARX,COL2A1,PDX1,TBR1,LAMA1,PRKAR1A,FAT4,CHD7,FGFR1,SATB2,PAX6,TBL1XR1,GDNF,FGFR2,PROM1,ITGA7,ACTG1,G…
GO Process	GO:0007267	Cell-cell signaling	54	1145	0.46	6.01e-10	SNAP29,CSNK2A1,APOE,APC,HCN4,GNAO1,KIF1B,SLC6A1,LRP5,MITF,SHH,GABRB3,PROP1,STAC3,GATA4,CHAT,EDN3,FGFR3,MEF2C,CTNNB1,ARID1B,RAC1,ANK2,NF1,KCNQ2,CACNA1A,RYR2,PARK2,CACNA1E,GRIN1,PTEN,STXBP1,GJB1,MED12,AR,NDP,CASK,PDX1,TH,KCNQ3,GRIN2A,DLG4,DDX3X,FGFR1,MECP2,SCN1B,FGFR2,GABRG2,SLC6A5,PRRT2,WWOX,GRIN2B,GJA5,PMP22
GO Process	GO:1901700	Response to oxygen-containing compound	65	1567	0.4	7.01e-10	GCK,COL1A1,UBE3A,APOE,JAG1,APC,HTRA2,PDGFRB,GNB5,HCN4,GNAO1,PRDX1,KIF1B,BCHE,DNMT3A,SOD1,SLC6A1,PPARG,LRP5,COL1A2,HOMER2,YWHAG,MLC1,HNF4A,OXTR,FBN1,WT1,PTCH1,GATA4,MEF2C,CTNNB1,ARID1B,KCNJ11,ATG7,COL18A1,RET,VCP,CACNA1A,MTOR,RYR2,PARK2,FLNA,GRIN1,PTEN,DNM1,STXBP1,UGT1A1,AR,ASXL1,PDX1,TH,PRKAR1A,ADNP,GRIN2A,FGFR2,INPP5K,SLC2A1,GCH1,ATP1A3,DNM1L,ACP5,UPF1,GRIN2B,GHR,FOXP1
GO Process	GO:0071310	Cellular response to organic substance	84	2369	0.33	9.22e-10	PROKR2,STUB1,GCK,COL1A1,PHOX2B,UBE3A,APC,HTRA2,PDGFRB,GNB5,HCN4,LTBP2,GNAO1,EP300,KIF1B,THRA,DNMT3A,PTPN23,GATA6,ERBB2,SOD1,EPG5,KAT6B,PPARG,TDGF1,COL1A2,YWHAG,GABRB3,MLC1,HNF4A,USP9X,FGF8,SOX2,OXTR,FBN1,HAX1,LEPR,WT1,PTCH1,GATA4,FGFR3,MEF2C,PTPN11,SMAD4,CTNNB1,ARID1B,KCNJ11,ATG7,OCLN,RET,SPRED2,VCP,CACNA1A,COL4A2,MTOR,RYR2,PARK2,KDM5B,LMNA,FLNA,PTEN,STXBP1,UGT1A1,AR,COL2A1,TH,PRKAR1A,FAT4,GRIP1,…
GO Process	GO:0060284	Regulation of cell development	48	956	0.48	1.32e-09	PHOX2B,FIG4,UBE3A,PROC,LEPRE1,DOCK7,APOE,JAG1,SIX3,HECW2,EP300,NOTCH3,PPARG,SHH,MAP2K1,YWHAG,SOX2,PPP2R1A,FBN1,NKX2-5,FOXG1,MEF2C,SMAD4,CTNNB1,RET,RAC1,NF1,MTOR,PARK2,TNR,FLNA,SOX3,GRIN1,PTEN,TBR1,ADNP,GRIP1,TCF4,DLG4,CHD7,RELN,FGFR1,SCN1B,SYNGAP1,PAX6,DICER1,DNM1L,PMP22
GO Process	GO:0051050	Positive regulation of transport	47	923	0.49	1.39e-09	GCK,APOE,VPS4A,HTRA2,PDGFRB,ABCA7,PTPN23,ERBB2,SOD1,SLC6A1,PPARG,BRAF,SHH,YWHAG,MLC1,OXTR,NKX2-5,STAC3,PTCH1,EDN3,HUWE1,PTPN11,SMAD4,KCNJ11,OCLN,RAC1,ANK2,RYR2,PARK2,FLNA,GRIN1,DNM1,STXBP1,CASK,PDX1,RAB27A,RELN,FGFR1,AHSG,SCN1B,HRAS,GDNF,INPP5K,KMT2A,CLTCL1,DNM1L,PRRT2
GO Process	GO:0001501	Skeletal system development	33	499	0.6	3.74e-09	COL1A1,LEPRE1,PDGFRB,PRDX1,EP300,THRA,LRP5,SHH,COL1A2,DCHS1,ANKRD11,PITX2,FGF8,FBN1,FGFR3,MEF2C,PTPN11,CTNNB1,SLC2A10,MED12,COL11A2,ASXL1,COL2A1,FAT4,CHD7,FGFR1,AHSG,SATB2,FGFR2,WWOX,ACP5,GJA5,FOXP1
GO Process	GO:0044057	Regulation of system process	36	592	0.57	4.28e-09	PHOX2B,FIG4,APOE,HCN4,GNAO1,THRA,SOD1,ITPR1,KCND3,OXTR,NKX2-5,GATA4,EDN3,PTPN11,SMAD4,KCNJ11,ANK2,MTOR,RYR2,TNR,LMNA,CLIC2,FLNA,GRIN1,PTEN,TH,DLG4,RELN,FGFR1,MECP2,SCN1B,INPP5K,GCH1,DICER1,ATP1A3,GJA5
GO Process	GO:1902531	Regulation of intracellular signal transduction	69	1807	0.37	4.87e-09	LZTR1,CSNK2A1,TSC2,UBE3A,MFN2,MAPK8IP3,APOE,HTRA2,PDGFRB,PRDX1,ABCA7,EP300,ERBB2,SOD1,FLCN,BRAF,TDGF1,MAP2K1,HOMER2,ITPR1,MADD,CC2D1A,FGF8,SOX2,PPP2R1A,HAX1,GATA4,EDN3,KPTN,TRIO,FGFR3,MEF2C,PTPN11,SMAD4,AUTS2,CTNNB1,RET,RAC1,SPRED2,CHD4,NF1,MTOR,PARK2,CLIC2,FLNA,PTEN,AR,CHD3,PDX1,BRPF1,PRKAR1A,STAMBP,IQSEC2,KAT6A,ZMYND11,DYRK1A,DDX3X,DEPDC5,RELN,FGFR1,SYNGAP1,HRAS,FGFR2,INPP5K,EHMT1,PDE10A,DNM1L,…
GO Process	GO:0050767	Regulation of neurogenesis	43	828	0.5	6.07e-09	PHOX2B,FIG4,UBE3A,LEPRE1,DOCK7,APOE,JAG1,SIX3,HECW2,EP300,NOTCH3,PPARG,SHH,MAP2K1,YWHAG,SOX2,NKX2-5,FOXG1,MEF2C,CTNNB1,RET,NF1,MTOR,PARK2,TNR,FLNA,SOX3,GRIN1,PTEN,TBR1,ADNP,GRIP1,TCF4,DLG4,CHD7,RELN,FGFR1,SCN1B,SYNGAP1,PAX6,DICER1,DNM1L,PMP22
GO Process	GO:0006996	Organelle organization	105	3450	0.27	7.82e-09	ACTL6B,SNAP29,FIG4,MFN2,DOCK7,APOE,H3F3B,VPS4A,HTRA2,PDGFRB,CREBBP,KANSL1,SRCAP,SETD1A,HACE1,EP300,CTCF,CNTNAP1,DNMT3A,PTPN23,SMARCA2,SOD1,POGZ,KAT6B,SHH,KMT2D,COG7,SUV420H1,YWHAG,BPTF,HIST1H1E,COG4,USP9X,TLK2,TUBB3,SOX2,PPP2R1A,SPECC1L,NKX2-5,KPTN,HUWE1,PRMT7,AUTS2,CTNNB1,ARID1B,ATG7,WAC,RAC1,CHD4,ANK2,NF1,VCP,MTOR,CDC42BPB,PARK2,SYNE1,KDM5B,LMNA,GATAD2B,FLNA,PTEN,SPTAN1,DNM1,STXBP1,HDAC8,ASXL1,…
GO Process	GO:0009968	Negative regulation of signal transduction	55	1271	0.42	8.13e-09	LZTR1,CSNK2A1,TSC2,STUB1,MFN2,APOE,JAG1,APC,HTRA2,SIX3,NOTCH3,ERBB2,FLCN,PPARG,SHH,HOMER2,ITPR1,SOX2,PPP2R1A,FBN1,NKX2-5,PTCH1,GATA4,KPTN,SMAD4,CTNNB1,ADAMTSL2,SPRED2,NF1,VCP,SLC2A10,MTOR,PARK2,LMNA,CLIC2,PTEN,DNM1,AR,ASXL1,COL2A1,PDX1,TMPRSS6,STAMBP,ZMYND11,DYRK1A,DDX3X,DEPDC5,AHSG,SYNGAP1,GDNF,INPP5K,PDE10A,SZT2,WWOX,FOXP1
GO Process	GO:0035556	Intracellular signal transduction	66	1712	0.37	9.34e-09	TSC2,MAPK8IP3,DOCK7,APOE,HTRA2,PDGFRB,HACE1,EP300,DOCK3,ERBB2,KCNH1,FLCN,BRAF,DOCK6,SHH,COL1A2,DCHS1,MAP2K1,HOMER2,ITPR1,TLK2,SH2B1,FGF8,OXTR,PPP2R1A,FBN1,STAC3,STRADA,EDN3,FGFR3,MEF2C,SMAD4,RET,RAC1,ANK2,NF1,MTOR,CDC42BPB,RYR2,PSEN2,CLIC2,GRIN1,PTEN,SPTAN1,SCN2A,PDX1,PRKAR1A,FAT4,ADNP,RAB27A,GRIN2A,GRIP1,DLG4,DDX3X,DEPDC5,GPSM2,FGFR1,DOCK8,SYNGAP1,HRAS,GDNF,FGFR2,SPTBN2,DICER1,WWOX,GRIN2B
GO Process	GO:0051247	Positive regulation of protein metabolic process	66	1715	0.37	9.97e-09	CSNK2A1,STUB1,UBE3A,MAPK8IP3,DOCK7,APOE,APC,HTRA2,HECW2,PDGFRB,HACE1,ABCA7,DOCK3,ERBB2,SOD1,FLCN,PPARG,BRAF,TDGF1,MAP2K1,MADD,FGF8,SOX2,FBN1,HAX1,LEPR,GATA4,STRADA,EDN3,FGFR3,HUWE1,MEF2C,PTPN11,SMAD4,AUTS2,CTNNB1,ATG7,RET,RAC1,FXR1,VCP,SLC2A10,MTOR,PARK2,DDR2,LMNA,GRIN1,PTEN,AR,PRKAR1A,ADNP,GRIN2A,DYRK1A,DLG4,DDX3X,RELN,FGFR1,MECP2,CCBE1,HRAS,FGFR2,PPP2R5D,KMT2A,CYFIP2,GRIN2B,GHR
GO Process	GO:0001944	Vasculature development	33	522	0.58	1.07e-08	COL1A1,APOE,JAG1,PDGFRB,NOTCH3,GATA6,LRP5,TDGF1,SHH,COL1A2,MAP2K1,PROP1,FGF8,NKX2-5,LEPR,WT1,MEF2C,CTNNB1,COL18A1,NF1,SLC2A10,COL4A2,PTEN,NDP,LAMA1,CHD7,FGFR1,PAX6,CCBE1,FGFR2,NRXN3,ACTG1,GJA5
GO Process	GO:0002009	Morphogenesis of an epithelium	30	435	0.62	1.10e-08	TSC2,JAG1,FREM2,LRP5,HESX1,SHH,DCHS1,FGF8,FRAS1,NKX2-5,WT1,PTCH1,GATA4,MEF2C,SMAD4,CTNNB1,RET,RYR2,KDM5B,FLNA,MED12,AR,PDX1,TBR1,LAMA1,FAT4,FGFR1,GDNF,FGFR2,ACTG1
GO Process	GO:0071363	Cellular response to growth factor stimulus	32	494	0.6	1.15e-08	COL1A1,PHOX2B,UBE3A,HTRA2,PDGFRB,LTBP2,KIF1B,GATA6,ERBB2,TDGF1,COL1A2,USP9X,FGF8,FBN1,FGFR3,MEF2C,PTPN11,SMAD4,CTNNB1,SPRED2,COL4A2,KDM5B,PTEN,COL2A1,TH,FAT4,FGFR1,DDC,FGFR2,INPP5K,WWOX,POLR2A
GO Process	GO:0070848	Response to growth factor	33	524	0.58	1.16e-08	COL1A1,PHOX2B,UBE3A,HTRA2,PDGFRB,LTBP2,KIF1B,GATA6,ERBB2,TDGF1,COL1A2,USP9X,FGF8,SOX2,FBN1,FGFR3,MEF2C,PTPN11,SMAD4,CTNNB1,SPRED2,COL4A2,KDM5B,PTEN,COL2A1,TH,FAT4,FGFR1,DDC,FGFR2,INPP5K,WWOX,POLR2A
GO Process	GO:0051234	Establishment of localization	125	4479	0.23	1.29e-08	CDK13,SNAP29,TSC2,GCK,COL1A1,UBE3A,PROC,MFN2,ATP7B,MAPK8IP3,NALCN,DOCK7,APOE,VPS4A,IER3IP1,SIX3,HCN4,LTBP2,ABCA7,KIF1B,PTPN23,CLCN2,SOD1,KCNH1,EPG5,SLC6A1,PPARG,BRAF,ANO10,LRP5,ALB,KIAA0226,PRSS12,SHH,NEMF,PIEZO1,SCN1A,ABCC8,COG7,COG8,ITPR1,YWHAG,GABRB3,RBFOX1,MLC1,HEPHL1,COG4,USP9X,KCND3,OXTR,FRAS1,THOC6,LEPR,STRADA,CHAT,EDN3,HUWE1,CTNNB1,KCNJ11,ATG7,OCA2,RAC1,ANK2,NF1,VPS13B,VCP,KCNQ2,SLC2A10,C…
GO Process	GO:0031401	Positive regulation of protein modification process	54	1252	0.42	1.33e-08	STUB1,UBE3A,MAPK8IP3,DOCK7,APOE,PDGFRB,ABCA7,DOCK3,ERBB2,SOD1,FLCN,BRAF,TDGF1,MAP2K1,MADD,FGF8,SOX2,FBN1,HAX1,LEPR,GATA4,STRADA,EDN3,FGFR3,HUWE1,MEF2C,PTPN11,SMAD4,AUTS2,CTNNB1,ATG7,RET,RAC1,FXR1,VCP,MTOR,PARK2,DDR2,LMNA,PTEN,AR,PRKAR1A,ADNP,DYRK1A,DLG4,DDX3X,RELN,FGFR1,MECP2,HRAS,FGFR2,PPP2R5D,KMT2A,GHR
GO Process	GO:0051641	Cellular localization	94	2967	0.28	1.43e-08	CDK13,SNAP29,TSC2,COL1A1,PROC,MFN2,ATP7B,MAPK8IP3,DOCK7,APOE,VPS4A,IER3IP1,SIX3,LTBP2,ABCA7,KIF1B,CTCF,CNTNAP1,PTPN23,SOD1,EPG5,FLCN,SLC6A1,BRAF,ALB,SHH,NEMF,DCHS1,COG7,COG8,ITPR1,YWHAG,COG4,USP9X,PACS1,KCND3,PPP2R1A,THOC6,PTCH1,STRADA,CHAT,KPTN,HUWE1,CTNNB1,ATG7,OCLN,RAC1,ANK2,NF1,VCP,MTOR,CNTNAP2,RYR2,PSEN2,PARK2,SYNE1,LMNA,FLNA,DNAJC6,GRIN1,SPTAN1,DNM1,STXBP1,CASK,TH,TRAPPC9,LYST,SLC39A8,RAB27…
GO Process	GO:0001568	Blood vessel development	32	500	0.59	1.49e-08	COL1A1,APOE,JAG1,PDGFRB,NOTCH3,GATA6,LRP5,TDGF1,SHH,COL1A2,MAP2K1,PROP1,FGF8,NKX2-5,LEPR,WT1,MEF2C,CTNNB1,COL18A1,NF1,SLC2A10,COL4A2,PTEN,LAMA1,CHD7,FGFR1,PAX6,CCBE1,FGFR2,NRXN3,ACTG1,GJA5
GO Process	GO:0048729	Tissue morphogenesis	34	561	0.57	1.51e-08	TSC2,JAG1,SIX3,FREM2,LRP5,HESX1,SHH,DCHS1,FGF8,FRAS1,NKX2-5,WT1,PTCH1,GATA4,MEF2C,SMAD4,CTNNB1,RET,RYR2,KDM5B,FLNA,CRB2,MED12,AR,PDX1,TBR1,LAMA1,PRKAR1A,FAT4,CHD7,FGFR1,GDNF,FGFR2,ACTG1
GO Process	GO:0060429	Epithelium development	50	1109	0.44	1.60e-08	TSC2,JAG1,SIX3,EP300,THRA,GATA6,SOD1,FREM2,PPARG,LRP5,HESX1,SHH,DCHS1,MAP2K1,PITX2,HNF4A,FGF8,FRAS1,NKX2-5,WT1,PTCH1,GATA4,MEF2C,SMAD4,CTNNB1,ADAMTSL2,COL18A1,RET,NF1,RYR2,KDM5B,FLNA,CRB2,MED12,AR,ASXL1,ARX,COL2A1,PDX1,TBR1,LAMA1,FAT4,CHD7,FGFR1,PAX6,GDNF,FGFR2,PROM1,ACTG1,GJA5
GO Process	GO:0043066	Negative regulation of apoptotic process	44	893	0.48	1.61e-08	CSNK2A1,PROC,APOE,HTRA2,PDGFRB,GATA6,SOD1,BRAF,MITF,ALB,TDGF1,SHH,GABRB3,PROP1,FGF8,THOC6,NKX2-5,HAX1,WT1,GATA4,MEF2C,CTNNB1,MTOR,PSEN2,PARK2,LMNA,FLNA,GRIN1,PTEN,STXBP1,AR,COL2A1,PDX1,STAMBP,ADNP,ZMYND11,DDX3X,DOCK8,MECP2,SYNGAP1,HRAS,GDNF,FGFR2,FOXP1
GO Process	GO:0016569	Covalent chromatin modification	27	361	0.66	1.71e-08	ACTL6B,CREBBP,KANSL1,SRCAP,SETD1A,EP300,DNMT3A,KAT6B,KMT2D,SUV420H1,HIST1H1E,HUWE1,PRMT7,WAC,KDM5B,HDAC8,ASXL1,BCOR,BRPF1,KAT6A,SETD5,MECP2,NSD1,TBL1XR1,EHMT1,KMT2A,DPF2
GO Process	GO:0048589	Developmental growth	28	389	0.64	1.77e-08	UBE3A,H3F3B,PDGFRB,EP300,SHH,ANKRD11,KMT2D,USP9X,SOX2,NKX2-5,LEPR,GATA4,FGFR3,PTPN11,SMAD4,AUTS2,CTNNB1,MTOR,KDM5B,DDR2,PTEN,MED12,AR,PRKAR1A,TBL1XR1,FGFR2,SPTBN2,CYFIP2
GO Process	GO:0007268	Chemical synaptic transmission	29	418	0.62	1.86e-08	SNAP29,APOE,KIF1B,SLC6A1,GABRB3,STAC3,CHAT,MEF2C,CTNNB1,ARID1B,NF1,KCNQ2,CACNA1A,PARK2,CACNA1E,GRIN1,PTEN,STXBP1,CASK,TH,KCNQ3,GRIN2A,DLG4,MECP2,GABRG2,SLC6A5,PRRT2,GRIN2B,PMP22
GO Process	GO:0042325	Regulation of phosphorylation	63	1626	0.37	2.03e-08	TSC2,GCK,MAPK8IP3,DOCK7,APOE,APC,PDGFRB,PRDX1,ABCA7,EP300,DOCK3,ERBB2,SOD1,FLCN,BRAF,LRP5,TDGF1,KIAA0226,MAP2K1,YWHAG,MADD,FGF8,SOX2,PPP2R1A,FBN1,HAX1,LEPR,GATA4,STRADA,EDN3,FGFR3,MEF2C,PTPN11,SMAD4,CTNNB1,OCLN,RET,RAC1,SPRED2,FXR1,NF1,VCP,MTOR,PARK2,DDR2,PTEN,AR,PRKAR1A,ADNP,ZMYND11,DLG4,DDX3X,RELN,FGFR1,AHSG,NSD1,SYNGAP1,PAX6,HRAS,FGFR2,INPP5K,PPP2R5D,GHR
GO Process	GO:0051094	Positive regulation of developmental process	57	1389	0.4	2.19e-08	COL1A1,PHOX2B,FIG4,PROC,LEPRE1,APOE,JAG1,PDGFRB,EP300,GATA6,PPARG,LRP5,SHH,MAP2K1,SUV420H1,FGF8,SOX2,OXTR,NKX2-5,HAX1,WT1,PTCH1,GATA4,EDN3,FOXG1,MEF2C,SMAD4,POU1F1,CTNNB1,RET,RAC1,MTOR,PARK2,KDM5B,DDR2,LMNA,FLNA,PTEN,CRB2,AR,ARX,ADNP,GRIP1,TCF4,DLG4,CHD7,RELN,FGFR1,SCN1B,PAX6,CCBE1,GDNF,FGFR2,PROM1,DICER1,DNM1L,GHR
GO Process	GO:0051960	Regulation of nervous system development	45	942	0.46	2.41e-08	PHOX2B,FIG4,UBE3A,LEPRE1,DOCK7,APOE,JAG1,SIX3,HECW2,EP300,NOTCH3,PPARG,SHH,MAP2K1,YWHAG,SOX2,OXTR,NKX2-5,FOXG1,MEF2C,CTNNB1,RET,NF1,MTOR,PARK2,TNR,FLNA,SOX3,GRIN1,PTEN,TBR1,ADNP,GRIP1,TCF4,DLG4,SETD5,CHD7,RELN,FGFR1,SCN1B,SYNGAP1,PAX6,DICER1,DNM1L,PMP22
GO Process	GO:0048585	Negative regulation of response to stimulus	63	1636	0.37	2.52e-08	LZTR1,CSNK2A1,TSC2,STUB1,PROC,MFN2,APOE,JAG1,APC,HTRA2,SIX3,NOTCH3,ERBB2,SOD1,FLCN,PPARG,SHH,HOMER2,ITPR1,SOX2,PPP2R1A,FBN1,NKX2-5,PTCH1,GATA4,KPTN,SMAD4,CTNNB1,ATG7,ADAMTSL2,SPRED2,NF1,VCP,SLC2A10,MTOR,PARK2,TNR,LMNA,CLIC2,GRIN1,PTEN,DNM1,AR,ASXL1,CASK,COL2A1,PDX1,TMPRSS6,TRIP12,STAMBP,ZMYND11,DYRK1A,DDX3X,DEPDC5,AHSG,SYNGAP1,GDNF,INPP5K,PDE10A,SZT2,WWOX,ACP5,FOXP1
GO Process	GO:0010243	Response to organonitrogen compound	46	987	0.45	3.16e-08	STUB1,GCK,COL1A1,UBE3A,JAG1,APC,GNB5,HCN4,GNAO1,BCHE,DNMT3A,SOD1,SLC6A1,PPARG,LRP5,COL1A2,HOMER2,YWHAG,GABRB3,OXTR,FBN1,WT1,MEF2C,CTNNB1,ARID1B,KCNJ11,ATG7,VCP,CACNA1A,MTOR,RYR2,PARK2,FLNA,GRIN1,PTEN,DNM1,PDX1,TH,PRKAR1A,GRIN2A,DDC,GABRG2,INPP5K,SLC2A1,ATP1A3,GHR
GO Process	GO:0044267	Cellular protein metabolic process	108	3696	0.25	3.41e-08	ACTL6B,CDK13,LZTR1,CSNK2A1,STUB1,CRBN,UBE3A,PROC,LEPRE1,MAPK8IP3,APOE,H3F3B,VPS4A,APC,HTRA2,HECW2,PDGFRB,CREBBP,KANSL1,SRCAP,SETD1A,HACE1,ABCA7,EP300,PTPN23,GATA6,ERBB2,KAT6B,BRAF,ALB,TDGF1,NEMF,KMT2D,MAP2K1,COG7,SUV420H1,HIST1H1E,USP9X,TLK2,FGF8,OXTR,PPP2R1A,FBN1,STRADA,TRIO,FGFR3,HUWE1,MEF2C,PTPN11,SMAD4,B3GALTL,PRMT7,CTNNB1,ATG7,WAC,RET,UBA5,NF1,VCP,MTOR,CDC42BPB,PSEN2,PARK2,KDM5B,DDR2,FLNA,DN…
GO Process	GO:0060341	Regulation of cellular localization	47	1027	0.44	3.49e-08	VPS4A,APC,HTRA2,ABCA7,PTPN23,ERBB2,FLCN,LRP5,SHH,MAP2K1,ITPR1,YWHAG,MLC1,HAX1,STAC3,HUWE1,MEF2C,PTPN11,CTNNB1,KCNJ11,RAC1,ANK2,NF1,RYR2,PARK2,LMNA,CLIC2,FLNA,GRIN1,PTEN,DNM1,STXBP1,HDAC8,AR,CASK,PDX1,IQSEC2,GPSM2,CHD7,SCN1B,HRAS,GDNF,INPP5K,LARP7,DNM1L,PRRT2,GJA5
GO Process	GO:0006810	Transport	121	4353	0.23	3.64e-08	CDK13,SNAP29,TSC2,GCK,COL1A1,UBE3A,PROC,MFN2,ATP7B,MAPK8IP3,NALCN,DOCK7,APOE,VPS4A,IER3IP1,SIX3,HCN4,LTBP2,ABCA7,KIF1B,PTPN23,CLCN2,SOD1,KCNH1,EPG5,SLC6A1,PPARG,ANO10,LRP5,ALB,KIAA0226,PRSS12,SHH,NEMF,PIEZO1,SCN1A,ABCC8,COG7,COG8,ITPR1,YWHAG,GABRB3,RBFOX1,MLC1,HEPHL1,COG4,USP9X,KCND3,OXTR,FRAS1,THOC6,LEPR,STRADA,CHAT,EDN3,HUWE1,CTNNB1,KCNJ11,ATG7,OCA2,RAC1,ANK2,NF1,VPS13B,VCP,KCNQ2,SLC2A10,CACNA1…
GO Process	GO:0019538	Protein metabolic process	119	4251	0.23	3.64e-08	ACTL6B,CDK13,LZTR1,CSNK2A1,STUB1,CRBN,UBE3A,PROC,LEPRE1,ATP7B,MAPK8IP3,APOE,H3F3B,VPS4A,APC,HTRA2,HECW2,PDGFRB,CREBBP,KANSL1,SRCAP,SETD1A,HACE1,ABCA7,EP300,PTPN23,GATA6,ERBB2,KAT6B,PPARG,BRAF,ALB,TDGF1,PRSS12,SHH,CPA6,NEMF,KMT2D,MAP2K1,COG7,SUV420H1,HIST1H1E,USP9X,TLK2,FGF8,OXTR,PPP2R1A,FBN1,PTCH1,STRADA,TRIO,FGFR3,HUWE1,MEF2C,PTPN11,SMAD4,B3GALTL,PRMT7,CTNNB1,ATG7,ADAMTSL2,WAC,RET,UBA5,NF1,VCP,M…
GO Process	GO:0009967	Positive regulation of signal transduction	63	1654	0.36	3.71e-08	CSNK2A1,COL1A1,UBE3A,MAPK8IP3,APOE,JAG1,HTRA2,PDGFRB,CREBBP,ABCA7,EP300,ERBB2,SOD1,FLCN,BRAF,TDGF1,SHH,KMT2D,MAP2K1,YWHAG,MADD,CC2D1A,SH2B1,FGF8,SOX2,PPP2R1A,HAX1,GATA4,EDN3,FGFR3,MEF2C,PTPN11,SMAD4,AUTS2,CTNNB1,RET,RAC1,SPRED2,NF1,VCP,SLC2A10,MTOR,PARK2,FLNA,GRIN1,PTEN,CRB2,AR,ASXL1,DLG4,DDX3X,MBD5,RELN,FGFR1,CCBE1,TBL1XR1,HRAS,FGFR2,CYFIP2,DNM1L,WWOX,GHR,FOXP1
GO Process	GO:0016570	Histone modification	26	351	0.65	4.14e-08	ACTL6B,CREBBP,KANSL1,SRCAP,SETD1A,EP300,KAT6B,KMT2D,SUV420H1,HIST1H1E,HUWE1,PRMT7,WAC,KDM5B,HDAC8,ASXL1,BCOR,BRPF1,KAT6A,SETD5,MECP2,NSD1,TBL1XR1,EHMT1,KMT2A,DPF2
GO Process	GO:0060548	Negative regulation of cell death	46	999	0.45	4.39e-08	CSNK2A1,PROC,APOE,HTRA2,PDGFRB,GATA6,SOD1,BRAF,MITF,ALB,TDGF1,SHH,GABRB3,PROP1,FGF8,THOC6,NKX2-5,HAX1,WT1,GATA4,MEF2C,SMAD4,CTNNB1,ATG7,MTOR,PSEN2,PARK2,LMNA,FLNA,GRIN1,PTEN,STXBP1,AR,COL2A1,PDX1,STAMBP,ADNP,ZMYND11,DDX3X,DOCK8,MECP2,SYNGAP1,HRAS,GDNF,FGFR2,FOXP1
GO Process	GO:0001932	Regulation of protein phosphorylation	58	1459	0.38	4.40e-08	TSC2,MAPK8IP3,DOCK7,APOE,APC,PDGFRB,PRDX1,ABCA7,DOCK3,ERBB2,SOD1,FLCN,BRAF,LRP5,TDGF1,MAP2K1,YWHAG,MADD,FGF8,SOX2,PPP2R1A,FBN1,HAX1,LEPR,GATA4,STRADA,EDN3,FGFR3,MEF2C,PTPN11,SMAD4,CTNNB1,OCLN,RET,RAC1,SPRED2,FXR1,NF1,MTOR,PARK2,DDR2,PTEN,AR,PRKAR1A,ADNP,ZMYND11,DLG4,DDX3X,RELN,FGFR1,NSD1,SYNGAP1,PAX6,HRAS,FGFR2,INPP5K,PPP2R5D,GHR
GO Process	GO:0007411	Axon guidance	23	275	0.71	4.71e-08	NOTCH3,ERBB2,SHH,TUBB3,FGF8,PTCH1,FOXG1,TRIO,PTPN11,SMAD4,RET,RAC1,TNR,SPTAN1,ARX,LAMA1,RELN,SCN1B,PAX6,GDNF,SPTBN2,CYFIP2,NRXN3
GO Process	GO:0033043	Regulation of organelle organization	54	1306	0.4	4.95e-08	CDK13,TSC2,MFN2,H3F3B,APC,HTRA2,HECW2,PDGFRB,SETD1A,EP300,CTCF,FLCN,LRP5,KIAA0226,MAP2K1,YWHAG,HIST1H1E,TLK2,SH2B1,FGF8,HAX1,EDN3,HUWE1,MEF2C,SMAD4,AUTS2,CTNNB1,OCLN,RAC1,MTOR,PARK2,LMNA,FLNA,SPTAN1,STXBP1,HDAC8,BCOR,TRIP12,PRKAR1A,DYRK1A,GPSM2,SETD5,MECP2,NSD1,HRAS,INPP5K,SPTBN2,MAGEL2,KMT2A,CYFIP2,DNM1L,PRRT2,ACTG1,UPF1
GO Process	GO:0044093	Positive regulation of molecular function	67	1842	0.34	5.72e-08	TSC2,STUB1,MAPK8IP3,DOCK7,APOE,HTRA2,PDGFRB,GNB5,EP300,DOCK3,ERBB2,SOD1,FLCN,PPARG,BRAF,TBC1D24,LRP5,TDGF1,SHH,MAP2K1,MADD,FBN1,STAC3,STRADA,EDN3,FGFR3,MEF2C,PTPN11,CTNNB1,KCNJ11,RET,ANK2,NF1,VCP,MTOR,RYR2,PSEN2,PARK2,DDR2,CLIC2,GRIN1,PTEN,AR,NDP,PDX1,TRAPPC9,PRKAR1A,ADNP,GRIN2A,DLG4,DDX3X,DEPDC5,RELN,FGFR1,DOCK8,SYNGAP1,PAX6,HRAS,GDNF,FGFR2,PPP2R5D,GCH1,KMT2A,CYFIP2,DNM1L,GRIN2B,GHR
GO Process	GO:0042592	Homeostatic process	63	1676	0.36	5.89e-08	GCK,UBE3A,ATP7B,APOE,PDGFRB,HCN4,CREBBP,PRDX1,THRA,SOD1,FLCN,PPARG,LRP5,ALB,ANKRD11,HOMER2,ITPR1,HNF4A,HEPHL1,OXTR,FBN1,LEPR,PTCH1,GATA4,EDN3,MEF2C,PTPN11,SMAD4,CTNNB1,KCNJ11,OCLN,RAC1,ANK2,SLC2A10,CACNA1A,RYR2,PARK2,GRIN1,ASXL1,COL2A1,PDX1,TH,TMPRSS6,PRKAR1A,SLC39A8,ADNP,GRIN2A,DLG4,DDX3X,MBD5,UNC80,PACS2,SCN1B,PAX6,INPP5K,PROM1,TRPM1,ATP1A3,ACTG1,ACP5,UPF1,GRIN2B,GJA5
GO Process	GO:0045664	Regulation of neuron differentiation	36	665	0.52	6.80e-08	PHOX2B,FIG4,UBE3A,LEPRE1,APOE,JAG1,SIX3,HECW2,EP300,NOTCH3,SHH,MAP2K1,YWHAG,SOX2,NKX2-5,FOXG1,MEF2C,RET,MTOR,PARK2,TNR,SOX3,GRIN1,PTEN,TBR1,ADNP,GRIP1,TCF4,DLG4,RELN,FGFR1,SCN1B,SYNGAP1,PAX6,DNM1L,PMP22
GO Process	GO:0042127	Regulation of cell population proliferation	62	1642	0.36	6.91e-08	CDK13,CSNK2A1,TSC2,PHOX2B,MFN2,LEPRE1,APOE,JAG1,APC,SIX3,PDGFRB,NOTCH3,CTCF,BCHE,SMARCA2,GATA6,ERBB2,KCNH1,FLCN,PPARG,LRP5,MITF,TDGF1,SHH,KMT2D,MAP2K1,HNF4A,FGF8,SOX2,NKX2-5,WT1,PTCH1,EDN3,FOXG1,FGFR3,MEF2C,SMAD4,POU1F1,CTNNB1,COL18A1,NF1,MTOR,KDM5B,DDR2,LMNA,FLNA,PTEN,AR,CASK,ARX,PDX1,PRKAR1A,STAMBP,FGFR1,MECP2,PAX6,HRAS,GDNF,FGFR2,DICER1,PMP22,FOXP1
GO Process	GO:0021537	Telencephalon development	22	257	0.72	7.21e-08	SIX3,SHH,FGF8,OXTR,FOXG1,CTNNB1,NF1,CNTNAP2,TNR,FLNA,GRIN1,PTEN,ARX,TH,TRAPPC9,TBR1,FAT4,CHD7,RELN,PAX6,SLC2A1,SZT2
GO Process	GO:0048568	Embryonic organ development	29	448	0.59	7.27e-08	SIX3,PDGFRB,SOD1,HESX1,SHH,MAP2K1,BPTF,FGF8,FBN1,NKX2-5,PTCH1,GATA4,FOXG1,MEF2C,CTNNB1,RYR2,CRB2,MED12,COL2A1,TH,TBR1,CHD7,FGFR1,SATB2,PAX6,GDNF,FGFR2,KMT2A,GJA5
GO Process	GO:1901564	Organonitrogen compound metabolic process	137	5244	0.2	7.27e-08	ACTL6B,CDK13,LZTR1,CSNK2A1,STUB1,GCK,PNPO,CRBN,UBE3A,PROC,SPR,LEPRE1,ATP7B,MAPK8IP3,APOE,H3F3B,VPS4A,APC,HTRA2,HECW2,PDGFRB,CREBBP,KANSL1,SRCAP,SETD1A,HACE1,ABCA7,EP300,BCHE,PTPN23,GATA6,ERBB2,SOD1,KAT6B,PPARG,BRAF,HPD,ALB,TDGF1,PRSS12,SHH,CPA6,NEMF,KMT2D,MAP2K1,COG7,SUV420H1,HIST1H1E,HNF4A,USP9X,TLK2,FGF8,OXTR,PPP2R1A,FBN1,PTCH1,STRADA,CHAT,TRIO,FGFR3,HUWE1,MEF2C,PTPN11,SMAD4,B3GALTL,PRMT7,CTNNB…
GO Process	GO:0061061	Muscle structure development	30	479	0.58	7.64e-08	PHOX2B,H3F3B,JAG1,PDGFRB,EP300,GATA6,KCNH1,SHH,SUV420H1,NKX2-5,STAC3,WT1,GATA4,MEF2C,SMAD4,CTNNB1,ANK2,FXR1,NF1,MTOR,RYR2,SYNE1,LMNA,PRKAR1A,CHD2,CHD7,MECP2,FGFR2,ITGA7,ACTG1
GO Process	GO:0014070	Response to organic cyclic compound	43	911	0.46	7.80e-08	COL1A1,UBE3A,PDGFRB,GNB5,HCN4,GNAO1,KIF1B,BCHE,THRA,DNMT3A,SOD1,EPG5,SLC6A1,PPARG,HOMER2,GABRB3,MLC1,HNF4A,FGF8,OXTR,WT1,PTCH1,MEF2C,CTNNB1,KCNJ11,ATG7,MTOR,RYR2,PARK2,FLNA,GRIN1,PTEN,STXBP1,UGT1A1,AR,PDX1,TH,GRIP1,GABRG2,INPP5K,ATP1A3,DNM1L,GHR
GO Process	GO:0051130	Positive regulation of cellular component organization	51	1209	0.41	7.83e-08	STUB1,FIG4,CRBN,MFN2,LEPRE1,APOE,APC,HTRA2,PDGFRB,ABCA7,EP300,PTPN23,PPARG,LRP5,PIEZO1,MAP2K1,YWHAG,SH2B1,FGF8,OXTR,HAX1,EDN3,HUWE1,SMAD4,AUTS2,CTNNB1,OCLN,RET,RAC1,VCP,MTOR,PARK2,DDR2,LMNA,FLNA,DNM1,AR,ADNP,GRIP1,DLG4,DDX3X,GPSM2,RELN,FGFR1,MECP2,SCN1B,HRAS,MAGEL2,KMT2A,DNM1L,PRRT2
GO Process	GO:0040011	Locomotion	52	1251	0.4	8.52e-08	TSC2,COL1A1,PHOX2B,APC,SIX3,PDGFRB,EP300,NOTCH3,ERBB2,LRP5,TDGF1,SHH,COL1A2,DCHS1,MAP2K1,PITX2,PROP1,USP9X,TUBB3,FGF8,PTCH1,EDN3,FOXG1,TRIO,MEF2C,PTPN11,SMAD4,AUTS2,CTNNB1,RET,RAC1,CDC42BPB,TNR,FLNA,PTEN,SPTAN1,CRB2,ARX,LAMA1,LYST,GRIN2A,RELN,FGFR1,DOCK8,SCN1B,SATB2,PAX6,HRAS,GDNF,SPTBN2,CYFIP2,NRXN3
GO Process	GO:0051276	Chromosome organization	47	1066	0.43	9.91e-08	ACTL6B,H3F3B,VPS4A,CREBBP,KANSL1,SRCAP,SETD1A,EP300,CTCF,DNMT3A,SMARCA2,POGZ,KAT6B,KMT2D,SUV420H1,BPTF,HIST1H1E,TLK2,SOX2,PPP2R1A,HUWE1,PRMT7,CTNNB1,ARID1B,WAC,CHD4,KDM5B,GATAD2B,HDAC8,ASXL1,BCOR,CHD3,BRPF1,CHD2,KAT6A,ZMYND11,DDX3X,SETD5,CHD7,MECP2,NSD1,SATB2,TBL1XR1,EHMT1,KMT2A,DPF2,UPF1
GO Process	GO:0045597	Positive regulation of cell differentiation	45	993	0.44	1.02e-07	COL1A1,PHOX2B,FIG4,PROC,LEPRE1,APOE,JAG1,EP300,GATA6,PPARG,LRP5,SHH,MAP2K1,FGF8,SOX2,NKX2-5,HAX1,PTCH1,GATA4,EDN3,FOXG1,MEF2C,SMAD4,CTNNB1,RET,RAC1,MTOR,PARK2,DDR2,FLNA,PTEN,CRB2,AR,ADNP,GRIP1,TCF4,DLG4,RELN,FGFR1,SCN1B,PAX6,GDNF,PROM1,DICER1,DNM1L
GO Process	GO:0001655	Urogenital system development	24	315	0.67	1.04e-07	UBE3A,JAG1,PDGFRB,NOTCH3,SHH,DCHS1,FGF8,FBN1,FRAS1,WT1,PTCH1,MEF2C,SMAD4,CTNNB1,RET,NF1,PTEN,AR,ASXL1,FAT4,FGFR1,GDNF,FGFR2,PROM1
GO Process	GO:0051129	Negative regulation of cellular component organization	37	713	0.5	1.10e-07	TSC2,CRBN,UBE3A,APOE,H3F3B,APC,HTRA2,ABCA7,EP300,THRA,FLCN,SCAF4,KIAA0226,HIST1H1E,HUWE1,SMAD4,RAC1,PARK2,TNR,LMNA,PTEN,SPTAN1,STXBP1,AR,BCOR,TRIP12,PRKAR1A,DYRK1A,DLG4,DDX3X,SYNGAP1,INPP5K,SPTBN2,DNM1L,PRRT2,GRIN2B,PMP22
GO Process	GO:1901698	Response to nitrogen compound	47	1070	0.43	1.10e-07	STUB1,GCK,COL1A1,UBE3A,JAG1,APC,GNB5,HCN4,GNAO1,BCHE,DNMT3A,SOD1,EPG5,SLC6A1,PPARG,LRP5,COL1A2,HOMER2,YWHAG,GABRB3,OXTR,FBN1,WT1,MEF2C,CTNNB1,ARID1B,KCNJ11,ATG7,VCP,CACNA1A,MTOR,RYR2,PARK2,FLNA,GRIN1,PTEN,DNM1,PDX1,TH,PRKAR1A,GRIN2A,DDC,GABRG2,INPP5K,SLC2A1,ATP1A3,GHR
GO Process	GO:0072073	Kidney epithelium development	16	130	0.87	1.22e-07	JAG1,SHH,DCHS1,FGF8,WT1,PTCH1,MEF2C,SMAD4,CTNNB1,RET,ASXL1,FAT4,FGFR1,GDNF,FGFR2,PROM1
GO Process	GO:0007389	Pattern specification process	28	432	0.6	1.31e-07	APC,SIX3,EP300,LRP5,TDGF1,SHH,DCHS1,PITX2,BPTF,PROP1,FGF8,NKX2-5,WT1,PTCH1,GATA4,FOXG1,MEF2C,SMAD4,CTNNB1,CRB2,MED12,BCOR,TBR1,RELN,SATB2,SYNGAP1,PAX6,FGFR2
GO Process	GO:0044260	Cellular macromolecule metabolic process	131	4976	0.2	1.33e-07	ACTL6B,CDK13,LZTR1,CSNK2A1,STUB1,CRBN,UBE3A,PROC,LEPRE1,MAPK8IP3,MED17,APOE,H3F3B,VPS4A,APC,HTRA2,HECW2,PDGFRB,PHF3,CREBBP,KANSL1,SRCAP,SETD1A,HACE1,ABCA7,EP300,NOTCH3,CTCF,THRA,DNMT3A,PTPN23,ASXL3,GATA6,ERBB2,KAT6B,PPARG,BRAF,MITF,ALB,TDGF1,NEMF,KMT2D,MAP2K1,COG7,SUV420H1,HIST1H1E,HNF4A,USP9X,TLK2,FGF8,OXTR,PPP2R1A,FBN1,LEPR,STRADA,TRIO,ASCC1,FGFR3,HUWE1,MEF2C,PTPN11,SMAD4,B3GALTL,PRMT7,CTNNB1,A…
GO Process	GO:0032270	Positive regulation of cellular protein metabolic process	61	1635	0.36	1.39e-07	STUB1,UBE3A,MAPK8IP3,DOCK7,APOE,HTRA2,PDGFRB,ABCA7,DOCK3,ERBB2,SOD1,FLCN,PPARG,BRAF,TDGF1,MAP2K1,MADD,FGF8,SOX2,FBN1,HAX1,LEPR,GATA4,STRADA,EDN3,FGFR3,HUWE1,MEF2C,PTPN11,SMAD4,AUTS2,CTNNB1,ATG7,RET,RAC1,FXR1,VCP,MTOR,PARK2,DDR2,LMNA,GRIN1,PTEN,AR,PRKAR1A,ADNP,GRIN2A,DYRK1A,DLG4,DDX3X,RELN,FGFR1,MECP2,CCBE1,HRAS,FGFR2,PPP2R5D,KMT2A,CYFIP2,GRIN2B,GHR
GO Process	GO:0048511	Rhythmic process	22	271	0.69	1.66e-07	CSNK2A1,PROKR2,UBE3A,SIX3,CREBBP,EP300,PPARG,HNF4A,USP9X,OXTR,HUWE1,ATG7,MTOR,KDM5B,PTEN,TH,ADNP,DYRK1A,DDC,MAGEL2,KMT2A,DNM1L
GO Process	GO:0009611	Response to wounding	31	532	0.55	1.89e-07	COL1A1,PROC,MFN2,MAPK8IP3,H3F3B,PDGFRB,GATA6,ERBB2,SOD1,DOCK6,SHH,COL1A2,ITPR1,HNF4A,SH2B1,SOX2,GATA4,PTPN11,RAC1,NF1,MTOR,FLNA,STXBP1,PDX1,PRKAR1A,RAB27A,GRIN2A,DOCK8,PAX6,FGFR2,ACTG1
GO Process	GO:0009605	Response to external stimulus	76	2310	0.3	2.30e-07	TSC2,COL1A1,APOE,PDGFRB,PRDX1,EP300,NOTCH3,BCHE,DNMT3A,ERBB2,KCNH1,FLCN,PPARG,ALB,TDGF1,SHH,PIEZO1,MAP2K1,SCN1A,TUBB3,FGF8,PTCH1,GATA4,EDN3,KPTN,FOXG1,TRIO,MEF2C,PTPN11,SMAD4,ATG7,RET,RAC1,MTOR,CNTNAP2,RYR2,PARK2,TNR,FLNA,GRIN1,PTEN,SPTAN1,STXBP1,UGT1A1,ARX,PDX1,TH,LAMA1,LYST,ADNP,RAB27A,GRIN2A,ZMYND11,DDX3X,DEPDC5,CHD7,RELN,MECP2,SCN1B,PRF1,PAX6,TBL1XR1,HRAS,GDNF,FGFR2,SLC2A1,GCH1,SPTBN2,CYFIP2,…
GO Process	GO:0003007	Heart morphogenesis	21	251	0.71	2.31e-07	JAG1,GATA6,SHH,DCHS1,PITX2,FGF8,NKX2-5,PTCH1,GATA4,MEF2C,SMAD4,MTOR,RYR2,ASXL1,COL2A1,TH,TBR1,FAT4,CHD7,FGFR2,GJA5
GO Process	GO:0050804	Modulation of chemical synaptic transmission	28	446	0.58	2.45e-07	APOE,BCHE,SLC6A1,YWHAG,OXTR,MEF2C,NF1,CACNA1A,MTOR,PARK2,TNR,GRIN1,PTEN,DNM1,STXBP1,CASK,ADNP,IQSEC2,GRIN2A,DLG4,RELN,MECP2,SYNGAP1,HRAS,GDNF,DNM1L,PRRT2,GRIN2B
GO Process	GO:0048638	Regulation of developmental growth	24	333	0.64	2.71e-07	APOE,HTRA2,GATA6,SOD1,FGF8,NKX2-5,WT1,PTCH1,FGFR3,MEF2C,POU1F1,MTOR,PARK2,TNR,PTEN,AR,ARX,ADNP,MBD5,CHD7,FGFR1,GAMT,FGFR2,GHR
GO Process	GO:0060562	Epithelial tube morphogenesis	23	307	0.66	2.89e-07	TSC2,LRP5,HESX1,SHH,DCHS1,FGF8,NKX2-5,WT1,PTCH1,GATA4,MEF2C,SMAD4,CTNNB1,RET,RYR2,KDM5B,MED12,AR,TBR1,LAMA1,FAT4,GDNF,FGFR2
GO Process	GO:0051338	Regulation of transferase activity	45	1036	0.42	3.29e-07	TSC2,STUB1,MAPK8IP3,APOE,APC,PDGFRB,DOCK3,ERBB2,SOD1,PPARG,BRAF,LRP5,TDGF1,KIAA0226,MAP2K1,YWHAG,MADD,PPP2R1A,FBN1,STRADA,EDN3,FGFR3,MEF2C,PTPN11,CTNNB1,RET,SPRED2,NF1,MTOR,PARK2,DDR2,PTEN,UGT1A1,PRKAR1A,ADNP,DLG4,DDX3X,RELN,FGFR1,AHSG,HRAS,FGFR2,INPP5K,DNM1L,GHR
GO Process	GO:0051241	Negative regulation of multicellular organismal process	50	1231	0.39	3.52e-07	PHOX2B,FIG4,UBE3A,PROC,DOCK7,APOE,JAG1,SIX3,NOTCH3,PTPN23,GATA6,ERBB2,SOD1,FLCN,PPARG,LRP5,SHH,HOMER2,FGF8,SOX2,OXTR,FBN1,WT1,PTCH1,FOXG1,MEF2C,PTPN11,SMAD4,CTNNB1,RAC1,SPRED2,NF1,SLC2A10,COL4A2,MTOR,TNR,LMNA,SOX3,PTEN,BCOR,FGFR1,AHSG,MECP2,SYNGAP1,PAX6,DPF2,DICER1,ACP5,GJA5,PMP22
GO Process	GO:0050877	Nervous system process	53	1352	0.38	3.67e-07	COL1A1,PHOX2B,APOE,SIX3,ABCA7,EP300,BCHE,THRA,CNTNAP1,SOD1,KCNH1,SLC6A1,SCN1A,HOMER2,GABRB3,OXTR,MEF2C,KCNJ11,COL18A1,UBA5,NF1,MTOR,CNTNAP2,PARK2,TNR,GRIN1,PTEN,COL11A2,SCN2A,NDP,COL2A1,TH,TBR1,ADNP,GRIN2A,GATM,DLG4,FBXO11,SETD5,SCN9A,CHD7,RELN,FGFR1,MECP2,SCN1B,SYNGAP1,PAX6,GABRG2,GCH1,TRPM1,NRXN3,PRRT2,GRIN2B
GO Process	GO:0019220	Regulation of phosphate metabolic process	64	1816	0.33	4.26e-07	TSC2,GCK,MAPK8IP3,DOCK7,APOE,APC,PDGFRB,PRDX1,ABCA7,EP300,DOCK3,ERBB2,SOD1,FLCN,BRAF,LRP5,TDGF1,KIAA0226,MAP2K1,YWHAG,MADD,FGF8,SOX2,PPP2R1A,FBN1,HAX1,LEPR,GATA4,STRADA,EDN3,FGFR3,MEF2C,PTPN11,SMAD4,POU1F1,CTNNB1,OCLN,RET,RAC1,SPRED2,FXR1,NF1,VCP,MTOR,PARK2,DDR2,PTEN,AR,PRKAR1A,ADNP,ZMYND11,DLG4,DDX3X,RELN,FGFR1,AHSG,NSD1,SYNGAP1,PAX6,HRAS,FGFR2,INPP5K,PPP2R5D,GHR
GO Process	GO:0007167	Enzyme linked receptor protein signaling pathway	36	720	0.48	4.30e-07	TSC2,STUB1,COL1A1,APC,PDGFRB,LTBP2,ERBB2,BRAF,TDGF1,COL1A2,HNF4A,USP9X,SH2B1,FGF8,TRIO,FGFR3,PTPN11,SMAD4,RET,RAC1,SPRED2,COL4A2,PSEN2,DDR2,GRIN1,PTEN,DNM1,FAT4,FGFR1,HRAS,FGFR2,CYFIP2,ACTG1,GRIN2B,POLR2A,GHR
GO Process	GO:0048880	Sensory system development	25	371	0.61	4.41e-07	PHOX2B,MFN2,JAG1,SIX3,PDGFRB,CLCN2,FREM2,LRP5,MITF,SHH,PITX2,SOX2,FBN1,WT1,CTNNB1,RET,NF1,KDM5B,NDP,TH,LAMA1,CHD7,PAX6,PROM1,TRPM1
GO Process	GO:0007612	Learning	16	145	0.83	4.66e-07	BCHE,SLC6A1,NF1,MTOR,CNTNAP2,PARK2,TNR,GRIN1,TH,TBR1,GRIN2A,DLG4,RELN,MECP2,SYNGAP1,NRXN3
GO Process	GO:0043279	Response to alkaloid	14	106	0.9	5.11e-07	UBE3A,BCHE,DNMT3A,SLC6A1,PPARG,HOMER2,OXTR,ATG7,MTOR,RYR2,GRIN1,PDX1,TH,DDC
GO Process	GO:0007165	Signal transduction	127	4876	0.2	5.16e-07	CSNK2A1,PROKR2,TSC2,STUB1,COL1A1,UBE3A,MAPK8IP3,DOCK7,APOE,JAG1,APC,HTRA2,PDGFRB,GNB5,LTBP2,CREBBP,GNAO1,HACE1,ABCA7,EP300,NOTCH3,THRA,CNTNAP1,DOCK3,ERBB2,SOD1,KCNH1,EPG5,FLCN,PPARG,BRAF,LRP5,DOCK6,MITF,TDGF1,SHH,COL1A2,DCHS1,MAP2K1,HOMER2,ITPR1,GABRB3,MADD,PROP1,HNF4A,USP9X,TLK2,TUBB3,SH2B1,FGF8,SOX2,OXTR,PPP2R1A,FBN1,STAC3,LEPR,PTCH1,STRADA,EDN3,TRIO,FGFR3,MEF2C,PTPN11,SMAD4,CTNNB1,RET,RAC1,SPR…
GO Process	GO:0072006	Nephron development	15	126	0.86	5.35e-07	JAG1,PDGFRB,NOTCH3,SHH,DCHS1,FGF8,WT1,PTCH1,MEF2C,SMAD4,CTNNB1,ASXL1,FAT4,GDNF,PROM1
GO Process	GO:0009792	Embryo development ending in birth or egg hatching	34	660	0.5	5.58e-07	TSC2,COL1A1,MFN2,PDGFRB,EP300,GATA6,FLCN,TDGF1,SHH,DCHS1,ANKRD11,MAP2K1,BPTF,FGF8,NKX2-5,PHF6,PTCH1,MEF2C,SMAD4,CTNNB1,NF1,SLC2A10,CRB2,MED12,AR,BCOR,COL2A1,CHD7,FGFR1,SATB2,PAX6,TBL1XR1,FGFR2,INPP5K
GO Process	GO:0051093	Negative regulation of developmental process	43	983	0.42	5.83e-07	CDK13,PHOX2B,FIG4,UBE3A,APOE,JAG1,SIX3,NOTCH3,ERBB2,FLCN,PPARG,LRP5,SHH,FGF8,SOX2,FBN1,NKX2-5,WT1,PTCH1,FOXG1,TRIO,FGFR3,HUWE1,PTPN11,SMAD4,CTNNB1,SPRED2,NF1,COL4A2,PARK2,TNR,SOX3,PTEN,ASXL1,BCOR,AHSG,MECP2,SYNGAP1,PAX6,DPF2,DICER1,DNM1L,PMP22
GO Process	GO:0008285	Negative regulation of cell population proliferation	35	696	0.49	5.92e-07	TSC2,PHOX2B,MFN2,LEPRE1,APOE,APC,CTCF,BCHE,SMARCA2,ERBB2,FLCN,PPARG,SHH,MAP2K1,HNF4A,SOX2,WT1,PTCH1,MEF2C,SMAD4,POU1F1,CTNNB1,COL18A1,NF1,LMNA,PTEN,AR,CASK,PDX1,PRKAR1A,PAX6,HRAS,FGFR2,DICER1,PMP22
GO Process	GO:0007166	Cell surface receptor signaling pathway	75	2325	0.29	6.31e-07	CSNK2A1,TSC2,STUB1,COL1A1,JAG1,APC,PDGFRB,LTBP2,CREBBP,GNAO1,ABCA7,EP300,NOTCH3,ERBB2,SOD1,BRAF,LRP5,MITF,TDGF1,SHH,COL1A2,HOMER2,GABRB3,MADD,PROP1,HNF4A,USP9X,TUBB3,SH2B1,FGF8,SOX2,OXTR,LEPR,PTCH1,EDN3,TRIO,FGFR3,MEF2C,PTPN11,SMAD4,CTNNB1,RET,RAC1,SPRED2,NF1,COL4A2,PSEN2,DDR2,FLNA,GRIN1,PTEN,DNM1,MED12,NDP,PDX1,LAMA1,STAMBP,FAT4,GRIN2A,DDX3X,RELN,FGFR1,MECP2,PAX6,HRAS,FGFR2,GABRG2,TRPM1,CYFIP2,I…
GO Process	GO:0006928	Movement of cell or subcellular component	56	1501	0.36	6.49e-07	COL1A1,PHOX2B,MAPK8IP3,APC,SIX3,PDGFRB,NOTCH3,KIF1B,ERBB2,SOD1,LRP5,TDGF1,SHH,COL1A2,DCHS1,MAP2K1,SCN1A,PITX2,PROP1,USP9X,KCND3,TUBB3,FGF8,PTCH1,EDN3,FOXG1,TRIO,MEF2C,PTPN11,SMAD4,AUTS2,CTNNB1,RET,RAC1,ANK2,CDC42BPB,RYR2,TNR,FLNA,PTEN,SPTAN1,CRB2,ARX,LAMA1,LYST,RELN,FGFR1,DOCK8,SCN1B,SATB2,PAX6,GDNF,SPTBN2,CYFIP2,NRXN3,GJA5
GO Process	GO:0001822	Kidney development	21	271	0.67	7.37e-07	JAG1,PDGFRB,NOTCH3,SHH,DCHS1,FGF8,FBN1,FRAS1,WT1,PTCH1,MEF2C,SMAD4,CTNNB1,RET,NF1,ASXL1,FAT4,FGFR1,GDNF,FGFR2,PROM1
GO Process	GO:0021536	Diencephalon development	12	74	0.99	7.42e-07	SIX3,HESX1,SHH,PITX2,PROP1,FGF8,SOX2,POU1F1,CNTNAP2,SOX3,ARX,PAX6
GO Process	GO:0060541	Respiratory system development	18	197	0.74	7.89e-07	PHOX2B,PDGFRB,EP300,THRA,GATA6,HESX1,SHH,MAP2K1,FGF8,WT1,CTNNB1,ADAMTSL2,ASXL1,LAMA1,CHD7,FGFR1,CCBE1,FGFR2
GO Process	GO:0048839	Inner ear development	18	198	0.74	8.45e-07	PHOX2B,JAG1,PDGFRB,SOD1,FREM2,HESX1,SHH,DCHS1,GABRB3,FGF8,SOX2,FOXG1,PTPN11,COL2A1,FAT4,CHD7,FGFR1,FGFR2
GO Process	GO:0048562	Embryonic organ morphogenesis	22	301	0.65	8.72e-07	SIX3,SOD1,HESX1,SHH,FGF8,FBN1,NKX2-5,GATA4,FOXG1,MEF2C,CTNNB1,RYR2,CRB2,MED12,COL2A1,TH,TBR1,CHD7,FGFR1,SATB2,PAX6,FGFR2
GO Process	GO:0043009	Chordate embryonic development	33	640	0.5	8.77e-07	TSC2,COL1A1,MFN2,PDGFRB,EP300,GATA6,FLCN,SHH,DCHS1,ANKRD11,MAP2K1,BPTF,FGF8,NKX2-5,PHF6,PTCH1,MEF2C,SMAD4,CTNNB1,NF1,SLC2A10,CRB2,MED12,AR,BCOR,COL2A1,CHD7,FGFR1,SATB2,PAX6,TBL1XR1,FGFR2,INPP5K
GO Process	GO:0006807	Nitrogen compound metabolic process	162	6852	0.16	9.15e-07	ACTL6B,CDK13,LZTR1,CSNK2A1,STUB1,GCK,PNPO,CRBN,UBE3A,PROC,SPR,LEPRE1,ATP7B,MAPK8IP3,MED17,APOE,H3F3B,VPS4A,APC,HTRA2,HECW2,PDGFRB,PHF3,CREBBP,KANSL1,SRCAP,SETD1A,HACE1,ABCA7,EP300,NOTCH3,CTCF,BCHE,THRA,DNMT3A,PTPN23,ASXL3,GATA6,ERBB2,SOD1,SCAF4,KAT6B,PPARG,BRAF,HPD,MITF,ALB,TDGF1,PRSS12,SHH,CPA6,NEMF,KMT2D,MAP2K1,COG7,SUV420H1,HIST1H1E,RBFOX1,DHX37,HNF4A,USP9X,TLK2,FGF8,OXTR,PPP2R1A,FBN1,THOC6,WT…
[truncated: 1,324 more rows]

## Sheet: Enrichment subnetwork2 shared G
#category	term ID	term description	observed gene count	background gene count	strength	false discovery rate	matching proteins in your network (labels)
[truncated: 269 more rows]

[truncated: 10 more sheets: Enrichment subnetwork3 shared G, Enrichment subnetwork4 shared G, Enrichment subnetwork5 shared G, Enrichment subnetwork6 shared G, Enrichment subnetwork7 shared G, Enrichment subnetwork8 shared G, Enrichment subnetwork9 shared G, Enrichment subnetwork10 shared , Enrichment subnetwork11 shared , Enrichment subnetwork12 shared ]
