# Supplementary material for: Sex difference contributes to phenotypic diversity in individuals with neurodevelopmental disorders
Source: Front Pediatr. 2023 Aug 7;11:1172154. doi: 10.3389/fped.2023.1172154 (PMC10441218; doi:10.3389/fped.2023.1172154)
Supplement: Supplementary file 7 [file Table7.xlsx]

## Sheet: MCL cluster Male specific GDD g
#clustering method	cluster number	cluster color	gene count	protein name	protein description
MCL	1	Red	99	ABCB7	ATP-binding cassette sub-family B member 7, mitochondrial; Could be involved in the transport of heme from the mitochondria to the cytosol. Plays a central role in the maturation of cytosolic iron-sulfur (Fe/S) cluster-containing proteins; ATP binding cassette subfamily B
MCL	1	Red	99	AKT3	RAC-gamma serine/threonine-protein kinase; AKT3 is one of 3 closely related serine/threonine- protein kinases (AKT1, AKT2 and AKT3) called the AKT kinase, and which regulate many processes including metabolism, proliferation, cell survival, growth and angiogenesis. This is mediated through serine and/or threonine phosphorylation of a range of downstream substrates. Over 100 substrate candidates h…
MCL	1	Red	99	ARFGEF1	Brefeldin A-inhibited guanine nucleotide-exchange protein 1; Promotes guanine-nucleotide exchange on ARF1 and ARF3. Promotes the activation of ARF1/ARF3 through replacement of GDP with GTP. Involved in vesicular trafficking. Required for the maintenance of Golgi structure; the function may be independent of its GEF activity. Required for the maturaion of integrin beta-1 in the Golgi. Involved in …
MCL	1	Red	99	ARID1A	AT-rich interactive domain-containing protein 1A; Involved in transcriptional activation and repression of select genes by chromatin remodeling (alteration of DNA-nucleosome topology). Component of SWI/SNF chromatin remodeling complexes that carry out key enzymatic activities, changing chromatin structure by altering DNA-histone contacts within a nucleosome in an ATP-dependent manner. Binds DNA n…
MCL	1	Red	99	ASH1L	[histone h3]-lysine4 n-trimethyltransferase ash1l; Histone-lysine N-methyltransferase ASH1L; Histone methyltransferase specifically methylating 'Lys- 36' of histone H3 (H3K36me); Bromodomain containing
MCL	1	Red	99	BCKDK	[3-methyl-2-oxobutanoate dehydrogenase [lipoamide]] kinase, mitochondrial; Catalyzes the phosphorylation and inactivation of the branched-chain alpha-ketoacid dehydrogenase complex, the key regulatory enzyme of the valine, leucine and isoleucine catabolic pathways. Key enzyme that regulate the activity state of the BCKD complex
MCL	1	Red	99	C10orf2	Twinkle protein, mitochondrial; Involved in mitochondrial DNA (mtDNA) metabolism. Could function as an adenine nucleotide-dependent DNA helicase. Function inferred to be critical for lifetime maintenance of mtDNA integrity. In vitro, forms in combination with POLG, a processive replication machinery, which can use double-stranded DNA (dsDNA) as template to synthesize single-stranded DNA (ssDNA) m…
MCL	1	Red	99	CASC5	Kinetochore scaffold 1; Performs two crucial functions during mitosis: it is essential for spindle-assembly checkpoint signaling and for correct chromosome alignment. Required for attachment of the kinetochores to the spindle microtubules. Directly links BUB1 and BUB1B to kinetochores. Part of the MIS12 complex, which may be fundamental for kinetochore formation and proper chromosome segregation …
MCL	1	Red	99	CBL	E3 ubiquitin-protein ligase CBL; Adapter protein that functions as a negative regulator of many signaling pathways that are triggered by activation of cell surface receptors. Acts as an E3 ubiquitin-protein ligase, which accepts ubiquitin from specific E2 ubiquitin-conjugating enzymes, and then transfers it to substrates promoting their degradation by the proteasome. Recognizes activated receptor…
MCL	1	Red	99	CCDC88C	Coiled-coil domain containing 88c; Protein Daple; Negative regulator of the canonical Wnt signaling pathway, acting downstream of DVL to inhibit CTNNB1/Beta-catenin stabilization (By similarity). May also activate the JNK signaling pathway; Belongs to the CCDC88 family
MCL	1	Red	99	CCNA2	Cyclin-A2; Cyclin which controls both the G1/S and the G2/M transition phases of the cell cycle. Functions through the formation of specific serine/threonine protein kinase holoenzyme complexes with the cyclin-dependent protein kinases CDK1 or CDK2. The cyclin subunit confers the substrate specificity of these complexes and differentially interacts with and activates CDK1 and CDK2 throughout the …
MCL	1	Red	99	CCND2	G1/S-specific cyclin-D2; Regulatory component of the cyclin D2-CDK4 (DC) complex that phosphorylates and inhibits members of the retinoblastoma (RB) protein family including RB1 and regulates the cell-cycle during G(1)/S transition. Phosphorylation of RB1 allows dissociation of the transcription factor E2F from the RB/E2F complex and the subsequent transcription of E2F target genes which are resp…
MCL	1	Red	99	CDH15	Cadherin-15; Cadherins are calcium-dependent cell adhesion proteins. They preferentially interact with themselves in a homophilic manner in connecting cells; cadherins may thus contribute to the sorting of heterogeneous cell types. M-cadherin is part of the myogenic program and may provide a trigger for terminal muscle differentiation
MCL	1	Red	99	CDK8	Cyclin-dependent kinase 8; Component of the Mediator complex, a coactivator involved in regulated gene transcription of nearly all RNA polymerase II-dependent genes. Mediator functions as a bridge to convey information from gene-specific regulatory proteins to the basal RNA polymerase II transcription machinery. Mediator is recruited to promoters by direct interactions with regulatory proteins an…
MCL	1	Red	99	CHD8	Chromodomain-helicase-DNA-binding protein 8; DNA helicase that acts as a chromatin remodeling factor and regulates transcription. Acts as a transcription repressor by remodeling chromatin structure and recruiting histone H1 to target genes. Suppresses p53/TP53-mediated apoptosis by recruiting histone H1 and preventing p53/TP53 transactivation activity. Acts as a negative regulator of Wnt signalin…
MCL	1	Red	99	CKAP2L	Cytoskeleton-associated protein 2-like; Microtubule-associated protein required for mitotic spindle formation and cell-cycle progression in neural progenitor cells
MCL	1	Red	99	CNKSR2	Connector enhancer of kinase suppressor of ras 2; May function as an adapter protein or regulator of Ras signaling pathways; Belongs to the CNKSR family
MCL	1	Red	99	COL13A1	Collagen alpha-1(XIII) chain; Involved in cell-matrix and cell-cell adhesion interactions that are required for normal development. May participate in the linkage between muscle fiber and basement membrane. May play a role in endochondral ossification of bone and branching morphogenesis of lung. Binds heparin. At neuromuscular junctions, may play a role in acetylcholine receptor clustering; Colla…
MCL	1	Red	99	COL9A2	Collagen alpha-2(IX) chain; Structural component of hyaline cartilage and vitreous of the eye; Collagen proteoglycans
MCL	1	Red	99	CSDE1	Cold shock domain-containing protein E1; RNA-binding protein. Required for internal initiation of translation of human rhinovirus RNA. May be involved in translationally coupled mRNA turnover. Implicated with other RNA- binding proteins in the cytoplasmic deadenylation/translational and decay interplay of the FOS mRNA mediated by the major coding- region determinant of instability (mCRD) domain
MCL	1	Red	99	CTNND1	Catenin delta-1; Binds to and inhibits the transcriptional repressor ZBTB33, which may lead to activation of target genes of the Wnt signaling pathway (By similarity). Associates with and regulates the cell adhesion properties of both C-, E- and N-cadherins, being critical for their surface stability. Implicated both in cell transformation by SRC and in ligand-induced receptor signaling through t…
MCL	1	Red	99	CUL4B	Cullin-4B; Core component of multiple cullin-RING-based E3 ubiquitin-protein ligase complexes which mediate the ubiquitination and subsequent proteasomal degradation of target proteins. The functional specificity of the E3 ubiquitin-protein ligase complex depends on the variable substrate recognition subunit. CUL4B may act within the complex as a scaffold protein, contributing to catalysis throug…
MCL	1	Red	99	DDB1	DNA damage-binding protein 1; Required for DNA repair. Binds to DDB2 to form the UV- damaged DNA-binding protein complex (the UV-DDB complex). The UV- DDB complex may recognize UV-induced DNA damage and recruit proteins of the nucleotide excision repair pathway (the NER pathway) to initiate DNA repair. The UV-DDB complex preferentially binds to cyclobutane pyrimidine dimers (CPD), 6-4 photoproduc…
MCL	1	Red	99	DEAF1	Deformed epidermal autoregulatory factor 1 homolog; Transcription factor that binds to sequence with multiple copies of 5'-TTC[CG]G-3' present in its own promoter and that of the HNRPA2B1 gene. Down-regulates transcription of these genes. Binds to the retinoic acid response element (RARE) 5'- AGGGTTCACCGAAAGTTCA-3'. Activates the proenkephalin gene independently of promoter binding, probably thro…
MCL	1	Red	99	DLL3	Delta like canonical notch ligand 3; Delta-like protein 3; Inhibits primary neurogenesis. May be required to divert neurons along a specific differentiation pathway. Plays a role in the formation of somite boundaries during segmentation of the paraxial mesoderm (By similarity)
MCL	1	Red	99	DNA2	DNA replication ATP-dependent helicase/nuclease DNA2; Key enzyme involved in DNA replication and DNA repair in nucleus and mitochondrion. Involved in Okazaki fragments processing by cleaving long flaps that escape FEN1: flaps that are longer than 27 nucleotides are coated by replication protein A complex (RPA), leading to recruit DNA2 which cleaves the flap until it is too short to bind RPA and b…
MCL	1	Red	99	DYNC1I2	Cytoplasmic dynein 1 intermediate chain 2; Acts as one of several non-catalytic accessory components of the cytoplasmic dynein 1 complex that are thought to be involved in linking dynein to cargos and to adapter proteins that regulate dynein function. Cytoplasmic dynein 1 acts as a motor for the intracellular retrograde motility of vesicles and organelles along microtubules. The intermediate chai…
MCL	1	Red	99	EIF2AK3	Eukaryotic translation initiation factor 2-alpha kinase 3; Metabolic-stress sensing protein kinase that phosphorylates the alpha subunit of eukaryotic translation initiation factor 2 (eIF-2-alpha/EIF2S1) on 'Ser-52' during the unfolded protein response (UPR) and in response to low amino acid availability. Converts phosphorylated eIF-2-alpha/EIF2S1 either in a global protein synthesis inhibitor, l…
MCL	1	Red	99	ERCC1	DNA excision repair protein ERCC-1; Isoform 1: Non-catalytic component of a structure- specific DNA repair endonuclease responsible for the 5'-incision during DNA repair. Responsible, in conjunction with SLX4, for the first step in the repair of interstrand cross-links (ICL). Participates in the processing of anaphase bridge-generating DNA structures, which consist in incompletely processed DNA l…
MCL	1	Red	99	ERF	ETS domain-containing transcription factor ERF; Potent transcriptional repressor that binds to the H1 element of the Ets2 promoter. May regulate other genes involved in cellular proliferation. Required for extraembryonic ectoderm differentiation, ectoplacental cone cavity closure, and chorioallantoic attachment (By similarity). May be important for regulating trophoblast stem cell differentiation…
MCL	1	Red	99	ESCO2	N-acetyltransferase ESCO2; Acetyltransferase required for the establishment of sister chromatid cohesion. Couples the processes of cohesion and DNA replication to ensure that only sister chromatids become paired together. In contrast to the structural cohesins, the deposition and establishment factors are required only during the S phase. Acetylates the cohesin component SMC3
MCL	1	Red	99	EZH2	Histone-lysine N-methyltransferase EZH2; Polycomb group (PcG) protein. Catalytic subunit of the PRC2/EED-EZH2 complex, which methylates 'Lys-9' (H3K9me) and 'Lys- 27' (H3K27me) of histone H3, leading to transcriptional repression of the affected target gene. Able to mono-, di- and trimethylate 'Lys-27' of histone H3 to form H3K27me1, H3K27me2 and H3K27me3, respectively. Displays a preference for …
MCL	1	Red	99	GNB1	Guanine nucleotide-binding protein G(I)/G(S)/G(T) subunit beta-1; Guanine nucleotide-binding proteins (G proteins) are involved as a modulator or transducer in various transmembrane signaling systems. The beta and gamma chains are required for the GTPase activity, for replacement of GDP by GTP, and for G protein- effector interaction
MCL	1	Red	99	GTF2H5	General transcription factor IIH subunit 5; Component of the TFIIH basal transcription factor involved in nucleotide excision repair (NER) of DNA and, when complexed to CAK, in RNA transcription by RNA polymerase II. Necessary for the stability of the TFIIH complex and for the presence of normal levels of TFIIH in the cell; General transcription factors
MCL	1	Red	99	HES7	Transcription factor HES-7; Transcriptional repressor. Represses transcription from both N box- and E box-containing promoters. May with HES1, cooperatively regulate somite formation in the presomitic mesoderm (PSM). May function as a segmentation clock, which is essential for coordinated somite segmentation (By similarity); Basic helix-loop-helix proteins
MCL	1	Red	99	HNRNPK	Heterogeneous nuclear ribonucleoprotein K; One of the major pre-mRNA-binding proteins. Binds tenaciously to poly(C) sequences. Likely to play a role in the nuclear metabolism of hnRNAs, particularly for pre-mRNAs that contain cytidine-rich sequences. Can also bind poly(C) single- stranded DNA. Plays an important role in p53/TP53 response to DNA damage, acting at the level of both transcription ac…
MCL	1	Red	99	INSR	Insulin receptor; Receptor tyrosine kinase which mediates the pleiotropic actions of insulin. Binding of insulin leads to phosphorylation of several intracellular substrates, including, insulin receptor substrates (IRS1, 2, 3, 4), SHC, GAB1, CBL and other signaling intermediates. Each of these phosphorylated proteins serve as docking proteins for other signaling proteins that contain Src- homolog…
MCL	1	Red	99	ITGB6	Integrin subunit beta 6; Integrin beta-6; Integrin alpha-V/beta-6 is a receptor for fibronectin and cytotactin. It recognizes the sequence R-G-D in its ligands. Internalisation of integrin alpha-V/beta-6 via clathrin-mediated endocytosis promotes carcinoma cell invasion. ITGAV:ITGB6 acts as a receptor for fibrillin-1 (FBN1) and mediates R-G-D-dependent cell adhesion to FBN1
MCL	1	Red	99	KAT8	Histone acetyltransferase myst1; Histone acetyltransferase KAT8; Histone acetyltransferase which may be involved in transcriptional activation. May influence the function of ATM. As part of the MSL complex it is involved in acetylation of nucleosomal histone H4 producing specifically H4K16ac. As part of the NSL complex it may be involved in acetylation of nucleosomal histone H4 on several lysine …
MCL	1	Red	99	KDM2B	F-box and leucine-rich repeat protein 10/11; Lysine-specific demethylase 2B; Histone demethylase that demethylates 'Lys-4' and 'Lys- 36' of histone H3, thereby playing a central role in histone code. Preferentially demethylates trimethylated H3 'Lys-4' and dimethylated H3 'Lys-36' residue while it has weak or no activity for mono- and tri-methylated H3 'Lys-36'. Preferentially binds the transcrib…
MCL	1	Red	99	KDM5C	Lysine-specific demethylase 5C; Histone demethylase that specifically demethylates 'Lys- 4' of histone H3, thereby playing a central role in histone code. Does not demethylate histone H3 'Lys-9', H3 'Lys-27', H3 'Lys-36', H3 'Lys-79' or H4 'Lys-20'. Demethylates trimethylated and dimethylated but not monomethylated H3 'Lys-4'. Participates in transcriptional repression of neuronal genes by recrui…
MCL	1	Red	99	KDM6A	Lysine-specific demethylase 6A; Histone demethylase that specifically demethylates 'Lys- 27' of histone H3, thereby playing a central role in histone code. Demethylates trimethylated and dimethylated but not monomethylated H3 'Lys-27'. Plays a central role in regulation of posterior development, by regulating HOX gene expression. Demethylation of 'Lys-27' of histone H3 is concomitant with methyla…
MCL	1	Red	99	KIAA1109	Uncharacterized protein KIAA1109; KIAA1109
MCL	1	Red	99	KIF11	Kinesin-like protein KIF11; Motor protein required for establishing a bipolar spindle during mitosis. Required in non-mitotic cells for transport of secretory proteins from the Golgi complex to the cell surface; Belongs to the TRAFAC class myosin-kinesin ATPase superfamily. Kinesin family. BimC subfamily
MCL	1	Red	99	KIT	Mast/stem cell growth factor receptor Kit; Tyrosine-protein kinase that acts as cell-surface receptor for the cytokine KITLG/SCF and plays an essential role in the regulation of cell survival and proliferation, hematopoiesis, stem cell maintenance, gametogenesis, mast cell development, migration and function, and in melanogenesis. In response to KITLG/SCF binding, KIT can activate several signali…
MCL	1	Red	99	KMT2E	[histone h3]-lysine4 n-trimethyltransferase mll5; Histone-lysine N-methyltransferase 2E; Histone methyltransferase that specifically mono- and dimethylates 'Lys-4' of histone H3 (H3K4me1 and H3K4me2). H3 'Lys- 4' methylation represents a specific tag for epigenetic transcriptional activation. Key regulator of hematopoiesis involved in terminal myeloid differentiation and in the regulation of hema…
MCL	1	Red	99	LAS1L	Ribosomal biogenesis protein LAS1L; Involved in the biogenesis of the 60S ribosomal subunit. Required for maturation of the 28S rRNA. Functions as a component of the Five Friends of Methylated CHTOP (5FMC) complex; the 5FMC complex is recruited to ZNF148 by methylated CHTOP, leading to desumoylation of ZNF148 and subsequent transactivation of ZNF148 target genes
MCL	1	Red	99	MAPK1	Mitogen-activated protein kinase 1; Serine/threonine kinase which acts as an essential component of the MAP kinase signal transduction pathway. MAPK1/ERK2 and MAPK3/ERK1 are the 2 MAPKs which play an important role in the MAPK/ERK cascade. They participate also in a signaling cascade initiated by activated KIT and KITLG/SCF. Depending on the cellular context, the MAPK/ERK cascade mediates diverse…
MCL	1	Red	99	MCM4	Minichromosome maintenance complex component 4; DNA replication licensing factor MCM4; Acts as component of the MCM2-7 complex (MCM complex) which is the putative replicative helicase essential for 'once per cell cycle' DNA replication initiation and elongation in eukaryotic cells. The active ATPase sites in the MCM2-7 ring are formed through the interaction surfaces of two neighboring subunits s…
MCL	1	Red	99	MMADHC	Methylmalonic aciduria and homocystinuria type D protein, mitochondrial; Involved in cobalamin metabolism. Plays a role in regulating the biosynthesis of two coenzymes, methylcobalamin and adenosylcobalamin. Plays a role in regulating the proportion of methylcobalamin and adenosylcobalamin. Promotes oxidation of cob(II)alamin bound to MMACHC
MCL	1	Red	99	MPDZ	Multiple pdz domain crumbs cell polarity complex component; Multiple PDZ domain protein; Interacts with HTR2C and provokes its clustering at the cell surface (By similarity). Member of the NMDAR signaling complex that may play a role in control of AMPAR potentiation and synaptic plasticity in excitatory synapses
MCL	1	Red	99	NCAPD3	Condensin-2 complex subunit D3; Regulatory subunit of the condensin-2 complex, a complex which establishes mitotic chromosome architecture and is involved in physical rigidity of the chromatid axis; Armadillo-like helical domain containing
MCL	1	Red	99	NCOR1	Nuclear receptor co-repressor 1; Nuclear receptor corepressor 1; Mediates transcriptional repression by certain nuclear receptors. Part of a complex which promotes histone deacetylation and the formation of repressive chromatin structures which may impede the access of basal transcription factors. Participates in the transcriptional repressor activity produced by BCL6
MCL	1	Red	99	NEDD4L	E3 ubiquitin-protein ligase NEDD4-like; E3 ubiquitin-protein ligase which accepts ubiquitin from an E2 ubiquitin-conjugating enzyme in the form of a thioester and then directly transfers the ubiquitin to targeted substrates. Inhibits TGF-beta signaling by triggering SMAD2 and TGFBR1 ubiquitination and proteasome-dependent degradation. Promotes ubiquitination and internalization of various plasma …
MCL	1	Red	99	NOTCH1	Neurogenic locus notch homolog protein 1; Functions as a receptor for membrane-bound ligands Jagged1, Jagged2 and Delta1 to regulate cell-fate determination. Upon ligand activation through the released notch intracellular domain (NICD) it forms a transcriptional activator complex with RBPJ/RBPSUH and activates genes of the enhancer of split locus. Affects the implementation of differentiation, pr…
MCL	1	Red	99	NRAS	Nras proto-oncogene, gtpase; GTPase NRas; Ras proteins bind GDP/GTP and possess intrinsic GTPase activity
MCL	1	Red	99	PARN	Poly(A)-specific ribonuclease PARN; 3'-exoribonuclease that has a preference for poly(A) tails of mRNAs, thereby efficiently degrading poly(A) tails. Exonucleolytic degradation of the poly(A) tail is often the first step in the decay of eukaryotic mRNAs and is also used to silence certain maternal mRNAs translationally during oocyte maturation and early embryonic development. Interacts with both …
MCL	1	Red	99	PAX3	Paired box protein Pax-3; Transcription factor that may regulate cell proliferation, migration and apoptosis. Involved in neural development and myogenesis. Transcriptional activator of MITF, acting synergistically with SOX10; Belongs to the paired homeobox family
MCL	1	Red	99	PBX1	Pre-B-cell leukemia transcription factor 1; Binds the sequence 5'-ATCAATCAA-3'. Acts as a transcriptional activator of PF4 in complex with MEIS1. Converted into a potent transcriptional activator by the (1;19) translocation. May have a role in steroidogenesis and, subsequently, sexual development and differentiation. Isoform PBX1b as part of a PDX1:PBX1b:MEIS2b complex in pancreatic acinar cells …
MCL	1	Red	99	PIK3CA	Phosphatidylinositol 4,5-bisphosphate 3-kinase catalytic subunit alpha isoform; Phosphoinositide-3-kinase (PI3K) that phosphorylates PtdIns (Phosphatidylinositol), PtdIns4P (Phosphatidylinositol 4- phosphate) and PtdIns(4,5)P2 (Phosphatidylinositol 4,5- bisphosphate) to generate phosphatidylinositol 3,4,5-trisphosphate (PIP3). PIP3 plays a key role by recruiting PH domain-containing proteins to t…
MCL	1	Red	99	PLK4	Serine/threonine-protein kinase PLK4; Serine/threonine-protein kinase that plays a central role in centriole duplication. Able to trigger procentriole formation on the surface of the parental centriole cylinder, leading to the recruitment of centriole biogenesis proteins such as SASS6, CENPJ/CPAP, CCP110, CEP135 and gamma-tubulin. When overexpressed, it is able to induce centrosome amplification …
MCL	1	Red	99	PLOD3	Lysyl hydroxylase/galactosyltransferase/glucosyltransferase; Procollagen-lysine,2-oxoglutarate 5-dioxygenase 3; Forms hydroxylysine residues in -Xaa-Lys-Gly- sequences in collagens. These hydroxylysines serve as sites of attachment for carbohydrate units and are essential for the stability of the intermolecular collagen cross-links
MCL	1	Red	99	POU3F3	POU domain, class 3, transcription factor 3; Transcription factor that acts synergistically with SOX11 and SOX4. Plays a role in neuronal development. Is implicated in an enhancer activity at the embryonic met- mesencephalic junction; the enhancer element contains the octamer motif (5'-ATTTGCAT-3') (By similarity); POU class homeoboxes and pseudogenes
MCL	1	Red	99	PQBP1	Polyglutamine-binding protein 1; Intrinsically disordered protein that acts as a scaffold, and which is involved in different processes, such as pre-mRNA splicing, transcription regulation, innate immunity and neuron development. Interacts with splicing-related factors via the intrinsically disordered region and regulates alternative splicing of target pre-mRNA species. May suppress the ability o…
MCL	1	Red	99	PRDM16	PR domain zinc finger protein 16; Binds DNA and functions as a transcriptional regulator. Functions in the differentiation of brown adipose tissue (BAT) which is specialized in dissipating chemical energy in the form of heat in response to cold or excess feeding while white adipose tissue (WAT) is specialized in the storage of excess energy and the control of systemic metabolism. Together with CE…
MCL	1	Red	99	PSEN1	Presenilin-1; Catalytic subunit of the gamma-secretase complex, an endoprotease complex that catalyzes the intramembrane cleavage of integral membrane proteins such as Notch receptors and APP (amyloid-beta precursor protein). Requires the presence of the other members of the gamma-secretase complex for protease activity. Plays a role in Notch and Wnt signaling cascades and regulation of downstrea…
MCL	1	Red	99	RAB11B	Ras-related protein Rab-11B; The small GTPases Rab are key regulators of intracellular membrane trafficking, from the formation of transport vesicles to their fusion with membranes. Rabs cycle between an inactive GDP-bound form and an active GTP-bound form that is able to recruit to membranes different set of downstream effectors directly responsible for vesicle formation, movement, tethering and…
MCL	1	Red	99	RAF1	RAF proto-oncogene serine/threonine-protein kinase; Serine/threonine-protein kinase that acts as a regulatory link between the membrane-associated Ras GTPases and the MAPK/ERK cascade, and this critical regulatory link functions as a switch determining cell fate decisions including proliferation, differentiation, apoptosis, survival and oncogenic transformation. RAF1 activation initiates a mitoge…
MCL	1	Red	99	RB1	Retinoblastoma-associated protein; Key regulator of entry into cell division that acts as a tumor suppressor. Promotes G0-G1 transition when phosphorylated by CDK3/cyclin-C. Acts as a transcription repressor of E2F1 target genes. The underphosphorylated, active form of RB1 interacts with E2F1 and represses its transcription activity, leading to cell cycle arrest. Directly involved in heterochroma…
MCL	1	Red	99	RIT1	GTP-binding protein Rit1; Plays a crucial role in coupling NGF stimulation to the activation of both EPHB2 and MAPK14 signaling pathways and in NGF- dependent neuronal differentiation. Involved in ELK1 transactivation through the Ras-MAPK signaling cascade that mediates a wide variety of cellular functions, including cell proliferation, survival, and differentiation; Belongs to the small GTPase s…
MCL	1	Red	99	RORA	Rar-related orphan receptor alpha; Nuclear receptor ROR-alpha; Nuclear receptor that binds DNA as a monomer to ROR response elements (RORE) containing a single core motif half-site 5'-AGGTCA-3' preceded by a short A-T-rich sequence. Key regulator of embryonic development, cellular differentiation, immunity, circadian rhythm as well as lipid, steroid, xenobiotics and glucose metabolism. Considered…
MCL	1	Red	99	SATB1	DNA-binding protein SATB1; Crucial silencing factor contributing to the initiation of X inactivation mediated by Xist RNA that occurs during embryogenesis and in lymphoma (By similarity). Binds to DNA at special AT-rich sequences, the consensus SATB1-binding sequence (CSBS), at nuclear matrix- or scaffold-associated regions. Thought to recognize the sugar-phosphate structure of double-stranded DN…
MCL	1	Red	99	SLC16A2	Mfs transporter, mct family, solute carrier family 16 (monocarboxylic acid transporters), member 2; Monocarboxylate transporter 8; Very active and specific thyroid hormone transporter. Stimulates cellular uptake of thyroxine (T4), triiodothyronine (T3), reverse triiodothyronine (rT3) and diidothyronine. Does not transport Leu, Phe, Trp or Tyr; Belongs to the major facilitator superfamily. Monocar…
MCL	1	Red	99	SLC25A15	Mitochondrial ornithine transporter 1; Ornithine transport across inner mitochondrial membrane, from the cytoplasm to the matrix; Solute carriers
MCL	1	Red	99	SMARCA4	Swi/snf related, matrix associated, actin dependent regulator of chromatin, subfamily a, member 4; Transcription activator BRG1; Involved in transcriptional activation and repression of select genes by chromatin remodeling (alteration of DNA-nucleosome topology). Component of SWI/SNF chromatin remodeling complexes that carry out key enzymatic activities, changing chromatin structure by altering D…
MCL	1	Red	99	SMARCC2	Swi/snf related, matrix associated, actin dependent regulator of chromatin subfamily c member 2; SWI/SNF complex subunit SMARCC2; Involved in transcriptional activation and repression of select genes by chromatin remodeling (alteration of DNA-nucleosome topology). Component of SWI/SNF chromatin remodeling complexes that carry out key enzymatic activities, changing chromatin structure by altering …
MCL	1	Red	99	SMARCD1	Swi/snf related, matrix associated, actin dependent regulator of chromatin, subfamily d, member 1; SWI/SNF-related matrix-associated actin-dependent regulator of chromatin subfamily D member 1; Involved in transcriptional activation and repression of select genes by chromatin remodeling (alteration of DNA-nucleosome topology). Component of SWI/SNF chromatin remodeling complexes that carry out key…
MCL	1	Red	99	SMARCE1	Swi/snf related, matrix associated, actin dependent regulator of chromatin, subfamily e, member 1; SWI/SNF-related matrix-associated actin-dependent regulator of chromatin subfamily E member 1; Involved in transcriptional activation and repression of select genes by chromatin remodeling (alteration of DNA-nucleosome topology). Component of SWI/SNF chromatin remodeling complexes that carry out key…
MCL	1	Red	99	SOS1	Son of sevenless homolog 1; Promotes the exchange of Ras-bound GDP by GTP. Probably by promoting Ras activation, regulates phosphorylation of MAP kinase MAPK3 in response to EGF. Catalytic component of a trimeric complex that participates in transduction of signals from Ras to Rac by promoting the Rac-specific guanine nucleotide exchange factor (GEF) activity (By similarity); Pleckstrin homology …
MCL	1	Red	99	SOX5	Transcription factor SOX-5; Binds specifically to the DNA sequence 5'-AACAAT-3'. Activates transcription of COL2A1 and AGC1 in vitro; SRY-boxes
MCL	1	Red	99	TBX1	T-box transcription factor TBX1; Probable transcriptional regulator involved in developmental processes. Is required for normal development of the pharyngeal arch arteries (By similarity); T-boxes
MCL	1	Red	99	TCF12	Transcription factor 12; Transcriptional regulator. Involved in the initiation of neuronal differentiation. Activates transcription by binding to the E box (5'-CANNTG-3'); Basic helix-loop-helix proteins
MCL	1	Red	99	TET3	Methylcytosine dioxygenase TET3; Dioxygenase that catalyzes the conversion of the modified genomic base 5-methylcytosine (5mC) into 5- hydroxymethylcytosine (5hmC) and plays a key role in epigenetic chromatin reprogramming in the zygote following fertilization. Also mediates subsequent conversion of 5hmC into 5-formylcytosine (5fC), and conversion of 5fC to 5-carboxylcytosine (5caC). Conversion o…
MCL	1	Red	99	TGFBR2	Transforming growth factor beta receptor 2; TGF-beta receptor type-2; Transmembrane serine/threonine kinase forming with the TGF-beta type I serine/threonine kinase receptor, TGFBR1, the non- promiscuous receptor for the TGF-beta cytokines TGFB1, TGFB2 and TGFB3. Transduces the TGFB1, TGFB2 and TGFB3 signal from the cell surface to the cytoplasm and is thus regulating a plethora of physiological …
MCL	1	Red	99	THRB	Thyroid hormone receptor beta; Nuclear hormone receptor that can act as a repressor or activator of transcription. High affinity receptor for thyroid hormones, including triiodothyronine and thyroxine; Belongs to the nuclear hormone receptor family. NR1 subfamily
MCL	1	Red	99	TP53	Cellular tumor antigen p53; Acts as a tumor suppressor in many tumor types; induces growth arrest or apoptosis depending on the physiological circumstances and cell type. Involved in cell cycle regulation as a trans-activator that acts to negatively regulate cell division by controlling a set of genes required for this process. One of the activated genes is an inhibitor of cyclin-dependent kinase…
MCL	1	Red	99	TPR	Nucleoprotein TPR; Component of the nuclear pore complex (NPC), a complex required for the trafficking across the nuclear envelope. Functions as a scaffolding element in the nuclear phase of the NPC essential for normal nucleocytoplasmic transport of proteins and mRNAs, plays a role in the establishment of nuclear-peripheral chromatin compartmentalization in interphase, and in the mitotic spindle…
MCL	1	Red	99	TRAF7	E3 ubiquitin-protein ligase TRAF7; E3 ubiquitin ligase capable of auto-ubiquitination, following phosphorylation by MAP3K3. Potentiates MEKK3-mediated activation of the NF-kappa-B, JUN/AP1 and DDIT3 transcriptional regulators. Induces apoptosis when overexpressed; Belongs to the WD repeat TRAF7 family
MCL	1	Red	99	TRAIP	E3 ubiquitin-protein ligase TRAIP; E3 ubiquitin ligase acting as a negative regulator of innate immune signaling. Inhibits activation of NF-kappa-B mediated by TNF. Negatively regulates TLR3/4- and RIG-I-mediated IRF3 activation and subsequent IFNB1 production and cellular antiviral response by promoting 'Lys-48'-linked polyubiquitination of TNK1 leading to its proteasomal degradation (By similar…
MCL	1	Red	99	TRRAP	Transformation/transcription domain-associated protein; Adapter protein, which is found in various multiprotein chromatin complexes with histone acetyltransferase activity (HAT), which gives a specific tag for epigenetic transcription activation. Component of the NuA4 histone acetyltransferase complex which is responsible for acetylation of nucleosomal histones H4 and H2A. Plays a central role in…
MCL	1	Red	99	TUBB	Tubulin beta chain; Tubulin is the major constituent of microtubules. It binds two moles of GTP, one at an exchangeable site on the beta chain and one at a non-exchangeable site on the alpha chain; Tubulins
MCL	1	Red	99	TUBB4A	Tubulin beta-4A chain; Tubulin is the major constituent of microtubules. It binds two moles of GTP, one at an exchangeable site on the beta chain and one at a non-exchangeable site on the alpha chain; Tubulins
MCL	1	Red	99	UBE2A	Ubiquitin-conjugating enzyme E2 A; Accepts ubiquitin from the E1 complex and catalyzes its covalent attachment to other proteins. In association with the E3 enzyme BRE1 (RNF20 and/or RNF40), it plays a role in transcription regulation by catalyzing the monoubiquitination of histone H2B at 'Lys-120' to form H2BK120ub1. H2BK120ub1 gives a specific tag for epigenetic transcriptional activation, elon…
MCL	1	Red	99	UBTF	Upstream binding transcription factor; Nucleolar transcription factor 1; Recognizes the ribosomal RNA gene promoter and activates transcription mediated by RNA polymerase I through cooperative interactions with the transcription factor SL1/TIF-IB complex. It binds specifically to the upstream control element
MCL	1	Red	99	UPF3B	Regulator of nonsense transcripts 3B; Involved in nonsense-mediated decay (NMD) of mRNAs containing premature stop codons by associating with the nuclear exon junction complex (EJC) and serving as link between the EJC core and NMD machinery. Recruits UPF2 at the cytoplasmic side of the nuclear envelope and the subsequent formation of an UPF1-UPF2- UPF3 surveillance complex (including UPF1 bound t…
MCL	1	Red	99	WDR26	WD repeat-containing protein 26; G-beta-like protein involved in cell signal transduction. Acts as a negative regulator in MAPK signaling pathway. Functions as a scaffolding protein to promote G beta:gamma- mediated PLCB2 plasma membrane translocation and subsequent activation in leukocytes. Acts as a negative regulator of the canonical Wnt signaling pathway through preventing ubiquitination of b…
MCL	1	Red	99	WDR37	WD repeat-containing protein 37; WD repeat domain containing
MCL	1	Red	99	XPA	DNA repair protein complementing XP-A cells; Involved in DNA excision repair. Initiates repair by binding to damaged sites with various affinities, depending on the photoproduct and the transcriptional state of the region. Required for UV-induced CHEK1 phosphorylation and the recruitment of CEP164 to cyclobutane pyrimidine dimmers (CPD), sites of DNA damage after UV irradiation; Belongs to the XP…
MCL	1	Red	99	ZNF292	Zinc finger protein 292; May be involved in transcriptional regulation; Zinc fingers C2H2-type
MCL	2	Salmon	45	AP2S1	Adaptor related protein complex 2 sigma 1 subunit; AP-2 complex subunit sigma; Component of the adaptor protein complex 2 (AP-2). Adaptor protein complexes function in protein Transport via Transport vesicles in different membrane traffic pathways. Adaptor protein complexes are vesicle coat components and appear to be involved in cargo selection and vesicle formation. AP-2 is involved in clathrin…
MCL	2	Salmon	45	ASPA	Aspartoacylase; Catalyzes the deacetylation of N-acetylaspartic acid (NAA) to produce acetate and L-aspartate. NAA occurs in high concentration in brain and its hydrolysis NAA plays a significant part in the maintenance of intact white matter. In other tissues it act as a scavenger of NAA from body fluids
MCL	2	Salmon	45	ATP13A2	Cation-transporting ATPase 13A2; ATPase that plays a role in intracellular cation homeostasis and the maintenance of neuronal integrity. Required for a proper lysosomal and mitochondrial maintenance; ATPase orphan transporters
MCL	2	Salmon	45	CACNA1B	Voltage-dependent N-type calcium channel subunit alpha-1B; Voltage-sensitive calcium channels (VSCC) mediate the entry of calcium ions into excitable cells and are also involved in a variety of calcium-dependent processes, including muscle contraction, hormone or neurotransmitter release, gene expression, cell motility, cell division and cell death. The isoform alpha-1B gives rise to N-type calci…
MCL	2	Salmon	45	CACNA1C	Voltage-dependent L-type calcium channel subunit alpha-1C; Voltage-sensitive calcium channels (VSCC) mediate the entry of calcium ions into excitable cells and are also involved in a variety of calcium-dependent processes, including muscle contraction, hormone or neurotransmitter release, gene expression, cell motility, cell division and cell death. The isoform alpha-1C gives rise to L-type calci…
MCL	2	Salmon	45	CACNA1D	Voltage-dependent L-type calcium channel subunit alpha-1D; Voltage-sensitive calcium channels (VSCC) mediate the entry of calcium ions into excitable cells and are also involved in a variety of calcium-dependent processes, including muscle contraction, hormone or neurotransmitter release, gene expression, cell motility, cell division and cell death. The isoform alpha-1D gives rise to L-type calci…
MCL	2	Salmon	45	CACNA1G	Voltage-dependent T-type calcium channel subunit alpha-1G; Voltage-sensitive calcium channels (VSCC) mediate the entry of calcium ions into excitable cells and are also involved in a variety of calcium-dependent processes, including muscle contraction, hormone or neurotransmitter release, gene expression, cell motility, cell division and cell death. The isoform alpha-1G gives rise to T-type calci…
MCL	2	Salmon	45	CACNA2D2	Calcium voltage-gated channel auxiliary subunit alpha2delta 2; Voltage-dependent calcium channel subunit alpha-2/delta-2; The alpha-2/delta subunit of voltage-dependent calcium channels regulates calcium current density and activation/inactivation kinetics of the calcium channel. Acts as a regulatory subunit for P/Q-type calcium channel (CACNA1A), N-type (CACNA1B), L-type (CACNA1C OR CACNA1D) and…
MCL	2	Salmon	45	CACNG7	Voltage-dependent calcium channel gamma-7 subunit; Regulates the trafficking and gating properties of AMPA- selective glutamate receptors (AMPARs). Promotes their targeting to the cell membrane and synapses and modulates their gating properties by slowing their rates of activation, deactivation and desensitization and by mediating their resensitization. Displays subunit-specific AMPA receptor reg…
MCL	2	Salmon	45	CAD	Carbamoyl-phosphate synthetase 2, aspartate transcarbamylase, and dihydroorotase; CAD protein; This protein is a "fusion" protein encoding four enzymatic activities of the pyrimidine pathway (GATase, CPSase, ATCase and DHOase); In the central section; belongs to the metallo- dependent hydrolases superfamily. DHOase family. CAD subfamily
MCL	2	Salmon	45	CAMK2A	Calcium/calmodulin-dependent protein kinase type II subunit alpha; CaM-kinase II (CAMK2) is a prominent kinase in the central nervous system that may function in long-term potentiation and neurotransmitter release. Member of the NMDAR signaling complex in excitatory synapses it may regulate NMDAR-dependent potentiation of the AMPAR and synaptic plasticity (By similarity). Phosphorylates transcrip…
MCL	2	Salmon	45	DIAPH1	Protein diaphanous homolog 1; Acts in a Rho-dependent manner to recruit PFY1 to the membrane. Required for the assembly of F-actin structures, such as actin cables and stress fibers. Nucleates actin filaments. Binds to the barbed end of the actin filament and slows down actin polymerization and depolymerization. Required for cytokinesis, and transcriptional activation of the serum response factor…
MCL	2	Salmon	45	FRRS1L	DOMON domain-containing protein FRRS1L; Important modulator of glutamate signaling pathway
MCL	2	Salmon	45	GABBR2	Gamma-aminobutyric acid type B receptor subunit 2; Component of a heterodimeric G-protein coupled receptor for GABA, formed by GABBR1 and GABBR2. Within the heterodimeric GABA receptor, only GABBR1 seems to bind agonists, while GABBR2 mediates coupling to G proteins. Ligand binding causes a conformation change that triggers signaling via guanine nucleotide-binding proteins (G proteins) and modula…
MCL	2	Salmon	45	GABRB1	Gamma-aminobutyric acid receptor subunit beta-1; Component of the heteropentameric receptor for GABA, the major inhibitory neurotransmitter in the vertebrate brain. Functions also as histamine receptor and mediates cellular responses to histamine. Functions as receptor for diazepines and various anesthetics, such as pentobarbital; these are bound at a separate allosteric effector binding site. Fu…
MCL	2	Salmon	45	GABRB2	Gamma-aminobutyric acid receptor subunit beta-2; Component of the heteropentameric receptor for GABA, the major inhibitory neurotransmitter in the vertebrate brain. Functions also as histamine receptor and mediates cellular responses to histamine. Functions as receptor for diazepines and various anesthetics, such as pentobarbital; these are bound at a separate allosteric effector binding site. Fu…
MCL	2	Salmon	45	GAD1	Glutamate decarboxylase 1; Catalyzes the production of GABA; Belongs to the group II decarboxylase family
MCL	2	Salmon	45	GLRB	Glycine receptor subunit beta; Glycine receptors are ligand-gated chloride channels. GLRB does not form ligand-gated ion channels by itself, but is part of heteromeric ligand-gated chloride channels. Channel opening is triggered by extracellular glycine. Heteropentameric channels composed of GLRB and GLRA1 are activated by lower glycine levels than homopentameric GLRA1. Plays an important role in…
MCL	2	Salmon	45	GPHN	Gephyrin; Microtubule-associated protein involved in membrane protein-cytoskeleton interactions. It is thought to anchor the inhibitory glycine receptor (GLYR) to subsynaptic microtubules. Catalyzes two steps in the biosynthesis of the molybdenum cofactor. In the first step, molybdopterin is adenylated. Subsequently, molybdate is inserted into adenylated molybdopterin and AMP is released; In the …
MCL	2	Salmon	45	GRIA1	Glutamate ionotropic receptor ampa type subunit 1; Glutamate receptor 1; Ionotropic glutamate receptor. L-glutamate acts as an excitatory neurotransmitter at many synapses in the central nervous system. Binding of the excitatory neurotransmitter L- glutamate induces a conformation change, leading to the opening of the cation channel, and thereby converts the chemical signal to an electrical impul…
MCL	2	Salmon	45	GRIA3	Glutamate receptor 3; Receptor for glutamate that functions as ligand-gated ion channel in the central nervous system and plays an important role in excitatory synaptic transmission. L-glutamate acts as an excitatory neurotransmitter at many synapses in the central nervous system. Binding of the excitatory neurotransmitter L- glutamate induces a conformation change, leading to the opening of the …
MCL	2	Salmon	45	HEPACAM	Hepatocyte cell adhesion molecule; Involved in regulating cell motility and cell-matrix interactions. May inhibit cell growth through suppression of cell proliferation; Ig-like cell adhesion molecule family
MCL	2	Salmon	45	HINT1	Histidine triad nucleotide-binding protein 1; Hydrolyzes purine nucleotide phosphoramidates with a single phosphate group, including adenosine 5'monophosphoramidate (AMP-NH2), adenosine 5'monophosphomorpholidate (AMP-morpholidate) and guanosine 5'monophosphomorpholidate (GMP-morpholidate). Hydrolyzes lysyl-AMP (AMP-N-epsilon-(N-alpha-acetyl lysine methyl ester)) generated by lysine tRNA ligase, a…
MCL	2	Salmon	45	KCNAB2	Voltage-gated potassium channel subunit beta-2; Cytoplasmic potassium channel subunit that modulates the characteristics of the channel-forming alpha-subunits. Contributes to the regulation of nerve signaling, and prevents neuronal hyperexcitability (By similarity). Promotes expression of the pore-forming alpha subunits at the cell membrane, and thereby increases channel activity (By similarity).…
MCL	2	Salmon	45	KCNB1	Potassium voltage-gated channel subfamily B member 1; Voltage-gated potassium channel that mediates transmembrane potassium transport in excitable membranes, primarily in the brain, but also in the pancreas and cardiovascular system. Contributes to the regulation of the action potential (AP) repolarization, duration and frequency of repetitive AP firing in neurons, muscle cells and endocrine cell…
MCL	2	Salmon	45	KCNJ10	ATP-sensitive inward rectifier potassium channel 10; May be responsible for potassium buffering action of glial cells in the brain. Inward rectifier potassium channels are characterized by a greater tendency to allow potassium to flow into the cell rather than out of it. Their voltage dependence is regulated by the concentration of extracellular potassium; as external potassium is raised, the vol…
MCL	2	Salmon	45	KCNK3	Potassium channel subfamily K member 3; pH-dependent, voltage-insensitive, background potassium channel protein. Rectification direction results from potassium ion concentration on either side of the membrane. Acts as an outward rectifier when external potassium concentration is low. When external potassium concentration is high, current is inward; Belongs to the two pore domain potassium channel…
MCL	2	Salmon	45	KIDINS220	Ankyrin repeat-rich membrane spanning protein; Kinase D-interacting substrate of 220 kDa; Promotes a prolonged MAP-kinase signaling by neurotrophins through activation of a Rap1-dependent mechanism. Provides a docking site for the CRKL-C3G complex, resulting in Rap1-dependent sustained ERK activation. May play an important role in regulating postsynaptic signal transduction through the syntrophin…
MCL	2	Salmon	45	MCOLN1	Mucolipin-1; Nonselective cation channel probably playing a role in the regulation of membrane trafficking events and of metal homeostasis. Proposed to play a major role in Ca(2+) release from late endosome and lysosome vesicles to the cytoplasm, which is important for many lysosome-dependent cellular events, including the fusion and trafficking of these organelles, exocytosis and autophagy. Requ…
MCL	2	Salmon	45	NKX6-2	Homeobox protein Nkx-6.2; Transcription factor with repressor activity involved in the regulation of axon-glial interactions at myelin paranodes in oligodendrocytes. Binds to the consensus DNA sequence 5'- (A/T)TTAATGA-3'. In oligodendrocytes, binds to MBP and PLP1 promoter regions; NKL subclass homeoboxes and pseudogenes
MCL	2	Salmon	45	OPA3	Optic atrophy 3 (autosomal recessive, with chorea and spastic paraplegia); OPA3, outer mitochondrial membrane lipid metabolism regulator
MCL	2	Salmon	45	PIEZO2	Piezo-type mechanosensitive ion channel component 2; Component of a mechanosensitive channel required for rapidly adapting mechanically activated (MA) currents. Required for Merkel-cell mechanotransduction. Plays a major role in light- touch mechanosensation; Armadillo-like helical domain containing
MCL	2	Salmon	45	PITX3	Pituitary homeobox 3; Transcriptional regulator which is important for the differentiation and maintenance of meso-diencephalic dopaminergic (mdDA) neurons during development. In addition to its importance during development, it also has roles in the long-term survival and maintenance of the mdDA neurons. Activates NR4A2/NURR1- mediated transcription of genes such as SLC6A3, SLC18A2, TH and DRD2 …
MCL	2	Salmon	45	PPP1CB	Serine/threonine-protein phosphatase PP1-beta catalytic subunit; Protein phosphatase that associates with over 200 regulatory proteins to form highly specific holoenzymes which dephosphorylate hundreds of biological targets. Protein phosphatase (PP1) is essential for cell division, it participates in the regulation of glycogen metabolism, muscle contractility and protein synthesis. Involved in re…
MCL	2	Salmon	45	PRKCG	Protein kinase C gamma type; Calcium-activated, phospholipid- and diacylglycerol (DAG)-dependent serine/threonine-protein kinase that plays diverse roles in neuronal cells and eye tissues, such as regulation of the neuronal receptors GRIA4/GLUR4 and GRIN1/NMDAR1, modulation of receptors and neuronal functions related to sensitivity to opiates, pain and alcohol, mediation of synaptic function and …
MCL	2	Salmon	45	ROR2	Tyrosine-protein kinase transmembrane receptor ROR2; Tyrosine-protein kinase receptor which may be involved in the early formation of the chondrocytes. It seems to be required for cartilage and growth plate development (By similarity). Phosphorylates YWHAB, leading to induction of osteogenesis and bone formation. In contrast, has also been shown to have very little tyrosine kinase activity in vit…
MCL	2	Salmon	45	SHANK2	SH3 and multiple ankyrin repeat domains protein 2; Seems to be an adapter protein in the postsynaptic density (PSD) of excitatory synapses that interconnects receptors of the postsynaptic membrane including NMDA-type and metabotropic glutamate receptors, and the actin-based cytoskeleton. May play a role in the structural and functional organization of the dendritic spine and synaptic junction; Be…
MCL	2	Salmon	45	SLC12A6	Solute carrier family 12 member 6; Mediates electroneutral potassium-chloride cotransport. May be activated by cell swelling. May contribute to cell volume homeostasis in single cells; Belongs to the SLC12A transporter family
MCL	2	Salmon	45	SLC1A2	Excitatory amino acid transporter 2; Sodium-dependent, high-affinity amino acid transporter that mediates the uptake of L-glutamate and also L-aspartate and D-aspartate. Functions as a symporter that transports one amino acid molecule together with two or three Na(+) ions and one proton, in parallel with the counter-transport of one K(+) ion. Mediates Cl(-) flux that is not coupled to amino acid …
MCL	2	Salmon	45	SLC6A3	Solute carrier family 6 (neurotransmitter transporter, dopamine) member 3; Sodium-dependent dopamine transporter; Amine transporter. Terminates the action of dopamine by its high affinity sodium-dependent reuptake into presynaptic terminals; Solute carriers
MCL	2	Salmon	45	SLC6A9	Solute carrier family 6 (neurotransmitter transporter, glycine) member 5/9; Sodium- and chloride-dependent glycine transporter 1; Terminates the action of glycine by its high affinity sodium-dependent reuptake into presynaptic terminals. May play a role in regulation of glycine levels in NMDA receptor-mediated neurotransmission; Solute carriers
MCL	2	Salmon	45	SNAP25	Synaptosomal-associated protein 25; t-SNARE involved in the molecular regulation of neurotransmitter release. May play an important role in the synaptic function of specific neuronal systems. Associates with proteins involved in vesicle docking and membrane fusion. Regulates plasma membrane recycling through its interaction with CENPF. Modulates the gating characteristics of the delayed rectifier…
MCL	2	Salmon	45	STX1B	Syntaxin-1B; Potentially involved in docking of synaptic vesicles at presynaptic active zones. May mediate Ca(2+)-regulation of exocytosis acrosomal reaction in sperm (By similarity); Belongs to the syntaxin family
MCL	2	Salmon	45	SYN1	Synapsin-1; Neuronal phosphoprotein that coats synaptic vesicles, binds to the cytoskeleton, and is believed to function in the regulation of neurotransmitter release. The complex formed with NOS1 and CAPON proteins is necessary for specific nitric-oxid functions at a presynaptic level; Synapsins
MCL	2	Salmon	45	TRPV4	Transient receptor potential cation channel subfamily V member 4; Non-selective calcium permeant cation channel involved in osmotic sensitivity and mechanosensitivity. Activation by exposure to hypotonicity within the physiological range exhibits an outward rectification. Also activated by heat, low pH, citrate and phorbol esters. Increase of intracellular Ca(2+) potentiates currents. Channel act…
MCL	3	Dark Golden Rod	34	ACSL4	Long-chain-fatty-acid--CoA ligase 4; Activation of long-chain fatty acids for both synthesis of cellular lipids, and degradation via beta-oxidation. Preferentially uses arachidonate and eicosapentaenoate as substrates; Acyl-CoA synthetase family
MCL	3	Dark Golden Rod	34	ALDH6A1	Methylmalonate-semialdehyde dehydrogenase [acylating], mitochondrial; Plays a role in valine and pyrimidine metabolism. Binds fatty acyl-CoA; Aldehyde dehydrogenases
MCL	3	Dark Golden Rod	34	ATIC	5-aminoimidazole-4-carboxamide ribonucleotide formyltransferase/IMP cyclohydrolase; Bifunctional purine biosynthesis protein PURH; Bifunctional enzyme that catalyzes 2 steps in purine biosynthesis; Belongs to the PurH family
MCL	3	Dark Golden Rod	34	CBSL	Cystathionine beta-synthase; Hydro-lyase catalyzing the first step of the transsulfuration pathway, where the hydroxyl group of L-serine is displaced by L- homocysteine in a beta-replacement reaction to form L-cystathionine, the precursor of L-cysteine. This catabolic route allows the elimination of L-methionine and the toxic metabolite L-homocysteine. Also involved in the production of hydrogen …
MCL	3	Dark Golden Rod	34	COASY	Bifunctional coenzyme A synthase; Bifunctional enzyme that catalyzes the fourth and fifth sequential steps of CoA biosynthetic pathway. The fourth reaction is catalyzed by the phosphopantetheine adenylyltransferase, coded by the coaD domain; the fifth reaction is catalyzed by the dephospho-CoA kinase, coded by the coaE domain. May act as a point of CoA biosynthesis regulation; In the central sect…
MCL	3	Dark Golden Rod	34	COQ2	4-hydroxybenzoate polyprenyltransferase, mitochondrial; Catalyzes the prenylation of para-hydroxybenzoate (PHB) with an all-trans polyprenyl group. Mediates the second step in the final reaction sequence of coenzyme Q (CoQ) biosynthesis, which is the condensation of the polyisoprenoid side chain with PHB, generating the first membrane-bound Q intermediate
MCL	3	Dark Golden Rod	34	COQ4	Ubiquinone biosynthesis protein COQ4 homolog, mitochondrial; Component of the coenzyme Q biosynthetic pathway. May play a role in organizing a multi-subunit COQ enzyme complex required for coenzyme Q biosynthesis. Required for steady-state levels of other COQ polypeptides
MCL	3	Dark Golden Rod	34	ETHE1	Persulfide dioxygenase ETHE1, mitochondrial; Sulfur dioxygenase that plays an essential role in hydrogen sulfide catabolism in the mitochondrial matrix. Hydrogen sulfide (H(2)S) is first oxidized by SQRDL, giving rise to cysteine persulfide residues. ETHE1 consumes molecular oxygen to catalyze the oxidation of the persulfide, once it has been transferred to a thiophilic acceptor, such as glutathi…
MCL	3	Dark Golden Rod	34	FDXR	NADPH:adrenodoxin oxidoreductase, mitochondrial; Serves as the first electron transfer protein in all the mitochondrial P450 systems. Including cholesterol side chain cleavage in all steroidogenic tissues, steroid 11-beta hydroxylation in the adrenal cortex, 25-OH-vitamin D3-24 hydroxylation in the kidney, and sterol C-27 hydroxylation in the liver; Belongs to the ferredoxin--NADP reductase type …
MCL	3	Dark Golden Rod	34	GK	Glycerol kinase; Key enzyme in the regulation of glycerol uptake and metabolism; Belongs to the FGGY kinase family
MCL	3	Dark Golden Rod	34	GLYCTK	Glycerate 2-kinase; Glycerate kinase; Belongs to the glycerate kinase type-2 family
MCL	3	Dark Golden Rod	34	GPT2	Alanine aminotransferase 2; Catalyzes the reversible transamination between alanine and 2-oxoglutarate to form pyruvate and glutamate; Belongs to the class-I pyridoxal-phosphate-dependent aminotransferase family. Alanine aminotransferase subfamily
MCL	3	Dark Golden Rod	34	GSS	Glutathione synthetase; Belongs to the eukaryotic GSH synthase family
MCL	3	Dark Golden Rod	34	HSD17B10	3-hydroxyacyl-CoA dehydrogenase / 3-hydroxy-2-methylbutyryl-CoA dehydrogenase; 3-hydroxyacyl-CoA dehydrogenase type-2; Mitochondrial dehydrogenase that catalyzes the beta- oxidation at position 17 of androgens and estrogens and has 3- alpha-hydroxysteroid dehydrogenase activity with androsterone. Catalyzes the third step in the beta-oxidation of fatty acids. Carries out oxidative conversions of 7…
MCL	3	Dark Golden Rod	34	KYNU	Kynureninase; Catalyzes the cleavage of L-kynurenine (L-Kyn) and L-3- hydroxykynurenine (L-3OHKyn) into anthranilic acid (AA) and 3- hydroxyanthranilic acid (3-OHAA), respectively. Has a preference for the L-3-hydroxy form. Also has cysteine-conjugate-beta-lyase activity
MCL	3	Dark Golden Rod	34	LIPT2	Putative lipoyltransferase 2, mitochondrial; Catalyzes the transfer of endogenously produced octanoic acid from octanoyl-acyl-carrier-protein onto the lipoyl domains of lipoate-dependent enzymes, which catalyze essential redox reactions. Lipoyl-ACP can also act as a substrate although octanoyl-ACP is likely to be the physiological substrate (By similarity); Belongs to the LipB family
MCL	3	Dark Golden Rod	34	MAT1A	S-adenosylmethionine synthase isoform type-1; Catalyzes the formation of S-adenosylmethionine from methionine and ATP. The reaction comprises two steps that are both catalyzed by the same enzyme: formation of S-adenosylmethionine (AdoMet) and triphosphate, and subsequent hydrolysis of the triphosphate
MCL	3	Dark Golden Rod	34	MLYCD	Malonyl-CoA decarboxylase, mitochondrial; Catalyzes the conversion of malonyl-CoA to acetyl-CoA. In the fatty acid biosynthesis MCD selectively removes malonyl-CoA and thus assures that methyl-malonyl-CoA is the only chain elongating substrate for fatty acid synthase and that fatty acids with multiple methyl side chains are produced. In peroxisomes it may be involved in degrading intraperoxisomal…
MCL	3	Dark Golden Rod	34	NDUFAF1	Nadh dehydrogenase [ubiquinone] 1 alpha subcomplex assembly factor 1; Complex I intermediate-associated protein 30, mitochondrial; Chaperone protein involved in the assembly of the mitochondrial NADH:ubiquinone oxidoreductase complex (complex I); Belongs to the CIA30 family
MCL	3	Dark Golden Rod	34	NDUFS3	NADH dehydrogenase [ubiquinone] iron-sulfur protein 3, mitochondrial; Core subunit of the mitochondrial membrane respiratory chain NADH dehydrogenase (Complex I) that is believed to belong to the minimal assembly required for catalysis. Complex I functions in the transfer of electrons from NADH to the respiratory chain. The immediate electron acceptor for the enzyme is believed to be ubiquinone (…
MCL	3	Dark Golden Rod	34	NDUFS8	NADH dehydrogenase [ubiquinone] iron-sulfur protein 8, mitochondrial; Core subunit of the mitochondrial membrane respiratory chain NADH dehydrogenase (Complex I) that is believed to belong to the minimal assembly required for catalysis. Complex I functions in the transfer of electrons from NADH to the respiratory chain. The immediate electron acceptor for the enzyme is believed to be ubiquinone (…
MCL	3	Dark Golden Rod	34	PAM16	Mitochondrial import inner membrane translocase subunit TIM16; Regulates ATP-dependent protein translocation into the mitochondrial matrix. Inhibits DNAJC19 stimulation of HSPA9/Mortalin ATPase activity; Belongs to the TIM16/PAM16 family
MCL	3	Dark Golden Rod	34	PDHX	Pyruvate dehydrogenase protein X component, mitochondrial; Required for anchoring dihydrolipoamide dehydrogenase (E3) to the dihydrolipoamide transacetylase (E2) core of the pyruvate dehydrogenase complexes of eukaryotes. This specific binding is essential for a functional PDH complex
MCL	3	Dark Golden Rod	34	PGM1	Phosphoglucomutase-1; This enzyme participates in both the breakdown and synthesis of glucose; Belongs to the phosphohexose mutase family
MCL	3	Dark Golden Rod	34	PISD	Phosphatidylserine decarboxylase proenzyme, mitochondrial; Catalyzes the formation of phosphatidylethanolamine (PtdEtn) from phosphatidylserine (PtdSer). Plays a central role in phospholipid metabolism and in the interorganelle trafficking of phosphatidylserine; Belongs to the phosphatidylserine decarboxylase family. PSD-B subfamily. Eukaryotic type I sub-subfamily
MCL	3	Dark Golden Rod	34	PMPCA	Mitochondrial-processing peptidase subunit alpha; Cleaves presequences (transit peptides) from mitochondrial protein precursors; Belongs to the peptidase M16 family
MCL	3	Dark Golden Rod	34	PMPCB	Mitochondrial-processing peptidase subunit beta; Cleaves presequences (transit peptides) from mitochondrial protein precursors; M16 metallopeptidases
MCL	3	Dark Golden Rod	34	PRKRA	Interferon-inducible double-stranded RNA-dependent protein kinase activator A; Activates EIF2AK2/PKR in the absence of double-stranded RNA (dsRNA), leading to phosphorylation of EIF2S1/EFI2-alpha and inhibition of translation and induction of apoptosis. Required for siRNA production by DICER1 and for subsequent siRNA-mediated post- transcriptional gene silencing. Does not seem to be required for …
MCL	3	Dark Golden Rod	34	PROSC	Pyridoxal phosphate homeostasis protein; Pyridoxal 5'-phosphate (PLP)-binding protein, which may be involved in intracellular homeostatic regulation of pyridoxal 5'-phosphate (PLP), the active form of vitamin B6
MCL	3	Dark Golden Rod	34	SMS	Spermine synthase; Catalyzes the production of spermine from spermidine and decarboxylated S-adenosylmethionine (dcSAM)
MCL	3	Dark Golden Rod	34	TK2	Thymidine kinase 2, mitochondrial; Phosphorylates thymidine, deoxycytidine, and deoxyuridine in the mitochondrial matrix. In non-replicating cells, where cytosolic dNTP synthesis is down-regulated, mtDNA synthesis depends solely on TK2 and DGUOK. Widely used as target of antiviral and chemotherapeutic agents; Belongs to the DCK/DGK family
MCL	3	Dark Golden Rod	34	TOR1A	Torsin family 1 member a; Torsin-1A; Protein with chaperone functions important for the control of protein folding, processing, stability and localization as well as for the reduction of misfolded protein aggregates. Involved in the regulation of synaptic vesicle recycling, controls STON2 protein stability in collaboration with the COP9 signalosome complex (CSN). In the nucleus, may link the cyto…
MCL	3	Dark Golden Rod	34	TPI1	Triosephosphate isomerase (tim); Triosephosphate isomerase 1; Belongs to the triosephosphate isomerase family
MCL	3	Dark Golden Rod	34	UGP2	UTP--glucose-1-phosphate uridylyltransferase; Plays a central role as a glucosyl donor in cellular metabolic pathways; Belongs to the UDPGP type 1 family
MCL	4	Sandy Brown	11	B4GALNT1	Beta-1,4 N-acetylgalactosaminyltransferase 1; Involved in the biosynthesis of gangliosides GM2, GD2 and GA2; Beta 4-glycosyltransferases
MCL	4	Sandy Brown	11	COL4A3BP	Collagen type IV alpha-3-binding protein; Shelters ceramides and diacylglycerol lipids inside its START domain and mediates the intracellular trafficking of ceramides and diacylglycerol lipids in a non-vesicular manner; Pleckstrin homology domain containing
MCL	4	Sandy Brown	11	CYP2U1	Cytochrome P450 2U1; Catalyzes the hydroxylation of arachidonic acid, docosahexaenoic acid and other long chain fatty acids. May modulate the arachidonic acid signaling pathway and play a role in other fatty acid signaling processes; Cytochrome P450 family 2
MCL	4	Sandy Brown	11	DEGS1	Sphingolipid delta(4)-desaturase DES1; Has sphingolipid-delta-4-desaturase activity. Converts D-erythro-sphinganine to D-erythro-sphingosine (E-sphing-4-enine); Fatty acid desaturases
MCL	4	Sandy Brown	11	GBA2	Non-lysosomal glucosylceramidase; Non-lysosomal glucosylceramidase that catalyzes the conversion of glucosylceramide (GlcCer) to free glucose and ceramide. Involved in sphingomyelin generation and prevention of glycolipid accumulation. May also catalyze the hydrolysis of bile acid 3-O-glucosides, however, the relevance of such activity is unclear in vivo. Plays a role in central nevous system dev…
MCL	4	Sandy Brown	11	MSTO1	Protein misato homolog 1; Involved in the regulation of mitochondrial distribution and morphology. Required for mitochondrial fusion and mitochondrial network formation; Belongs to the misato family
MCL	4	Sandy Brown	11	SPAST	Spastin; ATP-dependent microtubule severing protein that specifically recognizes and cuts microtubules that are polyglutamylated. Preferentially recognizes and acts on microtubules decorated with short polyglutamate tails: severing activity increases as the number of glutamates per tubulin rises from one to eight, but decreases beyond this glutamylation threshold. Severing activity is not depende…
MCL	4	Sandy Brown	11	SPG20	Spartin; May be implicated in endosomal trafficking, or microtubule dynamics, or both. Participates in cytokinesis
MCL	4	Sandy Brown	11	SPG21	SPG21 abhydrolase domain containing, maspardin; Maspardin; May play a role as a negative regulatory factor in CD4- dependent T-cell activation
MCL	4	Sandy Brown	11	TECPR2	Tectonin beta-propeller repeat-containing protein 2; Probably plays a role as positive regulator of autophagy; Belongs to the WD repeat KIAA0329 family
MCL	4	Sandy Brown	11	VPS37A	Vacuolar protein sorting-associated protein 37A; Component of the ESCRT-I complex, a regulator of vesicular trafficking process. Required for the sorting of endocytic ubiquitinated cargos into multivesicular bodies. May be involved in cell growth and differentiation
MCL	5	Brown	8	COLQ	Acetylcholinesterase collagenic tail peptide; Anchors the catalytic subunits of asymmetric AChE to the synaptic basal lamina
MCL	5	Brown	8	ELN	Elastin; Major structural protein of tissues such as aorta and nuchal ligament, which must expand rapidly and recover completely. Molecular determinant of the late arterial morphogenesis, stabilizing arterial structure by regulating proliferation and organization of vascular smooth muscle (By similarity)
MCL	5	Brown	8	EXTL3	Alpha-1,4-N-acetylglucosaminyltransferase EXTL3; Exostosin-like 3; Glycosyltransferase which regulates the biosynthesis of heparan sulfate (HS). Important for both skeletal development and hematopoiesis, through the formation of HS proteoglycans (HSPGs). Required for the function of REG3A in regulating keratinocyte proliferation and differentiation
MCL	5	Brown	8	FGF13	Fibroblast growth factor 13; Microtubule-binding protein which directly binds tubulin and is involved in both polymerization and stabilization of microtubules. Through its action on microtubules, may participate to the refinement of axons by negatively regulating axonal and leading processes branching. Plays a crucial role in neuron polarization and migration in the cerebral cortex and the hippoc…
MCL	5	Brown	8	GPC3	Glypican-3; Cell surface proteoglycan that bears heparan sulfate. Inhibits the dipeptidyl peptidase activity of DPP4. May be involved in the suppression/modulation of growth in the predominantly mesodermal tissues and organs. May play a role in the modulation of IGF2 interactions with its receptor and thereby modulate its function. May regulate growth and tumor predisposition; Glypicans
MCL	5	Brown	8	HSPG2	Basement membrane-specific heparan sulfate proteoglycan core protein; Integral component of basement membranes. Component of the glomerular basement membrane (GBM), responsible for the fixed negative electrostatic membrane charge, and which provides a barrier which is both size- and charge-selective. It serves as an attachment substrate for cells. Plays essential roles in vascularization. Critica…
MCL	5	Brown	8	LRP2	Low-density lipoprotein receptor-related protein 2; Multiligand endocytic receptor (By similarity). Acts together with CUBN to mediate endocytosis of high-density lipoproteins (By similarity). Mediates receptor-mediated uptake of polybasic drugs such as aprotinin, aminoglycosides and polymyxin B (By similarity). In the kidney, mediates the tubular uptake and clearance of leptin (By similarity). A…
MCL	5	Brown	8	SCN4A	Sodium channel protein type 4 subunit alpha; This protein mediates the voltage-dependent sodium ion permeability of excitable membranes. Assuming opened or closed conformations in response to the voltage difference across the membrane, the protein forms a sodium-selective channel through which Na(+) ions may pass in accordance with their electrochemical gradient. This sodium channel may be presen…
MCL	6	Yellow	8	ALG11	GDP-Man:Man(3)GlcNAc(2)-PP-Dol alpha-1,2-mannosyltransferase; Mannosyltransferase involved in the last steps of the synthesis of Man5GlcNAc(2)-PP-dolichol core oligosaccharide on the cytoplasmic face of the endoplasmic reticulum. Catalyzes the addition of the 4th and 5th mannose residues to the dolichol- linked oligosaccharide chain; Belongs to the glycosyltransferase group 1 family. Glycosyltran…
MCL	6	Yellow	8	ALG2	Alpha-1,3/alpha-1,6-mannosyltransferase; Alpha-1,3/1,6-mannosyltransferase ALG2; Mannosylates Man(2)GlcNAc(2)-dolichol diphosphate and Man(1)GlcNAc(2)-dolichol diphosphate to form Man(3)GlcNAc(2)- dolichol diphosphate; Belongs to the glycosyltransferase group 1 family. Glycosyltransferase 4 subfamily
MCL	6	Yellow	8	ALG3	Dol-P-Man:Man(5)GlcNAc(2)-PP-Dol alpha-1,3-mannosyltransferase; Adds the first Dol-P-Man derived mannose in an alpha-1,3 linkage to Man5GlcNAc2-PP-Dol; Dolichyl D-mannosyl phosphate dependent mannosyltransferases
MCL	6	Yellow	8	CWF19L1	CWF19-like protein 1; CWF19 like 1, cell cycle control
MCL	6	Yellow	8	GFER	Growth factor, augmenter of liver regeneration; FAD-linked sulfhydryl oxidase ALR; Isoform 1: FAD-dependent sulfhydryl oxidase that regenerates the redox-active disulfide bonds in CHCHD4/MIA40, a chaperone essential for disulfide bond formation and protein folding in the mitochondrial intermembrane space. The reduced form of CHCHD4/MIA40 forms a transient intermolecular disulfide bridge with GFER…
MCL	6	Yellow	8	INTS1	Integrator complex subunit 1; Component of the Integrator (INT) complex, a complex involved in the small nuclear RNAs (snRNA) U1 and U2 transcription and in their 3'-box-dependent processing. The Integrator complex is associated with the C-terminal domain (CTD) of RNA polymerase II largest subunit (POLR2A) and is recruited to the U1 and U2 snRNAs genes (Probable). Mediates recruitment of cytoplas…
MCL	6	Yellow	8	SLC35A2	UDP-galactose translocator; Transports nucleotide sugars from the cytosol into Golgi vesicles where glycosyltransferases function; Belongs to the nucleotide-sugar transporter family. SLC35A subfamily
MCL	6	Yellow	8	TUSC3	Oligosaccharyltransferase complex subunit gamma; Tumor suppressor candidate 3; Acts as accessory component of the N-oligosaccharyl transferase (OST) complex which catalyzes the transfer of a high mannose oligosaccharide from a lipid-linked oligosaccharide donor to an asparagine residue within an Asn-X-Ser/Thr consensus motif in nascent polypeptide chains. Involved in N-glycosylation of STT3B-depe…
MCL	7	Olive Drab	8	DARS2	Aspartate--tRNA ligase, mitochondrial; aspartyl-tRNA synthetase 2, mitochondrial; Belongs to the class-II aminoacyl-tRNA synthetase family. Type 1 subfamily
MCL	7	Olive Drab	8	FASTKD2	FAST kinase domain-containing protein 2, mitochondrial; Plays an important role in assembly of the mitochondrial large ribosomal subunit; FASTK mitochondrial RNA binding family
MCL	7	Olive Drab	8	LARS	Leucine--tRNA ligase, cytoplasmic; Catalyzes the specific attachment of an amino acid to its cognate tRNA in a two step reaction: the amino acid (AA) is first activated by ATP to form AA-AMP and then transferred to the acceptor end of the tRNA. Exhibits a post-transfer editing activity to hydrolyze mischarged tRNAs; Aminoacyl tRNA synthetases, Class I
MCL	7	Olive Drab	8	2023-03-02	Methionine--tRNA ligase, mitochondrial; methionyl-tRNA synthetase 2, mitochondrial; Aminoacyl tRNA synthetases, Class I
MCL	7	Olive Drab	8	MRPS2	28S ribosomal protein S2, mitochondrial; Mitochondrial ribosomal protein S2; Belongs to the universal ribosomal protein uS2 family
MCL	7	Olive Drab	8	MRPS22	28S ribosomal protein S22, mitochondrial; Mitochondrial ribosomal protein S22; Belongs to the mitochondrion-specific ribosomal protein mS22 family
MCL	7	Olive Drab	8	PUS1	tRNA pseudouridine synthase A; Converts specific uridines to PSI in a number of tRNA substrates. Acts on positions 27/28 in the anticodon stem and also positions 34 and 36 in the anticodon of an intron containing tRNA. Involved in regulation of nuclear receptor activity possibly through pseudouridylation of SRA1 RNA (By similarity); Belongs to the tRNA pseudouridine synthase TruA family
MCL	7	Olive Drab	8	QARS	Glutamine--tRNA ligase; Glutamine--tRNA ligase. Plays a critical role in brain development; Belongs to the class-I aminoacyl-tRNA synthetase family
MCL	8	Green	7	DPM2	Dolichol phosphate-mannose biosynthesis regulatory protein; Regulates the biosynthesis of dolichol phosphate- mannose. Regulatory subunit of the dolichol-phosphate mannose (DPM) synthase complex; essential for the ER localization and stable expression of DPM1. When associated with the GPI-GlcNAc transferase (GPI-GnT) complex enhances but is not essential for its activity
MCL	8	Green	7	FKTN	Fukutin; Glycosyltransferase involved in the biosynthesis of the phosphorylated O-mannosyl trisaccharide (N-acetylgalactosamine- beta-3-N-acetylglucosamine-beta-4-(phosphate-6-)mannose), a carbohydrate structure present in alpha-dystroglycan (DAG1), which is required for binding laminin G-like domain-containing extracellular proteins with high affinity. May interact with and reinforce a large com…
MCL	8	Green	7	PIGA	Phosphatidylinositol N-acetylglucosaminyltransferase subunit A; Necessary for the synthesis of N-acetylglucosaminyl- phosphatidylinositol, the very early intermediate in GPI-anchor biosynthesis; Belongs to the glycosyltransferase group 1 family. Glycosyltransferase 4 subfamily
MCL	8	Green	7	PIGK	Phosphatidylinositol glycan anchor biosynthesis class k; GPI-anchor transamidase; Mediates GPI anchoring in the endoplasmic reticulum, by replacing a protein's C-terminal GPI attachment signal peptide with a pre-assembled GPI. During this transamidation reaction, the GPI transamidase forms a carbonyl intermediate with the substrate protein; Belongs to the peptidase C13 family
MCL	8	Green	7	PIGQ	Phosphatidylinositol N-acetylglucosaminyltransferase subunit Q; Part of the complex catalyzing the transfer of N- acetylglucosamine from UDP-N-acetylglucosamine to phosphatidylinositol, the first step of GPI biosynthesis; Belongs to the PIGQ family
MCL	8	Green	7	POMK	Glycoprotein-mannosyl o6-kinase; Protein O-mannose kinase; Protein O-mannose kinase that specifically mediates phosphorylation at the 6-position of an O-mannose of the trisaccharide (N-acetylgalactosamine (GalNAc)-beta-1,3-N- acetylglucosamine (GlcNAc)-beta-1,4-mannose) to generate phosphorylated O-mannosyl trisaccharide (N-acetylgalactosamine- beta-1,3-N-acetylglucosamine-beta-1,4-(phosphate-6-)…
MCL	8	Green	7	ZBTB20	Zinc finger and BTB domain-containing protein 20; May be a transcription factor that may be involved in hematopoiesis, oncogenesis, and immune responses. Plays a role in postnatal myogenesis, may be involved in the regulation of satellite cells self-renewal (By similarity); BTB domain containing
MCL	9	Green 2	6	CRX	Cone-rod homeobox protein; Transcription factor that binds and transactivates the sequence 5'-TAATC[CA]-3' which is found upstream of several photoreceptor-specific genes, including the opsin genes. Acts synergistically with other transcription factors, such as NRL, RORB and RAX, to regulate photoreceptor cell-specific gene transcription. Essential for the maintenance of mammalian photoreceptors;…
MCL	9	Green 2	6	FAM161A	Family with sequence similarity 161 member a; Protein FAM161A; Involved in ciliogenesis
MCL	9	Green 2	6	MERTK	Tyrosine-protein kinase Mer; Receptor tyrosine kinase that transduces signals from the extracellular matrix into the cytoplasm by binding to several ligands including LGALS3, TUB, TULP1 or GAS6. Regulates many physiological processes including cell survival, migration, differentiation, and phagocytosis of apoptotic cells (efferocytosis). Ligand binding at the cell surface induces autophosphorylat…
MCL	9	Green 2	6	PLXNA1	Plexin-A1; Coreceptor for SEMA3A, SEMA3C, SEMA3F and SEMA6D. Necessary for signaling by class 3 semaphorins and subsequent remodeling of the cytoskeleton. Plays a role in axon guidance, invasive growth and cell migration. Class 3 semaphorins bind to a complex composed of a neuropilin and a plexin. The plexin modulates the affinity of the complex for specific semaphorins, and its cytoplasmic domai…
MCL	9	Green 2	6	SDCCAG8	Serologically defined colon cancer antigen 8; Plays a role in the establishment of cell polarity and epithelial lumen formation (By similarity). May play a role in ciliogenesis; Bardet-Biedl syndrome associated
MCL	9	Green 2	6	SEMA4A	Semaphorin-4A; Cell surface receptor for PLXNB1, PLXNB2, PLXNB3 and PLXND1 that plays an important role in cell-cell signaling. Plays a role in priming antigen-specific T-cells, promotes differentiation of Th1 T-helper cells, and thereby contributes to adaptive immunity. Promotes phosphorylation of TIMD2. Inhibits angiogenesis. Promotes axon growth cone collapse. Inhibits axonal extension by prov…
MCL	10	Light Green	5	ATP6V0A1	V-type proton ATPase 116 kDa subunit a isoform 1; Required for assembly and activity of the vacuolar ATPase. Potential role in differential targeting and regulation of the enzyme for a specific organelle (By similarity); V-type ATPases
MCL	10	Light Green	5	DMXL2	DmX-like protein 2; May serve as a scaffold protein for MADD and RAB3GA on synaptic vesicles. Plays a role in the brain as a key controller of neuronal and endocrine homeostatic processes (By similarity); Deafness associated genes
MCL	10	Light Green	5	ECE1	Endothelin-converting enzyme 1; Converts big endothelin-1 to endothelin-1; Belongs to the peptidase M13 family
MCL	10	Light Green	5	KIAA1279	KIF1-binding protein; Required for organization of axonal microtubules, and axonal outgrowth and maintenance during peripheral and central nervous system development; Belongs to the KIF1-binding protein family
MCL	10	Light Green	5	RAB3GAP1	Rab3 GTPase-activating protein catalytic subunit; Probable catalytic subunit of a GTPase activating protein that has specificity for Rab3 subfamily (RAB3A, RAB3B, RAB3C and RAB3D). Rab3 proteins are involved in regulated exocytosis of neurotransmitters and hormones. Specifically converts active Rab3-GTP to the inactive form Rab3-GDP. Required for normal eye and brain development. May participate …
MCL	11	Cornflower Blue	4	EVC	Ellis-van Creveld syndrome protein; Component of the EvC complex that positively regulates ciliary Hedgehog (Hh) signaling. Involved in endochondral growth and skeletal development
MCL	11	Cornflower Blue	4	PTCH2	Protein patched homolog 2; May have a role in epidermal development. May act as a receptor for Sonic hedgehog (SHH)
MCL	11	Cornflower Blue	4	SPOP	Speckle-type POZ protein; Component of a cullin-RING-based BCR (BTB-CUL3-RBX1) E3 ubiquitin-protein ligase complex that mediates the ubiquitination of target proteins, leading most often to their proteasomal degradation. In complex with CUL3, involved in ubiquitination and proteasomal degradation of BRMS1, DAXX, PDX1/IPF1, GLI2 and GLI3. In complex with CUL3, involved in ubiquitination of H2AFY a…
MCL	11	Cornflower Blue	4	SUFU	Suppressor of fused homolog; Negative regulator in the hedgehog signaling pathway. Down-regulates GLI1-mediated transactivation of target genes. Down- regulates GLI2-mediated transactivation of target genes. Part of a corepressor complex that acts on DNA-bound GLI1. May also act by linking GLI1 to BTRC and thereby targeting GLI1 to degradation by the proteasome. Sequesters GLI1, GLI2 and GLI3 in …
MCL	12	Blue	3	PEX16	Peroxisomal membrane protein PEX16; Required for peroxisome membrane biogenesis. May play a role in early stages of peroxisome assembly. Can recruit other peroxisomal proteins, such as PEX3 and PMP34, to de novo peroxisomes derived from the endoplasmic reticulum (ER). May function as receptor for PEX3; Belongs to the peroxin-16 family
MCL	12	Blue	3	PEX19	Peroxisomal biogenesis factor 19; Necessary for early peroxisomal biogenesis. Acts both as a cytosolic chaperone and as an import receptor for peroxisomal membrane proteins (PMPs). Binds and stabilizes newly synthesized PMPs in the cytoplasm by interacting with their hydrophobic membrane-spanning domains, and targets them to the peroxisome membrane by binding to the integral membrane protein PEX3…
MCL	12	Blue	3	PEX26	Peroxisomal biogenesis factor 26; Peroxisome assembly protein 26; Probably required for protein import into peroxisomes. Anchors PEX1 and PEX6 to peroxisome membranes, possibly to form heteromeric AAA ATPase complexes required for the import of proteins into peroxisomes. Involved in the import of catalase and proteins containing a PTS2 target sequence, but not in import of proteins with a PTS1 ta…
MCL	13	Purple	3	RABL6	Rab-like protein 6; May enhance cellular proliferation. May reduce growth inhibitory activity of CDKN2A; Belongs to the small GTPase superfamily. Rab family
MCL	13	Purple	3	VPS33B	Vacuolar protein sorting-associated protein 33B; May play a role in vesicle-mediated protein trafficking to lysosomal compartments and in membrane docking/fusion reactions of late endosomes/lysosomes. Mediates phagolysosomal fusion in macrophages. Proposed to be involved in endosomal maturation implicating VIPAS39. In epithelial cells, the VPS33B:VIPAS39 complex may play a role in the apical recy…
MCL	13	Purple	3	VPS53	Vacuolar protein sorting-associated protein 53 homolog; Acts as component of the GARP complex that is involved in retrograde transport from early and late endosomes to the trans-Golgi network (TGN). The GARP complex is required for the maintenance of the cycling of mannose 6-phosphate receptors between the TGN and endosomes, this cycling is necessary for proper lysosomal sorting of acid hydrolase…
MCL	14	Medium Purple	3	ADCY5	Adenylate cyclase type 5; Catalyzes the formation of the signaling molecule cAMP in response to G-protein signaling. Mediates signaling downstream of ADRB1. Regulates the increase of free cytosolic Ca(2+) in response to increased blood glucose levels and contributes to the regulation of Ca(2+)-dependent insulin secretion; Adenylate cyclases
MCL	14	Medium Purple	3	NPR2	Atrial natriuretic peptide receptor 2; Receptor for the C-type natriuretic peptide NPPC/CNP hormone. Has guanylate cyclase activity upon binding of its ligand. May play a role in the regulation of skeletal growth; DENN/MADD domain containing
MCL	14	Medium Purple	3	NUDT2	Bis(5'-nucleosyl)-tetraphosphatase [asymmetrical]; Asymmetrically hydrolyzes Ap4A to yield AMP and ATP. Plays a major role in maintaining homeostasis; Belongs to the Nudix hydrolase family
MCL	15	Medium Orchid	3	COPB2	Coatomer subunit beta; The coatomer is a cytosolic protein complex that binds to dilysine motifs and reversibly associates with Golgi non- clathrin-coated vesicles, which further mediate biosynthetic protein transport from the ER, via the Golgi up to the trans Golgi network. Coatomer complex is required for budding from Golgi membranes, and is essential for the retrograde Golgi-to-ER transport of…
MCL	15	Medium Orchid	3	SCYL1	N-terminal kinase-like protein; Regulates COPI-mediated retrograde protein traffic at the interface between the Golgi apparatus and the endoplasmic reticulum. Involved in the maintenance of the Golgi apparatus morphology. Has no detectable kinase activity in vitro
MCL	15	Medium Orchid	3	TRAPPC6B	Trafficking protein particle complex subunit 6B; May play a role in vesicular transport from endoplasmic reticulum to Golgi; Trafficking protein particle complex
MCL	16	Orchid	3	NDNL2	Non-structural maintenance of chromosomes element 3 homolog; Component of the SMC5-SMC6 complex, a complex involved in repair of DNA double-strand breaks by homologous recombination. The complex may promote sister chromatid homologous recombination by recruiting the SMC1-SMC3 cohesin complex to double-strand breaks. The complex is required for telomere maintenance via recombination in ALT (altern…
MCL	16	Orchid	3	SLC9A6	Solute carrier family 9 (sodium/hydrogen exchanger), member 6/7; Sodium/hydrogen exchanger 6; Electroneutral exchange of protons for Na(+) and K(+) across the early and recycling endosome membranes. Contributes to calcium homeostasis; Solute carriers
MCL	16	Orchid	3	ZDHHC9	Zinc finger dhhc-type palmitoyltransferase 9; Palmitoyltransferase ZDHHC9; The ZDHHC9-GOLGA7 complex is a palmitoyltransferase specific for HRAS and NRAS
MCL	17	Violet	3	NODAL	Nodal growth differentiation factor; Nodal homolog; Essential for mesoderm formation and axial patterning during embryonic development; Belongs to the TGF-beta family
MCL	17	Violet	3	TGIF1	Homeobox protein TGIF1; Binds to a retinoid X receptor (RXR) responsive element from the cellular retinol-binding protein II promoter (CRBPII- RXRE). Inhibits the 9-cis-retinoic acid-dependent RXR alpha transcription activation of the retinoic acid responsive element. Active transcriptional corepressor of SMAD2. Links the nodal signaling pathway to the bifurcation of the forebrain and the establi…
MCL	17	Violet	3	ZIC2	Zinc finger protein ZIC 2; Acts as a transcriptional activator or repressor. Plays important roles in the early stage of organogenesis of the CNS. Activates the transcription of the serotonin transporter SERT in uncrossed ipsilateral retinal ganglion cells (iRGCs) to refine eye-specific projections in primary visual targets. Its transcriptional activity is repressed by MDFIC. Involved in the form…
MCL	18	Orchid 2	2	IRF2BPL	Interferon regulatory factor 2-binding protein-like; May contribute to the control of female reproductive function (By similarity). May play a role in gene transcription by transactivating GNRH1 promoter and repressing PENK promoter; Belongs to the IRF2BP family
MCL	18	Orchid 2	2	ZNF462	Zinc finger protein 462; May be involved in transcriptional regulation; Zinc fingers C2H2-type
MCL	19	Hot Pink	2	ARNT2	Aryl hydrocarbon receptor nuclear translocator 2; Transcription factor that plays a role in the development of the hypothalamo-pituitary axis, postnatal brain growth, and visual and renal function. Specifically recognizes the xenobiotic response element (XRE); Basic helix-loop-helix proteins
MCL	19	Hot Pink	2	SIM2	Single-minded homolog 2; Transcription factor that may be a master gene of CNS development in cooperation with Arnt. It may have pleiotropic effects in the tissues expressed during development; Basic helix-loop-helix proteins
MCL	20	Pink	2	TCTN2	Tectonic family member 2; Tectonic-2; Component of the tectonic-like complex, a complex localized at the transition zone of primary cilia and acting as a barrier that prevents diffusion of transmembrane proteins between the cilia and plasma membranes. Required for hedgehog signaling transduction (By similarity)
MCL	20	Pink	2	TCTN3	Tectonic family member 3; Tectonic-3; Part of the tectonic-like complex which is required for tissue-specific ciliogenesis and may regulate ciliary membrane composition (By similarity). May be involved in apoptosis regulation. Necessary for signal transduction through the sonic hedgehog (Shh) signaling pathway

## Sheet: Enrichment subnetwork1 Male spe
#category	term ID	term description	observed gene count	background gene count	strength	false discovery rate	matching proteins in your network (labels)
GO Biological Process
GO Process	GO:0051276	Chromosome organization	33	1066	0.79	2.06e-13	ERCC1,MCM4,SMARCC2,RB1,NCOR1,TP53,PRDM16,CCNA2,DDB1,ESCO2,C10orf2,KMT2E,EZH2,ARID1A,SMARCE1,CASC5,DNA2,TRRAP,UBE2A,XPA,KDM5C,KDM2B,KDM6A,ASH1L,SMARCD1,CHD8,CUL4B,TET3,SMARCA4,SATB1,KAT8,NCAPD3,GTF2H5
GO Process	GO:0010557	Positive regulation of macromolecule biosynthetic process	40	1906	0.62	6.11e-12	ERCC1,MAPK1,PQBP1,RAF1,RORA,ARFGEF1,SMARCC2,RB1,TP53,PRDM16,CCNA2,UPF3B,NOTCH1,UBTF,INSR,EIF2AK3,KMT2E,ARID1A,SMARCE1,PSEN1,TBX1,DNA2,POU3F3,ZNF292,XPA,HNRNPK,CDK8,DEAF1,PAX3,ASH1L,SMARCD1,THRB,CHD8,TET3,PARN,TCF12,SMARCA4,SOX5,PBX1,KAT8
GO Process	GO:0031328	Positive regulation of cellular biosynthetic process	41	2005	0.61	6.11e-12	ERCC1,MAPK1,PQBP1,RAF1,RORA,ARFGEF1,SMARCC2,RB1,TP53,PRDM16,CCNA2,UPF3B,NOTCH1,DDB1,UBTF,INSR,EIF2AK3,KMT2E,ARID1A,SMARCE1,PSEN1,TBX1,DNA2,POU3F3,ZNF292,XPA,HNRNPK,CDK8,DEAF1,PAX3,ASH1L,SMARCD1,THRB,CHD8,TET3,PARN,TCF12,SMARCA4,SOX5,PBX1,KAT8
GO Process	GO:0006325	Chromatin organization	25	713	0.84	5.19e-11	SMARCC2,RB1,NCOR1,TP53,PRDM16,CCNA2,DDB1,KMT2E,EZH2,ARID1A,SMARCE1,CASC5,TRRAP,UBE2A,KDM5C,KDM2B,KDM6A,ASH1L,SMARCD1,CHD8,CUL4B,TET3,SMARCA4,SATB1,KAT8
GO Process	GO:1903508	Positive regulation of nucleic acid-templated transcription	36	1670	0.63	5.19e-11	ERCC1,MAPK1,PQBP1,RAF1,RORA,SMARCC2,RB1,TP53,PRDM16,CCNA2,NOTCH1,UBTF,INSR,EIF2AK3,KMT2E,ARID1A,SMARCE1,PSEN1,TBX1,POU3F3,ZNF292,XPA,HNRNPK,CDK8,DEAF1,PAX3,ASH1L,SMARCD1,THRB,CHD8,TET3,TCF12,SMARCA4,SOX5,PBX1,KAT8
GO Process	GO:2000112	Regulation of cellular macromolecule biosynthetic process	54	3878	0.44	5.19e-11	ERCC1,MAPK1,PQBP1,ERF,RAF1,RORA,ARFGEF1,SMARCC2,RB1,NCOR1,TP53,PRDM16,CCNA2,UPF3B,NOTCH1,KIT,UBTF,INSR,ESCO2,EIF2AK3,KMT2E,EZH2,ARID1A,SMARCE1,PSEN1,TRAIP,TBX1,DNA2,TRRAP,POU3F3,TPR,ZNF292,XPA,KDM5C,HNRNPK,KDM2B,CDK8,DEAF1,PAX3,ASH1L,SMARCD1,THRB,CHD8,NEDD4L,TET3,PARN,TCF12,SMARCA4,SOX5,SATB1,PBX1,KAT8,HES7,GTF2H5
GO Process	GO:0006357	Regulation of transcription by rna polymerase ii	40	2172	0.56	1.13e-10	ERCC1,ERF,RAF1,RORA,SMARCC2,RB1,NCOR1,TP53,PRDM16,NOTCH1,KIT,UBTF,EZH2,ARID1A,SMARCE1,PSEN1,TBX1,POU3F3,TPR,ZNF292,XPA,HNRNPK,KDM2B,CDK8,DEAF1,PAX3,ASH1L,SMARCD1,THRB,CHD8,NEDD4L,TET3,TCF12,SMARCA4,SOX5,SATB1,PBX1,KAT8,HES7,GTF2H5
GO Process	GO:0031326	Regulation of cellular biosynthetic process	55	4125	0.42	1.13e-10	ERCC1,MAPK1,PQBP1,ERF,RAF1,RORA,ARFGEF1,SMARCC2,RB1,NCOR1,TP53,PRDM16,CCNA2,UPF3B,NOTCH1,KIT,DDB1,UBTF,INSR,ESCO2,EIF2AK3,KMT2E,EZH2,ARID1A,SMARCE1,PSEN1,TRAIP,TBX1,DNA2,TRRAP,POU3F3,TPR,ZNF292,XPA,KDM5C,HNRNPK,KDM2B,CDK8,DEAF1,PAX3,ASH1L,SMARCD1,THRB,CHD8,NEDD4L,TET3,PARN,TCF12,SMARCA4,SOX5,SATB1,PBX1,KAT8,HES7,GTF2H5
GO Process	GO:0010604	Positive regulation of macromolecule metabolic process	51	3600	0.45	1.34e-10	ERCC1,MAPK1,PQBP1,RAF1,CCND2,RORA,ARFGEF1,PIK3CA,SMARCC2,RB1,NCOR1,TP53,PRDM16,CCNA2,UPF3B,NOTCH1,KIT,DDB1,UBTF,INSR,EIF2AK3,KMT2E,TRAF7,EZH2,ARID1A,SMARCE1,PSEN1,TBX1,DNA2,TGFBR2,POU3F3,ZNF292,XPA,HNRNPK,KDM6A,CDK8,DEAF1,PAX3,ASH1L,SMARCD1,THRB,CHD8,NEDD4L,CUL4B,TET3,PARN,TCF12,SMARCA4,SOX5,PBX1,KAT8
GO Process	GO:0045893	Positive regulation of transcription, dna-templated	34	1587	0.63	1.77e-10	ERCC1,MAPK1,RAF1,RORA,SMARCC2,RB1,TP53,PRDM16,CCNA2,NOTCH1,UBTF,INSR,EIF2AK3,KMT2E,ARID1A,PSEN1,TBX1,POU3F3,ZNF292,XPA,HNRNPK,CDK8,DEAF1,PAX3,ASH1L,SMARCD1,THRB,CHD8,TET3,TCF12,SMARCA4,SOX5,PBX1,KAT8
GO Process	GO:0051173	Positive regulation of nitrogen compound metabolic process	48	3239	0.47	1.87e-10	ERCC1,MAPK1,PQBP1,RAF1,CCND2,RORA,ARFGEF1,PIK3CA,SMARCC2,RB1,TP53,PRDM16,CCNA2,UPF3B,NOTCH1,KIT,DDB1,UBTF,INSR,EIF2AK3,KMT2E,TRAF7,EZH2,ARID1A,SMARCE1,PSEN1,TBX1,TGFBR2,POU3F3,ZNF292,XPA,HNRNPK,CDK8,DEAF1,PAX3,ASH1L,SMARCD1,THRB,CHD8,NEDD4L,CUL4B,TET3,PARN,TCF12,SMARCA4,SOX5,PBX1,KAT8
GO Process	GO:0006355	Regulation of transcription, dna-templated	49	3388	0.46	2.08e-10	ERCC1,MAPK1,PQBP1,ERF,RAF1,RORA,SMARCC2,RB1,NCOR1,TP53,PRDM16,CCNA2,NOTCH1,KIT,UBTF,INSR,EIF2AK3,KMT2E,EZH2,ARID1A,SMARCE1,PSEN1,TRAIP,TBX1,TRRAP,POU3F3,TPR,ZNF292,XPA,KDM5C,HNRNPK,KDM2B,CDK8,DEAF1,PAX3,ASH1L,SMARCD1,THRB,CHD8,NEDD4L,TET3,TCF12,SMARCA4,SOX5,SATB1,PBX1,KAT8,HES7,GTF2H5
GO Process	GO:0045935	Positive regulation of nucleobase-containing compound metabolic process	37	1927	0.58	2.14e-10	ERCC1,MAPK1,PQBP1,RAF1,RORA,SMARCC2,RB1,TP53,PRDM16,CCNA2,NOTCH1,UBTF,INSR,EIF2AK3,KMT2E,ARID1A,SMARCE1,PSEN1,TBX1,POU3F3,ZNF292,XPA,HNRNPK,CDK8,DEAF1,PAX3,ASH1L,SMARCD1,THRB,CHD8,TET3,PARN,TCF12,SMARCA4,SOX5,PBX1,KAT8
GO Process	GO:0016043	Cellular component organization	62	5447	0.35	4.20e-10	ERCC1,MAPK1,PQBP1,PLOD3,RAF1,KIF11,MCM4,ARFGEF1,AKT3,PIK3CA,CBL,TUBB4A,SMARCC2,RB1,NCOR1,TP53,PRDM16,PLK4,CCNA2,NOTCH1,ITGB6,KIT,CDH15,DDB1,UBTF,INSR,ESCO2,EIF2AK3,C10orf2,KMT2E,EZH2,ARID1A,SMARCE1,PSEN1,CASC5,TUBB,DNA2,TRRAP,TPR,UBE2A,COL9A2,XPA,KDM5C,KDM2B,KDM6A,CNKSR2,CCDC88C,ASH1L,SMARCD1,DYNC1I2,COL13A1,CTNND1,CHD8,CUL4B,TET3,SOS1,SMARCA4,SATB1,KAT8,NCAPD3,GTF2H5,CSDE1
GO Process	GO:0071840	Cellular component organization or biogenesis	63	5633	0.34	4.66e-10	ERCC1,MAPK1,PQBP1,PLOD3,RAF1,KIF11,MCM4,ARFGEF1,AKT3,PIK3CA,CBL,TUBB4A,SMARCC2,RB1,NCOR1,TP53,PRDM16,PLK4,CCNA2,NOTCH1,ITGB6,KIT,CDH15,DDB1,UBTF,INSR,ESCO2,EIF2AK3,C10orf2,KMT2E,EZH2,ARID1A,SMARCE1,PSEN1,CASC5,TUBB,DNA2,TRRAP,TPR,UBE2A,COL9A2,LAS1L,XPA,KDM5C,KDM2B,KDM6A,CNKSR2,CCDC88C,ASH1L,SMARCD1,DYNC1I2,COL13A1,CTNND1,CHD8,CUL4B,TET3,SOS1,SMARCA4,SATB1,KAT8,NCAPD3,GTF2H5,CSDE1
GO Process	GO:0051252	Regulation of rna metabolic process	50	3722	0.42	1.27e-09	ERCC1,MAPK1,PQBP1,ERF,RAF1,RORA,SMARCC2,RB1,NCOR1,TP53,PRDM16,CCNA2,NOTCH1,KIT,UBTF,INSR,EIF2AK3,KMT2E,EZH2,ARID1A,SMARCE1,PSEN1,TRAIP,TBX1,TRRAP,POU3F3,TPR,ZNF292,XPA,KDM5C,HNRNPK,KDM2B,CDK8,DEAF1,PAX3,ASH1L,SMARCD1,THRB,CHD8,NEDD4L,TET3,PARN,TCF12,SMARCA4,SOX5,SATB1,PBX1,KAT8,HES7,GTF2H5
GO Process	GO:0006996	Organelle organization	48	3450	0.44	1.33e-09	ERCC1,RAF1,KIF11,MCM4,ARFGEF1,AKT3,TUBB4A,SMARCC2,RB1,NCOR1,TP53,PRDM16,PLK4,CCNA2,NOTCH1,KIT,DDB1,ESCO2,EIF2AK3,C10orf2,KMT2E,EZH2,ARID1A,SMARCE1,PSEN1,CASC5,TUBB,DNA2,TRRAP,TPR,UBE2A,XPA,KDM5C,KDM2B,KDM6A,CCDC88C,ASH1L,SMARCD1,DYNC1I2,CHD8,CUL4B,TET3,SMARCA4,SATB1,KAT8,NCAPD3,GTF2H5,CSDE1
GO Process	GO:0010628	Positive regulation of gene expression	39	2337	0.52	2.03e-09	ERCC1,MAPK1,PQBP1,RAF1,RORA,SMARCC2,RB1,NCOR1,TP53,PRDM16,CCNA2,UPF3B,NOTCH1,KIT,UBTF,INSR,EIF2AK3,KMT2E,ARID1A,PSEN1,TBX1,POU3F3,ZNF292,XPA,HNRNPK,KDM6A,CDK8,DEAF1,PAX3,ASH1L,SMARCD1,THRB,CHD8,TET3,TCF12,SMARCA4,SOX5,PBX1,KAT8
GO Process	GO:0019219	Regulation of nucleobase-containing compound metabolic process	51	3982	0.4	3.45e-09	ERCC1,MAPK1,PQBP1,ERF,RAF1,RORA,PIK3CA,SMARCC2,RB1,NCOR1,TP53,PRDM16,CCNA2,NOTCH1,KIT,UBTF,INSR,EIF2AK3,KMT2E,EZH2,ARID1A,SMARCE1,PSEN1,TRAIP,TBX1,TRRAP,POU3F3,TPR,ZNF292,XPA,KDM5C,HNRNPK,KDM2B,CDK8,DEAF1,PAX3,ASH1L,SMARCD1,THRB,CHD8,NEDD4L,TET3,PARN,TCF12,SMARCA4,SOX5,SATB1,PBX1,KAT8,HES7,GTF2H5
GO Process	GO:0031325	Positive regulation of cellular metabolic process	47	3413	0.43	3.45e-09	ERCC1,MAPK1,PQBP1,RAF1,CCND2,RORA,ARFGEF1,PIK3CA,SMARCC2,RB1,TP53,PRDM16,CCNA2,UPF3B,NOTCH1,KIT,DDB1,UBTF,INSR,EIF2AK3,KMT2E,TRAF7,EZH2,ARID1A,SMARCE1,PSEN1,TBX1,DNA2,TGFBR2,POU3F3,ZNF292,XPA,HNRNPK,CDK8,DEAF1,PAX3,ASH1L,SMARCD1,THRB,CHD8,TET3,PARN,TCF12,SMARCA4,SOX5,PBX1,KAT8
GO Process	GO:0010468	Regulation of gene expression	56	4813	0.36	6.09e-09	ERCC1,MAPK1,PQBP1,ERF,RAF1,RORA,PIK3CA,SMARCC2,RB1,NCOR1,TP53,PRDM16,CCNA2,UPF3B,NOTCH1,ITGB6,KIT,UBTF,INSR,EIF2AK3,KMT2E,EZH2,ARID1A,SMARCE1,PSEN1,TRAIP,TBX1,TGFBR2,TRRAP,POU3F3,TPR,ZNF292,XPA,KDM5C,HNRNPK,KDM2B,KDM6A,CDK8,DEAF1,PAX3,ASH1L,SMARCD1,THRB,CHD8,NEDD4L,TET3,PARN,TCF12,SMARCA4,SOX5,SATB1,PBX1,KAT8,HES7,GTF2H5,CSDE1
GO Process	GO:0060255	Regulation of macromolecule metabolic process	65	6407	0.3	1.05e-08	ERCC1,MAPK1,PQBP1,ERF,RAF1,CCND2,RORA,ARFGEF1,PIK3CA,CBL,SMARCC2,RB1,NCOR1,TP53,PRDM16,CCNA2,UPF3B,NOTCH1,ITGB6,KIT,DDB1,UBTF,INSR,ESCO2,EIF2AK3,KMT2E,TRAF7,EZH2,ARID1A,SMARCE1,PSEN1,TRAIP,TBX1,DNA2,TGFBR2,TRRAP,POU3F3,TPR,ZNF292,XPA,KDM5C,HNRNPK,KDM2B,KDM6A,CDK8,DEAF1,CCDC88C,PAX3,ASH1L,SMARCD1,THRB,CHD8,NEDD4L,CUL4B,TET3,PARN,TCF12,SMARCA4,SOX5,SATB1,PBX1,KAT8,HES7,GTF2H5,CSDE1
GO Process	GO:0019222	Regulation of metabolic process	67	6948	0.28	3.64e-08	ERCC1,MAPK1,PQBP1,ERF,RAF1,CCND2,RORA,ARFGEF1,PIK3CA,CBL,SMARCC2,RB1,NCOR1,TP53,PRDM16,CCNA2,UPF3B,NOTCH1,ITGB6,KIT,DDB1,UBTF,INSR,ESCO2,EIF2AK3,KMT2E,TRAF7,EZH2,ARID1A,SMARCE1,PSEN1,TRAIP,TBX1,CASC5,DNA2,TGFBR2,TRRAP,POU3F3,TPR,ZNF292,XPA,KDM5C,HNRNPK,KDM2B,KDM6A,CDK8,DEAF1,CCDC88C,PAX3,ASH1L,BCKDK,SMARCD1,THRB,CHD8,NEDD4L,CUL4B,TET3,PARN,TCF12,SMARCA4,SOX5,SATB1,PBX1,KAT8,HES7,GTF2H5,CSDE1
GO Process	GO:0048731	System development	52	4426	0.37	4.36e-08	ERCC1,DLL3,MAPK1,PQBP1,PLOD3,RAF1,RORA,ARFGEF1,PIK3CA,CBL,SMARCC2,RB1,TP53,PRDM16,PLK4,CCNA2,NOTCH1,KIT,INSR,ESCO2,EIF2AK3,KMT2E,EZH2,ARID1A,SMARCE1,PSEN1,TBX1,TGFBR2,POU3F3,COL9A2,KDM2B,KDM6A,DEAF1,PAX3,ASH1L,SMARCD1,THRB,COL13A1,CTNND1,CHD8,NEDD4L,CUL4B,SOS1,TCF12,SMARCA4,SOX5,SATB1,PBX1,KAT8,HES7,CSDE1,GNB1
GO Process	GO:0048522	Positive regulation of cellular process	59	5579	0.32	5.12e-08	ERCC1,MAPK1,PQBP1,RAF1,CCND2,RORA,ARFGEF1,AKT3,PIK3CA,CBL,SMARCC2,RB1,TP53,PRDM16,PLK4,CCNA2,UPF3B,NOTCH1,KIT,CDH15,DDB1,UBTF,INSR,EIF2AK3,KMT2E,TRAF7,EZH2,ARID1A,SMARCE1,PSEN1,TBX1,DNA2,TGFBR2,POU3F3,TPR,NRAS,ZNF292,UBE2A,XPA,HNRNPK,KDM2B,CDK8,DEAF1,PAX3,ASH1L,SMARCD1,THRB,CHD8,NEDD4L,CUL4B,TET3,SOS1,PARN,TCF12,SMARCA4,SOX5,PBX1,KAT8,GTF2H5
GO Process	GO:0051171	Regulation of nitrogen compound metabolic process	60	5836	0.31	9.57e-08	ERCC1,MAPK1,PQBP1,ERF,RAF1,CCND2,RORA,ARFGEF1,PIK3CA,CBL,SMARCC2,RB1,NCOR1,TP53,PRDM16,CCNA2,UPF3B,NOTCH1,KIT,DDB1,UBTF,INSR,EIF2AK3,KMT2E,TRAF7,EZH2,ARID1A,SMARCE1,PSEN1,TRAIP,TBX1,TGFBR2,TRRAP,POU3F3,TPR,ZNF292,XPA,KDM5C,HNRNPK,KDM2B,CDK8,DEAF1,CCDC88C,PAX3,ASH1L,SMARCD1,THRB,CHD8,NEDD4L,CUL4B,TET3,PARN,TCF12,SMARCA4,SOX5,SATB1,PBX1,KAT8,HES7,GTF2H5
GO Process	GO:0007275	Multicellular organism development	55	5023	0.34	1.11e-07	ERCC1,DLL3,MAPK1,PQBP1,PLOD3,RAF1,RORA,ARFGEF1,PIK3CA,CBL,SMARCC2,RB1,TP53,PRDM16,PLK4,CCNA2,NOTCH1,KIT,CDH15,INSR,ESCO2,EIF2AK3,KMT2E,EZH2,ARID1A,SMARCE1,PSEN1,TBX1,TGFBR2,POU3F3,UBE2A,COL9A2,KDM2B,KDM6A,DEAF1,PAX3,ASH1L,SMARCD1,THRB,COL13A1,CTNND1,CHD8,NEDD4L,CUL4B,TET3,SOS1,TCF12,SMARCA4,SOX5,SATB1,PBX1,KAT8,HES7,CSDE1,GNB1
GO Process	GO:0031323	Regulation of cellular metabolic process	62	6239	0.29	1.33e-07	ERCC1,MAPK1,PQBP1,ERF,RAF1,CCND2,RORA,ARFGEF1,PIK3CA,CBL,SMARCC2,RB1,NCOR1,TP53,PRDM16,CCNA2,UPF3B,NOTCH1,KIT,DDB1,UBTF,INSR,ESCO2,EIF2AK3,KMT2E,TRAF7,EZH2,ARID1A,SMARCE1,PSEN1,TRAIP,TBX1,CASC5,DNA2,TGFBR2,TRRAP,POU3F3,TPR,ZNF292,XPA,KDM5C,HNRNPK,KDM2B,CDK8,DEAF1,CCDC88C,PAX3,ASH1L,SMARCD1,THRB,CHD8,NEDD4L,TET3,PARN,TCF12,SMARCA4,SOX5,SATB1,PBX1,KAT8,HES7,GTF2H5
GO Process	GO:0016570	Histone modification	15	351	0.93	1.52e-07	PRDM16,CCNA2,DDB1,KMT2E,EZH2,TRRAP,UBE2A,KDM5C,KDM2B,KDM6A,ASH1L,CUL4B,TET3,SATB1,KAT8
GO Process	GO:0048856	Anatomical structure development	57	5402	0.32	1.52e-07	ERCC1,DLL3,MAPK1,PQBP1,PLOD3,RAF1,RORA,ARFGEF1,PIK3CA,CBL,SMARCC2,RB1,TP53,PRDM16,PLK4,CCNA2,NOTCH1,KIT,CDH15,INSR,ESCO2,EIF2AK3,KMT2E,EZH2,ARID1A,SMARCE1,PSEN1,TBX1,CASC5,TGFBR2,POU3F3,UBE2A,COL9A2,KDM2B,KDM6A,DEAF1,CCDC88C,PAX3,ASH1L,SMARCD1,THRB,COL13A1,CTNND1,CHD8,NEDD4L,CUL4B,TET3,SOS1,TCF12,SMARCA4,SOX5,SATB1,PBX1,KAT8,HES7,CSDE1,GNB1
GO Process	GO:0048518	Positive regulation of biological process	61	6112	0.3	1.76e-07	ERCC1,MAPK1,PQBP1,RAF1,CCND2,RORA,ARFGEF1,AKT3,PIK3CA,CBL,SMARCC2,RB1,NCOR1,TP53,PRDM16,PLK4,CCNA2,UPF3B,NOTCH1,KIT,CDH15,DDB1,UBTF,INSR,EIF2AK3,KMT2E,TRAF7,EZH2,ARID1A,SMARCE1,PSEN1,TBX1,DNA2,TGFBR2,POU3F3,TPR,NRAS,ZNF292,UBE2A,XPA,HNRNPK,KDM2B,KDM6A,CDK8,DEAF1,PAX3,ASH1L,SMARCD1,THRB,CHD8,NEDD4L,CUL4B,TET3,SOS1,PARN,TCF12,SMARCA4,SOX5,PBX1,KAT8,GTF2H5
GO Process	GO:0007399	Nervous system development	36	2371	0.48	1.80e-07	DLL3,MAPK1,PQBP1,PLOD3,RORA,ARFGEF1,PIK3CA,SMARCC2,RB1,TP53,PRDM16,NOTCH1,KIT,EZH2,ARID1A,SMARCE1,PSEN1,TBX1,TGFBR2,POU3F3,KDM2B,KDM6A,DEAF1,PAX3,SMARCD1,THRB,CTNND1,CHD8,NEDD4L,CUL4B,SOS1,TCF12,SMARCA4,SOX5,PBX1,HES7
GO Process	GO:0044260	Cellular macromolecule metabolic process	54	4976	0.33	2.29e-07	ERCC1,MAPK1,PLOD3,RAF1,RORA,MCM4,AKT3,PIK3CA,CBL,TP53,PRDM16,PLK4,CCNA2,UPF3B,NOTCH1,KIT,DDB1,UBTF,INSR,ESCO2,EIF2AK3,C10orf2,KMT2E,TRAF7,EZH2,PSEN1,TRAIP,RAB11B,DNA2,TGFBR2,TRRAP,TPR,NRAS,UBE2A,XPA,KDM5C,KDM2B,KDM6A,CDK8,DEAF1,ASH1L,BCKDK,THRB,NEDD4L,CUL4B,TET3,SOS1,PARN,SMARCA4,SOX5,SATB1,KAT8,GTF2H5,CSDE1
GO Process	GO:0048513	Animal organ development	42	3197	0.41	2.59e-07	ERCC1,DLL3,MAPK1,PLOD3,RAF1,RORA,PIK3CA,CBL,RB1,TP53,PRDM16,PLK4,CCNA2,NOTCH1,KIT,INSR,ESCO2,EIF2AK3,KMT2E,EZH2,ARID1A,PSEN1,TBX1,TGFBR2,POU3F3,KDM2B,KDM6A,PAX3,ASH1L,THRB,COL13A1,CTNND1,CHD8,SOS1,TCF12,SMARCA4,SOX5,SATB1,PBX1,KAT8,CSDE1,GNB1
GO Process	GO:0032502	Developmental process	59	5841	0.3	2.73e-07	ERCC1,DLL3,MAPK1,PQBP1,ERF,PLOD3,RAF1,RORA,ARFGEF1,PIK3CA,CBL,SMARCC2,RB1,TP53,PRDM16,PLK4,CCNA2,NOTCH1,KIT,CDH15,INSR,ESCO2,EIF2AK3,KMT2E,EZH2,ARID1A,SMARCE1,PSEN1,TBX1,CASC5,TGFBR2,POU3F3,UBE2A,COL9A2,XPA,KDM2B,KDM6A,DEAF1,CCDC88C,PAX3,ASH1L,SMARCD1,THRB,COL13A1,CTNND1,CHD8,NEDD4L,CUL4B,TET3,SOS1,TCF12,SMARCA4,SOX5,SATB1,PBX1,KAT8,HES7,CSDE1,GNB1
GO Process	GO:0080090	Regulation of primary metabolic process	60	6032	0.29	3.02e-07	ERCC1,MAPK1,PQBP1,ERF,RAF1,CCND2,RORA,ARFGEF1,PIK3CA,CBL,SMARCC2,RB1,NCOR1,TP53,PRDM16,CCNA2,UPF3B,NOTCH1,KIT,DDB1,UBTF,INSR,EIF2AK3,KMT2E,TRAF7,EZH2,ARID1A,SMARCE1,PSEN1,TRAIP,TBX1,TGFBR2,TRRAP,POU3F3,TPR,ZNF292,XPA,KDM5C,HNRNPK,KDM2B,CDK8,DEAF1,CCDC88C,PAX3,ASH1L,SMARCD1,THRB,CHD8,NEDD4L,CUL4B,TET3,PARN,TCF12,SMARCA4,SOX5,SATB1,PBX1,KAT8,HES7,GTF2H5
GO Process	GO:0045934	Negative regulation of nucleobase-containing compound metabolic process	28	1528	0.56	4.51e-07	ERCC1,ERF,SMARCC2,RB1,NCOR1,TP53,PRDM16,NOTCH1,EZH2,ARID1A,SMARCE1,PSEN1,TBX1,POU3F3,TPR,KDM5C,HNRNPK,KDM2B,DEAF1,THRB,CHD8,NEDD4L,PARN,SMARCA4,SOX5,SATB1,KAT8,HES7
GO Process	GO:0051253	Negative regulation of rna metabolic process	27	1422	0.57	4.51e-07	ERF,SMARCC2,RB1,NCOR1,TP53,PRDM16,NOTCH1,EZH2,ARID1A,SMARCE1,PSEN1,TBX1,POU3F3,TPR,KDM5C,HNRNPK,KDM2B,DEAF1,THRB,CHD8,NEDD4L,PARN,SMARCA4,SOX5,SATB1,KAT8,HES7
GO Process	GO:0065007	Biological regulation	88	12171	0.16	7.35e-07	ERCC1,DLL3,MAPK1,PQBP1,ERF,PLOD3,RAF1,ABCB7,KIF11,CCND2,RORA,ARFGEF1,AKT3,PIK3CA,CBL,TUBB4A,KIAA1109,SMARCC2,RB1,NCOR1,TP53,PRDM16,PLK4,CCNA2,UPF3B,NOTCH1,ITGB6,KIT,CDH15,DDB1,UBTF,INSR,ESCO2,EIF2AK3,C10orf2,KMT2E,TRAF7,EZH2,ARID1A,SMARCE1,PSEN1,TRAIP,TBX1,RAB11B,CASC5,TUBB,DNA2,TGFBR2,TRRAP,POU3F3,TPR,RIT1,NRAS,ZNF292,UBE2A,XPA,KDM5C,HNRNPK,KDM2B,KDM6A,CNKSR2,CDK8,DEAF1,CCDC88C,PAX3,ASH1L,BCKDK,…
GO Process	GO:0045892	Negative regulation of transcription, dna-templated	25	1273	0.59	1.02e-06	ERF,SMARCC2,RB1,NCOR1,TP53,PRDM16,NOTCH1,EZH2,ARID1A,SMARCE1,PSEN1,TBX1,POU3F3,TPR,KDM5C,KDM2B,DEAF1,THRB,CHD8,NEDD4L,SMARCA4,SOX5,SATB1,KAT8,HES7
GO Process	GO:0071824	protein-DNA complex subunit organization	12	255	0.97	2.46e-06	MCM4,SMARCC2,DDB1,UBTF,ARID1A,SMARCE1,CASC5,XPA,SMARCD1,CUL4B,SMARCA4,GTF2H5
GO Process	GO:0010629	Negative regulation of gene expression	31	2014	0.48	2.52e-06	ERF,SMARCC2,RB1,NCOR1,TP53,PRDM16,UPF3B,NOTCH1,EIF2AK3,EZH2,ARID1A,SMARCE1,PSEN1,TRAIP,TBX1,POU3F3,TPR,KDM5C,HNRNPK,KDM2B,DEAF1,THRB,CHD8,NEDD4L,PARN,SMARCA4,SOX5,SATB1,KAT8,HES7,CSDE1
GO Process	GO:0035295	Tube development	20	851	0.67	2.52e-06	MAPK1,PLOD3,RORA,PIK3CA,RB1,NOTCH1,KIT,EIF2AK3,ARID1A,PSEN1,TBX1,TGFBR2,POU3F3,KDM2B,KDM6A,DEAF1,THRB,CHD8,SOS1,PBX1
GO Process	GO:0032392	DNA geometric change	9	114	1.19	2.75e-06	MCM4,TP53,DDB1,C10orf2,DNA2,XPA,CHD8,CUL4B,GTF2H5
GO Process	GO:0006338	Chromatin remodeling	11	206	2023-02-01	2.78e-06	SMARCC2,RB1,ARID1A,SMARCE1,CASC5,KDM5C,KDM6A,SMARCD1,CHD8,SMARCA4,SATB1
GO Process	GO:0006464	Cellular protein modification process	39	3063	0.4	2.78e-06	MAPK1,PLOD3,RAF1,AKT3,PIK3CA,CBL,TP53,PRDM16,PLK4,CCNA2,KIT,DDB1,INSR,ESCO2,EIF2AK3,KMT2E,TRAF7,EZH2,PSEN1,TRAIP,RAB11B,TGFBR2,TRRAP,TPR,NRAS,UBE2A,KDM5C,KDM2B,KDM6A,CDK8,ASH1L,BCKDK,NEDD4L,CUL4B,TET3,SOS1,SATB1,KAT8,GTF2H5
GO Process	GO:0050794	Regulation of cellular process	82	10932	0.17	2.95e-06	ERCC1,DLL3,MAPK1,PQBP1,ERF,RAF1,KIF11,CCND2,RORA,ARFGEF1,AKT3,PIK3CA,CBL,TUBB4A,KIAA1109,SMARCC2,RB1,NCOR1,TP53,PRDM16,PLK4,CCNA2,UPF3B,NOTCH1,ITGB6,KIT,CDH15,DDB1,UBTF,INSR,ESCO2,EIF2AK3,KMT2E,TRAF7,EZH2,ARID1A,SMARCE1,PSEN1,TRAIP,TBX1,RAB11B,CASC5,TUBB,DNA2,TGFBR2,TRRAP,POU3F3,TPR,RIT1,NRAS,ZNF292,UBE2A,XPA,KDM5C,HNRNPK,KDM2B,KDM6A,CNKSR2,CDK8,DEAF1,CCDC88C,PAX3,ASH1L,SMARCD1,THRB,DYNC1I2,CTNND…
GO Process	GO:2000113	Negative regulation of cellular macromolecule biosynthetic process	26	1470	0.54	3.19e-06	ERF,SMARCC2,RB1,NCOR1,TP53,PRDM16,NOTCH1,EIF2AK3,EZH2,ARID1A,SMARCE1,PSEN1,TBX1,POU3F3,TPR,KDM5C,KDM2B,DEAF1,THRB,CHD8,NEDD4L,SMARCA4,SOX5,SATB1,KAT8,HES7
GO Process	GO:0050789	Regulation of biological process	84	11475	0.16	3.89e-06	ERCC1,DLL3,MAPK1,PQBP1,ERF,RAF1,KIF11,CCND2,RORA,ARFGEF1,AKT3,PIK3CA,CBL,TUBB4A,KIAA1109,SMARCC2,RB1,NCOR1,TP53,PRDM16,PLK4,CCNA2,UPF3B,NOTCH1,ITGB6,KIT,CDH15,DDB1,UBTF,INSR,ESCO2,EIF2AK3,KMT2E,TRAF7,EZH2,ARID1A,SMARCE1,PSEN1,TRAIP,TBX1,RAB11B,CASC5,TUBB,DNA2,TGFBR2,TRRAP,POU3F3,TPR,RIT1,NRAS,ZNF292,UBE2A,XPA,KDM5C,HNRNPK,KDM2B,KDM6A,CNKSR2,CDK8,DEAF1,CCDC88C,PAX3,ASH1L,BCKDK,SMARCD1,THRB,DYNC1I2…
GO Process	GO:0022402	Cell cycle process	21	976	0.63	3.98e-06	ERCC1,KIF11,CCND2,MCM4,TUBB4A,RB1,NCOR1,TP53,PLK4,CCNA2,NOTCH1,ESCO2,KMT2E,EZH2,CASC5,TUBB,DNA2,TPR,DYNC1I2,CUL4B,NCAPD3
GO Process	GO:0043170	Macromolecule metabolic process	58	6137	0.27	4.76e-06	ERCC1,MAPK1,PQBP1,PLOD3,RAF1,RORA,MCM4,AKT3,PIK3CA,CBL,TP53,PRDM16,PLK4,CCNA2,UPF3B,NOTCH1,ITGB6,KIT,DDB1,UBTF,INSR,ESCO2,EIF2AK3,C10orf2,KMT2E,TRAF7,EZH2,PSEN1,TRAIP,RAB11B,DNA2,TGFBR2,TRRAP,TPR,NRAS,UBE2A,LAS1L,XPA,KDM5C,HNRNPK,KDM2B,KDM6A,CDK8,DEAF1,ASH1L,BCKDK,THRB,NEDD4L,CUL4B,TET3,SOS1,PARN,SMARCA4,SOX5,SATB1,KAT8,GTF2H5,CSDE1
GO Process	GO:0043412	Macromolecule modification	40	3277	0.38	4.76e-06	MAPK1,PLOD3,RAF1,AKT3,PIK3CA,CBL,TP53,PRDM16,PLK4,CCNA2,KIT,DDB1,INSR,ESCO2,EIF2AK3,KMT2E,TRAF7,EZH2,PSEN1,TRAIP,RAB11B,TGFBR2,TRRAP,TPR,NRAS,UBE2A,KDM5C,KDM2B,KDM6A,CDK8,ASH1L,BCKDK,NEDD4L,CUL4B,TET3,SOS1,PARN,SATB1,KAT8,GTF2H5
GO Process	GO:0043009	Chordate embryonic development	17	640	0.72	5.57e-06	DLL3,MAPK1,PLOD3,TP53,PLK4,NOTCH1,ARID1A,PSEN1,TBX1,TGFBR2,UBE2A,KDM2B,KDM6A,DEAF1,CHD8,PBX1,HES7
GO Process	GO:0009790	Embryo development	21	1002	0.62	5.83e-06	ERCC1,DLL3,MAPK1,PLOD3,TP53,PLK4,NOTCH1,KIT,ARID1A,PSEN1,TBX1,TGFBR2,UBE2A,KDM2B,KDM6A,DEAF1,CHD8,TET3,SOS1,PBX1,HES7
GO Process	GO:0048523	Negative regulation of cellular process	50	4874	0.31	8.03e-06	ERCC1,DLL3,MAPK1,ERF,RAF1,CCND2,RORA,ARFGEF1,AKT3,PIK3CA,CBL,TUBB4A,SMARCC2,RB1,NCOR1,TP53,PRDM16,NOTCH1,KIT,DDB1,EIF2AK3,KMT2E,EZH2,ARID1A,SMARCE1,PSEN1,TRAIP,TBX1,CASC5,DNA2,TGFBR2,POU3F3,TPR,KDM5C,HNRNPK,KDM2B,DEAF1,CCDC88C,ASH1L,THRB,CTNND1,CHD8,NEDD4L,PARN,SMARCA4,SOX5,SATB1,PBX1,KAT8,HES7
GO Process	GO:0048519	Negative regulation of biological process	53	5389	0.29	8.93e-06	ERCC1,DLL3,MAPK1,ERF,RAF1,CCND2,RORA,ARFGEF1,AKT3,PIK3CA,CBL,TUBB4A,SMARCC2,RB1,NCOR1,TP53,PRDM16,UPF3B,NOTCH1,KIT,DDB1,EIF2AK3,KMT2E,EZH2,ARID1A,SMARCE1,PSEN1,TRAIP,TBX1,CASC5,DNA2,TGFBR2,POU3F3,TPR,KDM5C,HNRNPK,KDM2B,DEAF1,CCDC88C,ASH1L,BCKDK,THRB,CTNND1,CHD8,NEDD4L,PARN,SMARCA4,SOX5,SATB1,PBX1,KAT8,HES7,CSDE1
GO Process	GO:0065009	Regulation of molecular function	50	4913	0.3	1.01e-05	MAPK1,PQBP1,ERF,RAF1,CCND2,RORA,ARFGEF1,PIK3CA,CBL,SMARCC2,RB1,NCOR1,TP53,PRDM16,CCNA2,NOTCH1,KIT,UBTF,INSR,EIF2AK3,TRAF7,EZH2,ARID1A,SMARCE1,PSEN1,TRAIP,TBX1,CASC5,TGFBR2,TRRAP,POU3F3,ZNF292,HNRNPK,DEAF1,CCDC88C,PAX3,ASH1L,BCKDK,SMARCD1,THRB,DYNC1I2,NEDD4L,SOS1,PARN,TCF12,SMARCA4,SOX5,SATB1,PBX1,HES7
GO Process	GO:0009892	Negative regulation of metabolic process	38	3124	0.38	1.27e-05	ERCC1,ERF,RAF1,PIK3CA,CBL,SMARCC2,RB1,NCOR1,TP53,PRDM16,UPF3B,NOTCH1,EIF2AK3,EZH2,ARID1A,SMARCE1,PSEN1,TRAIP,TBX1,CASC5,POU3F3,TPR,KDM5C,HNRNPK,KDM2B,DEAF1,ASH1L,BCKDK,THRB,CHD8,NEDD4L,PARN,SMARCA4,SOX5,SATB1,KAT8,HES7,CSDE1
GO Process	GO:0032508	DNA duplex unwinding	8	106	1.17	1.88e-05	MCM4,DDB1,C10orf2,DNA2,XPA,CHD8,CUL4B,GTF2H5
GO Process	GO:0006337	Nucleosome disassembly	5	19	1.72	1.95e-05	SMARCC2,ARID1A,SMARCE1,SMARCD1,SMARCA4
GO Process	GO:0031324	Negative regulation of cellular metabolic process	34	2630	0.41	1.95e-05	ERCC1,ERF,RAF1,PIK3CA,CBL,SMARCC2,RB1,NCOR1,TP53,PRDM16,NOTCH1,EIF2AK3,EZH2,ARID1A,SMARCE1,PSEN1,TBX1,CASC5,POU3F3,TPR,KDM5C,HNRNPK,KDM2B,DEAF1,ASH1L,THRB,CHD8,NEDD4L,PARN,SMARCA4,SOX5,SATB1,KAT8,HES7
GO Process	GO:0000122	Negative regulation of transcription by rna polymerase ii	19	895	0.62	2.04e-05	ERF,RB1,NCOR1,TP53,PRDM16,NOTCH1,EZH2,ARID1A,PSEN1,TBX1,TPR,KDM2B,DEAF1,THRB,CHD8,NEDD4L,SMARCA4,SATB1,HES7
GO Process	GO:0009888	Tissue development	27	1760	0.48	2.16e-05	DLL3,MAPK1,PLOD3,PIK3CA,RB1,TP53,PLK4,NOTCH1,INSR,EIF2AK3,EZH2,ARID1A,PSEN1,TBX1,TGFBR2,POU3F3,KDM2B,KDM6A,DEAF1,CCDC88C,ASH1L,THRB,SOS1,SOX5,SATB1,PBX1,HES7
GO Process	GO:0071103	DNA conformation change	12	328	0.86	2.24e-05	MCM4,TP53,DDB1,C10orf2,CASC5,DNA2,XPA,ASH1L,CHD8,CUL4B,NCAPD3,GTF2H5
GO Process	GO:0007049	Cell cycle	23	1313	0.54	2.30e-05	ERCC1,MAPK1,ERF,KIF11,CCND2,MCM4,TUBB4A,RB1,NCOR1,TP53,PLK4,CCNA2,NOTCH1,ESCO2,KMT2E,EZH2,CASC5,TUBB,DNA2,TPR,DYNC1I2,CUL4B,NCAPD3
GO Process	GO:0009987	Cellular process	95	15024	0.1	2.60e-05	ERCC1,DLL3,MAPK1,PQBP1,ERF,PLOD3,RAF1,ABCB7,KIF11,CCND2,RORA,MCM4,ARFGEF1,AKT3,PIK3CA,CBL,TUBB4A,KIAA1109,SMARCC2,RB1,NCOR1,TP53,PRDM16,PLK4,CCNA2,UPF3B,NOTCH1,ITGB6,KIT,CDH15,DDB1,UBTF,INSR,ESCO2,EIF2AK3,C10orf2,KMT2E,TRAF7,EZH2,ARID1A,SMARCE1,PSEN1,TRAIP,TBX1,RAB11B,CASC5,TUBB,SLC25A15,DNA2,TGFBR2,TRRAP,POU3F3,TPR,RIT1,NRAS,UBE2A,COL9A2,LAS1L,XPA,KDM5C,HNRNPK,KDM2B,KDM6A,CNKSR2,CDK8,DEAF1,CCDC8…
GO Process	GO:0006293	Nucleotide-excision repair, preincision complex stabilization	5	21	1.67	2.70e-05	ERCC1,DDB1,XPA,CUL4B,GTF2H5
GO Process	GO:0007423	Sensory organ development	15	563	0.72	2.91e-05	MAPK1,PRDM16,CCNA2,NOTCH1,KIT,ARID1A,PSEN1,TBX1,TGFBR2,KDM2B,THRB,SOS1,SMARCA4,PBX1,GNB1
GO Process	GO:0006807	Nitrogen compound metabolic process	60	6852	0.24	3.01e-05	ERCC1,MAPK1,PQBP1,PLOD3,RAF1,RORA,MCM4,AKT3,PIK3CA,CBL,TP53,PRDM16,PLK4,CCNA2,UPF3B,NOTCH1,KIT,DDB1,UBTF,INSR,ESCO2,EIF2AK3,C10orf2,KMT2E,TRAF7,EZH2,PSEN1,TRAIP,RAB11B,SLC25A15,DNA2,TGFBR2,TRRAP,TPR,NRAS,UBE2A,LAS1L,XPA,KDM5C,HNRNPK,KDM2B,KDM6A,CDK8,DEAF1,ASH1L,BCKDK,THRB,NEDD4L,CUL4B,TET3,SOS1,PARN,MMADHC,SMARCA4,SOX5,SATB1,KAT8,SLC16A2,GTF2H5,CSDE1
GO Process	GO:0051172	Negative regulation of nitrogen compound metabolic process	32	2429	0.42	3.07e-05	ERCC1,ERF,RAF1,CBL,SMARCC2,RB1,NCOR1,TP53,PRDM16,NOTCH1,EIF2AK3,EZH2,ARID1A,SMARCE1,PSEN1,TBX1,POU3F3,TPR,KDM5C,HNRNPK,KDM2B,DEAF1,ASH1L,THRB,CHD8,NEDD4L,PARN,SMARCA4,SOX5,SATB1,KAT8,HES7
GO Process	GO:0006295	Nucleotide-excision repair, dna incision, 3-to lesion	5	22	1.65	3.12e-05	ERCC1,DDB1,XPA,CUL4B,GTF2H5
GO Process	GO:0030154	Cell differentiation	41	3702	0.34	3.19e-05	ERCC1,DLL3,MAPK1,PQBP1,ERF,PLOD3,RAF1,RORA,ARFGEF1,PIK3CA,RB1,TP53,PRDM16,PLK4,NOTCH1,KIT,ESCO2,EIF2AK3,KMT2E,EZH2,ARID1A,SMARCE1,PSEN1,TBX1,CASC5,TGFBR2,POU3F3,KDM6A,DEAF1,CCDC88C,THRB,COL13A1,NEDD4L,CUL4B,SOS1,TCF12,SOX5,SATB1,PBX1,KAT8,HES7
GO Process	GO:0090304	Nucleic acid metabolic process	30	2178	0.43	3.20e-05	ERCC1,PQBP1,RORA,MCM4,TP53,UPF3B,NOTCH1,DDB1,UBTF,ESCO2,C10orf2,KMT2E,EZH2,DNA2,TRRAP,UBE2A,LAS1L,XPA,HNRNPK,CDK8,DEAF1,ASH1L,THRB,CUL4B,TET3,PARN,SMARCA4,SOX5,GTF2H5,CSDE1
GO Process	GO:1901990	Regulation of mitotic cell cycle phase transition	13	416	0.79	3.33e-05	CCND2,TUBB4A,RB1,TP53,PLK4,DDB1,KMT2E,EZH2,TUBB,TPR,DYNC1I2,CUL4B,PBX1
GO Process	GO:0045944	Positive regulation of transcription by rna polymerase ii	22	1253	0.54	3.85e-05	ERCC1,RAF1,RORA,RB1,TP53,NOTCH1,TBX1,POU3F3,ZNF292,XPA,HNRNPK,CDK8,PAX3,ASH1L,THRB,CHD8,TET3,TCF12,SMARCA4,SOX5,PBX1,KAT8
GO Process	GO:0001501	Skeletal system development	14	499	0.74	3.86e-05	DLL3,TP53,KIT,EIF2AK3,PSEN1,TBX1,TGFBR2,COL9A2,DEAF1,ASH1L,COL13A1,SOX5,PBX1,HES7
GO Process	GO:0010605	Negative regulation of macromolecule metabolic process	35	2875	0.38	4.08e-05	ERCC1,ERF,RAF1,CBL,SMARCC2,RB1,NCOR1,TP53,PRDM16,UPF3B,NOTCH1,EIF2AK3,EZH2,ARID1A,SMARCE1,PSEN1,TRAIP,TBX1,POU3F3,TPR,KDM5C,HNRNPK,KDM2B,DEAF1,ASH1L,THRB,CHD8,NEDD4L,PARN,SMARCA4,SOX5,SATB1,KAT8,HES7,CSDE1
GO Process	GO:0070911	Global genome nucleotide-excision repair	5	26	1.58	5.92e-05	ERCC1,DDB1,XPA,CUL4B,GTF2H5
GO Process	GO:0048568	Embryonic organ development	13	448	0.76	7.08e-05	ERCC1,MAPK1,TP53,PLK4,NOTCH1,KIT,ARID1A,PSEN1,TBX1,TGFBR2,KDM2B,KDM6A,PBX1
GO Process	GO:0048534	Hematopoietic or lymphoid organ development	15	619	0.68	8.09e-05	ERCC1,MAPK1,RAF1,RORA,RB1,TP53,KIT,ESCO2,KMT2E,PSEN1,TBX1,TGFBR2,SATB1,PBX1,KAT8
GO Process	GO:0009653	Anatomical structure morphogenesis	29	2165	0.42	8.80e-05	ERCC1,DLL3,MAPK1,PLOD3,RORA,PIK3CA,RB1,TP53,NOTCH1,CDH15,INSR,EIF2AK3,ARID1A,PSEN1,TBX1,CASC5,TGFBR2,KDM2B,KDM6A,DEAF1,CCDC88C,PAX3,ASH1L,THRB,COL13A1,SOS1,SOX5,PBX1,HES7
GO Process	GO:0016571	Histone methylation	7	93	1.17	9.10e-05	PRDM16,KMT2E,EZH2,KDM6A,ASH1L,TET3,SATB1
GO Process	GO:0032501	Multicellular organismal process	59	6933	0.23	0.00011	ERCC1,DLL3,MAPK1,PQBP1,PLOD3,RAF1,RORA,ARFGEF1,PIK3CA,CBL,SMARCC2,RB1,TP53,PRDM16,PLK4,CCNA2,NOTCH1,ITGB6,KIT,CDH15,INSR,ESCO2,EIF2AK3,KMT2E,EZH2,ARID1A,SMARCE1,PSEN1,TBX1,CASC5,TGFBR2,POU3F3,UBE2A,COL9A2,XPA,KDM2B,KDM6A,DEAF1,PAX3,ASH1L,SMARCD1,THRB,COL13A1,CTNND1,CHD8,NEDD4L,CUL4B,TET3,SOS1,PARN,TCF12,SMARCA4,SOX5,SATB1,PBX1,KAT8,HES7,CSDE1,GNB1
GO Process	GO:0070914	UV-damage excision repair	4	14	1.75	0.00021	ERCC1,DDB1,XPA,CUL4B
GO Process	GO:0007346	Regulation of mitotic cell cycle	15	676	0.64	0.00022	KIF11,CCND2,TUBB4A,RB1,TP53,PLK4,DDB1,INSR,KMT2E,EZH2,TUBB,TPR,DYNC1I2,CUL4B,PBX1
GO Process	GO:0009887	Animal organ morphogenesis	18	967	0.57	0.00022	MAPK1,PLOD3,TP53,NOTCH1,INSR,ARID1A,PSEN1,TBX1,TGFBR2,KDM2B,KDM6A,PAX3,ASH1L,THRB,COL13A1,SOS1,SOX5,PBX1
GO Process	GO:0009952	Anterior/posterior pattern specification	9	214	0.92	0.00022	DLL3,TP53,NOTCH1,PSEN1,TBX1,KDM2B,KDM6A,PBX1,HES7
GO Process	GO:0071495	Cellular response to endogenous stimulus	20	1181	0.52	0.00022	MAPK1,PLOD3,RORA,PIK3CA,CBL,RB1,TP53,CCNA2,NOTCH1,KIT,INSR,EZH2,ARID1A,PSEN1,TBX1,TGFBR2,THRB,SOS1,SOX5,GNB1
GO Process	GO:0006296	Nucleotide-excision repair, dna incision, 5-to lesion	5	37	1.43	0.00025	ERCC1,DDB1,XPA,CUL4B,GTF2H5
GO Process	GO:0048646	Anatomical structure formation involved in morphogenesis	17	883	0.58	0.00027	ERCC1,DLL3,MAPK1,RORA,PIK3CA,TP53,NOTCH1,EIF2AK3,ARID1A,PSEN1,TBX1,CASC5,TGFBR2,KDM2B,KDM6A,DEAF1,HES7
GO Process	GO:0034968	Histone lysine methylation	6	71	1.22	0.00028	PRDM16,KMT2E,EZH2,KDM6A,ASH1L,TET3
GO Process	GO:0060322	Head development	16	788	0.6	0.00028	MAPK1,RAF1,RORA,TP53,NOTCH1,EZH2,ARID1A,PSEN1,TBX1,TGFBR2,POU3F3,KDM2B,CTNND1,CHD8,SOS1,PBX1
GO Process	GO:0000278	Mitotic cell cycle	15	695	0.63	0.00029	ERF,KIF11,CCND2,MCM4,TUBB4A,RB1,TP53,PLK4,CCNA2,TUBB,DNA2,TPR,DYNC1I2,CUL4B,NCAPD3
GO Process	GO:0006725	Cellular aromatic compound metabolic process	33	2882	0.35	0.00033	ERCC1,MAPK1,PQBP1,RORA,MCM4,TP53,UPF3B,NOTCH1,DDB1,UBTF,ESCO2,C10orf2,KMT2E,EZH2,DNA2,TRRAP,UBE2A,LAS1L,XPA,HNRNPK,CDK8,DEAF1,ASH1L,THRB,CUL4B,TET3,PARN,MMADHC,SMARCA4,SOX5,SLC16A2,GTF2H5,CSDE1
GO Process	GO:0060429	Epithelium development	19	1109	0.53	0.00033	DLL3,MAPK1,PLOD3,TP53,PLK4,NOTCH1,ARID1A,PSEN1,TBX1,TGFBR2,POU3F3,KDM2B,KDM6A,DEAF1,CCDC88C,THRB,SOS1,PBX1,HES7
GO Process	GO:0090068	Positive regulation of cell cycle process	10	294	0.83	0.00034	CCND2,RB1,TP53,PLK4,INSR,KMT2E,EZH2,TPR,CUL4B,PBX1
GO Process	GO:1903047	Mitotic cell cycle process	14	616	0.65	0.00034	KIF11,CCND2,MCM4,TUBB4A,RB1,TP53,PLK4,CCNA2,TUBB,DNA2,TPR,DYNC1I2,CUL4B,NCAPD3
GO Process	GO:0071704	Organic substance metabolic process	62	7755	0.2	0.00036	ERCC1,MAPK1,PQBP1,PLOD3,RAF1,RORA,MCM4,AKT3,PIK3CA,CBL,TP53,PRDM16,PLK4,CCNA2,UPF3B,NOTCH1,ITGB6,KIT,DDB1,UBTF,INSR,ESCO2,EIF2AK3,C10orf2,KMT2E,TRAF7,EZH2,PSEN1,TRAIP,RAB11B,SLC25A15,DNA2,TGFBR2,TRRAP,TPR,NRAS,UBE2A,LAS1L,XPA,KDM5C,HNRNPK,KDM2B,KDM6A,CDK8,DEAF1,ASH1L,BCKDK,THRB,NEDD4L,CUL4B,TET3,SOS1,PARN,MMADHC,SMARCA4,SOX5,SATB1,PBX1,KAT8,SLC16A2,GTF2H5,CSDE1
GO Process	GO:0018205	Peptidyl-lysine modification	10	299	0.82	0.00038	PLOD3,PRDM16,KMT2E,EZH2,TRRAP,TPR,KDM6A,ASH1L,TET3,KAT8
GO Process	GO:0006139	Nucleobase-containing compound metabolic process	31	2659	0.36	0.00050	ERCC1,MAPK1,PQBP1,RORA,MCM4,TP53,UPF3B,NOTCH1,DDB1,UBTF,ESCO2,C10orf2,KMT2E,EZH2,DNA2,TRRAP,UBE2A,LAS1L,XPA,HNRNPK,CDK8,DEAF1,ASH1L,THRB,CUL4B,TET3,PARN,SMARCA4,SOX5,GTF2H5,CSDE1
GO Process	GO:0009628	Response to abiotic stimulus	19	1147	0.52	0.00050	ERCC1,RAF1,RORA,CBL,TP53,CCNA2,NOTCH1,KIT,DDB1,EIF2AK3,RAB11B,TGFBR2,TPR,UBE2A,XPA,DEAF1,CUL4B,GTF2H5,GNB1
GO Process	GO:0051128	Regulation of cellular component organization	29	2402	0.38	0.00057	ERCC1,MAPK1,PQBP1,RAF1,KIF11,ARFGEF1,CBL,TUBB4A,KIAA1109,RB1,TP53,PLK4,NOTCH1,KIT,DDB1,INSR,KMT2E,EZH2,PSEN1,TUBB,TPR,XPA,HNRNPK,KDM2B,NEDD4L,CUL4B,PARN,SMARCA4,GTF2H5
GO Process	GO:0048538	Thymus development	5	46	1.33	0.00058	MAPK1,RAF1,PSEN1,TBX1,PBX1
GO Process	GO:1901360	Organic cyclic compound metabolic process	34	3118	0.33	0.00061	ERCC1,MAPK1,PQBP1,RORA,MCM4,TP53,UPF3B,NOTCH1,DDB1,UBTF,ESCO2,C10orf2,KMT2E,EZH2,DNA2,TRRAP,UBE2A,LAS1L,XPA,HNRNPK,CDK8,DEAF1,ASH1L,THRB,CUL4B,TET3,PARN,MMADHC,SMARCA4,SOX5,PBX1,SLC16A2,GTF2H5,CSDE1
GO Process	GO:0046483	Heterocycle metabolic process	32	2840	0.35	0.00065	ERCC1,MAPK1,PQBP1,RORA,MCM4,TP53,UPF3B,NOTCH1,DDB1,UBTF,ESCO2,C10orf2,KMT2E,EZH2,DNA2,TRRAP,UBE2A,LAS1L,XPA,HNRNPK,CDK8,DEAF1,ASH1L,THRB,CUL4B,TET3,PARN,MMADHC,SMARCA4,SOX5,GTF2H5,CSDE1
GO Process	GO:0044237	Cellular metabolic process	60	7513	0.2	0.00067	ERCC1,MAPK1,PQBP1,PLOD3,RAF1,RORA,MCM4,AKT3,PIK3CA,CBL,TP53,PRDM16,PLK4,CCNA2,UPF3B,NOTCH1,KIT,DDB1,UBTF,INSR,ESCO2,EIF2AK3,C10orf2,KMT2E,TRAF7,EZH2,PSEN1,TRAIP,RAB11B,SLC25A15,DNA2,TGFBR2,TRRAP,TPR,NRAS,UBE2A,LAS1L,XPA,KDM5C,HNRNPK,KDM2B,KDM6A,CDK8,DEAF1,ASH1L,BCKDK,THRB,NEDD4L,CUL4B,TET3,SOS1,PARN,MMADHC,SMARCA4,SOX5,SATB1,KAT8,SLC16A2,GTF2H5,CSDE1
GO Process	GO:0010564	Regulation of cell cycle process	15	760	0.59	0.00072	KIF11,CCND2,TUBB4A,RB1,TP53,PLK4,DDB1,INSR,KMT2E,EZH2,TUBB,TPR,DYNC1I2,CUL4B,PBX1
GO Process	GO:0044403	Symbiotic process	16	865	0.56	0.00076	MAPK1,CBL,RB1,TP53,CCNA2,ITGB6,DDB1,INSR,TPR,HNRNPK,DYNC1I2,CTNND1,NEDD4L,SMARCA4,SATB1,MPDZ
GO Process	GO:0000717	Nucleotide-excision repair, dna duplex unwinding	4	22	1.56	0.00078	DDB1,XPA,CUL4B,GTF2H5
GO Process	GO:0018193	Peptidyl-amino acid modification	16	867	0.56	0.00078	MAPK1,PLOD3,AKT3,PRDM16,KIT,INSR,EIF2AK3,KMT2E,EZH2,TGFBR2,TRRAP,TPR,KDM6A,ASH1L,TET3,KAT8
GO Process	GO:0098727	Maintenance of cell number	7	137	1.0	0.00078	RAF1,PRDM16,NOTCH1,KIT,EZH2,ARID1A,PBX1
GO Process	GO:0008283	Cell population proliferation	12	493	0.68	0.00082	ERCC1,MAPK1,RORA,TP53,NOTCH1,KIT,PSEN1,TBX1,POU3F3,SOX5,SATB1,GNB1
GO Process	GO:0048732	Gland development	11	410	0.72	0.00082	MAPK1,RAF1,PIK3CA,NOTCH1,INSR,EZH2,PSEN1,TBX1,TGFBR2,ASH1L,PBX1
GO Process	GO:0051301	Cell division	12	493	0.68	0.00082	KIF11,CCND2,RB1,CCNA2,NOTCH1,KIT,CASC5,TUBB,POU3F3,TPR,SOX5,NCAPD3
GO Process	GO:0043044	ATP-dependent chromatin remodeling	6	91	2023-11-01	0.00087	SMARCC2,ARID1A,SMARCE1,CASC5,CHD8,SMARCA4
GO Process	GO:0033522	Histone h2a ubiquitination	4	23	1.54	0.00088	DDB1,UBE2A,KDM2B,CUL4B
GO Process	GO:0051130	Positive regulation of cellular component organization	19	1209	0.49	0.00091	ERCC1,MAPK1,CBL,RB1,TP53,PLK4,KIT,DDB1,INSR,KMT2E,EZH2,PSEN1,TPR,XPA,HNRNPK,NEDD4L,CUL4B,PARN,GTF2H5
GO Process	GO:0009719	Response to endogenous stimulus	21	1447	0.46	0.00095	MAPK1,PLOD3,RORA,PIK3CA,CBL,RB1,TP53,CCNA2,NOTCH1,KIT,INSR,EZH2,ARID1A,PSEN1,TBX1,TGFBR2,TPR,THRB,SOS1,SOX5,GNB1
GO Process	GO:0050793	Regulation of developmental process	30	2648	0.35	0.0011	DLL3,MAPK1,PQBP1,RAF1,RORA,AKT3,PIK3CA,KIAA1109,RB1,TP53,PRDM16,NOTCH1,KIT,CDH15,INSR,EIF2AK3,KMT2E,EZH2,PSEN1,TBX1,TGFBR2,KDM2B,DEAF1,THRB,NEDD4L,SOS1,TCF12,SOX5,PBX1,HES7
GO Process	GO:0051726	Regulation of cell cycle	19	1230	0.48	0.0011	KIF11,CCND2,TUBB4A,RB1,TP53,PLK4,CCNA2,NOTCH1,DDB1,INSR,KMT2E,EZH2,TUBB,DNA2,TPR,CDK8,DYNC1I2,CUL4B,PBX1
GO Process	GO:0071310	Cellular response to organic substance	28	2369	0.37	0.0011	MAPK1,PQBP1,PLOD3,RAF1,RORA,PIK3CA,CBL,RB1,TP53,CCNA2,NOTCH1,KIT,INSR,EIF2AK3,C10orf2,EZH2,ARID1A,PSEN1,TBX1,RAB11B,TGFBR2,TPR,SMARCD1,THRB,SOS1,SMARCA4,SOX5,GNB1
GO Process	GO:0009314	Response to radiation	11	431	0.7	0.0012	ERCC1,CBL,TP53,KIT,DDB1,UBE2A,XPA,DEAF1,CUL4B,GTF2H5,GNB1
GO Process	GO:0070997	Neuron death	5	56	1.25	0.0012	CBL,RB1,TP53,PSEN1,THRB
GO Process	GO:0002009	Morphogenesis of an epithelium	11	435	0.7	0.0013	PLOD3,NOTCH1,ARID1A,PSEN1,TBX1,TGFBR2,KDM2B,KDM6A,DEAF1,SOS1,PBX1
GO Process	GO:0007507	Heart development	12	522	0.66	0.0013	MAPK1,RAF1,RB1,TP53,NOTCH1,INSR,ARID1A,PSEN1,TBX1,TGFBR2,KDM6A,SOS1
GO Process	GO:0044772	Mitotic cell cycle phase transition	9	280	0.8	0.0013	CCND2,MCM4,TUBB4A,RB1,PLK4,CCNA2,TUBB,DYNC1I2,CUL4B
GO Process	GO:0065004	protein-DNA complex assembly	8	213	0.87	0.0013	MCM4,DDB1,UBTF,CASC5,XPA,CUL4B,SMARCA4,GTF2H5
GO Process	GO:0070848	Response to growth factor	12	524	0.66	0.0013	MAPK1,RAF1,CBL,TP53,CCNA2,NOTCH1,INSR,TBX1,TGFBR2,TPR,SOS1,SOX5
GO Process	GO:1901989	Positive regulation of cell cycle phase transition	6	99	2023-08-01	0.0013	CCND2,RB1,KMT2E,EZH2,CUL4B,PBX1
GO Process	GO:0008152	Metabolic process	63	8298	0.18	0.0014	ERCC1,MAPK1,PQBP1,PLOD3,RAF1,RORA,MCM4,AKT3,PIK3CA,CBL,TP53,PRDM16,PLK4,CCNA2,UPF3B,NOTCH1,ITGB6,KIT,DDB1,UBTF,INSR,ESCO2,EIF2AK3,C10orf2,KMT2E,TRAF7,EZH2,PSEN1,TRAIP,RAB11B,SLC25A15,DNA2,TGFBR2,TRRAP,TPR,NRAS,UBE2A,LAS1L,XPA,KDM5C,HNRNPK,KDM2B,KDM6A,CDK8,DEAF1,ASH1L,BCKDK,THRB,COL13A1,NEDD4L,CUL4B,TET3,SOS1,PARN,MMADHC,SMARCA4,SOX5,SATB1,PBX1,KAT8,SLC16A2,GTF2H5,CSDE1
GO Process	GO:0044238	Primary metabolic process	58	7332	0.19	0.0014	ERCC1,MAPK1,PQBP1,PLOD3,RAF1,RORA,MCM4,AKT3,PIK3CA,CBL,TP53,PRDM16,PLK4,CCNA2,UPF3B,NOTCH1,KIT,DDB1,UBTF,INSR,ESCO2,EIF2AK3,C10orf2,KMT2E,TRAF7,EZH2,PSEN1,TRAIP,RAB11B,DNA2,TGFBR2,TRRAP,TPR,NRAS,UBE2A,LAS1L,XPA,KDM5C,HNRNPK,KDM2B,KDM6A,CDK8,DEAF1,ASH1L,BCKDK,THRB,NEDD4L,CUL4B,TET3,SOS1,PARN,SMARCA4,SOX5,SATB1,PBX1,KAT8,GTF2H5,CSDE1
GO Process	GO:0045595	Regulation of cell differentiation	24	1874	0.4	0.0014	DLL3,MAPK1,PQBP1,RAF1,RORA,KIAA1109,RB1,TP53,PRDM16,NOTCH1,KIT,CDH15,KMT2E,EZH2,PSEN1,TBX1,TGFBR2,THRB,NEDD4L,SOS1,TCF12,SOX5,PBX1,HES7
GO Process	GO:0045931	Positive regulation of mitotic cell cycle	7	156	0.95	0.0015	CCND2,RB1,INSR,KMT2E,TPR,CUL4B,PBX1
GO Process	GO:0021915	Neural tube development	7	160	0.94	0.0017	PLOD3,NOTCH1,ARID1A,PSEN1,KDM2B,KDM6A,DEAF1
GO Process	GO:0006294	Nucleotide-excision repair, preincision complex assembly	4	29	1.44	0.0018	DDB1,XPA,CUL4B,GTF2H5
GO Process	GO:0022414	Reproductive process	20	1400	0.45	0.0018	ERCC1,MAPK1,CBL,PLK4,NOTCH1,KIT,INSR,ARID1A,CASC5,TGFBR2,UBE2A,KDM2B,DEAF1,ASH1L,THRB,SOS1,PARN,PBX1,NCAPD3,CSDE1
GO Process	GO:0043467	Regulation of generation of precursor metabolites and energy	7	161	0.93	0.0018	PIK3CA,NCOR1,TP53,PRDM16,INSR,PSEN1,TPR
GO Process	GO:0022008	Neurogenesis	22	1657	0.42	0.0019	DLL3,MAPK1,PQBP1,RORA,ARFGEF1,PIK3CA,RB1,TP53,PRDM16,NOTCH1,KIT,EZH2,SMARCE1,PSEN1,THRB,NEDD4L,CUL4B,SOS1,TCF12,SOX5,PBX1,HES7
GO Process	GO:0006259	DNA metabolic process	14	750	0.57	0.0021	ERCC1,MCM4,TP53,DDB1,ESCO2,KMT2E,EZH2,DNA2,TRRAP,UBE2A,XPA,CUL4B,TET3,GTF2H5
GO Process	GO:0006289	Nucleotide-excision repair	6	111	2023-03-01	0.0021	ERCC1,TP53,DDB1,XPA,CUL4B,GTF2H5
GO Process	GO:0006513	Protein monoubiquitination	5	65	1.18	0.0021	CBL,DDB1,KDM2B,NEDD4L,CUL4B
GO Process	GO:0007265	Ras protein signal transduction	8	230	0.84	0.0021	RB1,TP53,CCNA2,RAB11B,RIT1,NRAS,SOS1,GNB1
GO Process	GO:0009416	Response to light stimulus	9	302	0.77	0.0021	ERCC1,TP53,KIT,DDB1,UBE2A,XPA,DEAF1,CUL4B,GNB1
GO Process	GO:0001756	Somitogenesis	5	66	1.18	0.0022	DLL3,TP53,PSEN1,KDM6A,HES7
GO Process	GO:0042592	Homeostatic process	22	1676	0.41	0.0022	ERCC1,MAPK1,RAF1,ABCB7,RORA,PIK3CA,RB1,NOTCH1,KIT,DDB1,INSR,C10orf2,KMT2E,EZH2,PSEN1,RAB11B,DNA2,POU3F3,BCKDK,NEDD4L,SOS1,GNB1
GO Process	GO:0035239	Tube morphogenesis	13	656	0.59	0.0023	RORA,PIK3CA,NOTCH1,EIF2AK3,ARID1A,PSEN1,TBX1,TGFBR2,KDM2B,KDM6A,DEAF1,SOS1,PBX1
GO Process	GO:0060562	Epithelial tube morphogenesis	9	307	0.76	0.0023	NOTCH1,ARID1A,PSEN1,TBX1,TGFBR2,KDM2B,KDM6A,DEAF1,PBX1
GO Process	GO:0071478	Cellular response to radiation	7	170	0.91	0.0023	ERCC1,TP53,DDB1,XPA,CUL4B,GTF2H5,GNB1
GO Process	GO:0071482	Cellular response to light stimulus	6	113	2023-02-01	0.0023	ERCC1,TP53,DDB1,XPA,CUL4B,GNB1
GO Process	GO:0006351	Transcription, dna-templated	12	567	0.62	0.0024	RORA,TP53,NOTCH1,UBTF,C10orf2,CDK8,DEAF1,ASH1L,THRB,SMARCA4,SOX5,GTF2H5
GO Process	GO:0022607	Cellular component assembly	27	2359	0.35	0.0024	ERCC1,PLOD3,RAF1,KIF11,MCM4,TUBB4A,NCOR1,TP53,PLK4,NOTCH1,KIT,CDH15,DDB1,UBTF,C10orf2,PSEN1,CASC5,TUBB,DNA2,TRRAP,XPA,DYNC1I2,CTNND1,CUL4B,SMARCA4,GTF2H5,CSDE1
GO Process	GO:0008219	Cell death	17	1091	0.49	0.0025	MAPK1,RAF1,PIK3CA,CBL,RB1,TP53,NOTCH1,KIT,TRAF7,PSEN1,TRAIP,TBX1,TGFBR2,XPA,PAX3,THRB,GNB1
GO Process	GO:0030097	Hemopoiesis	12	570	0.62	0.0025	ERCC1,RORA,RB1,TP53,KIT,ESCO2,KMT2E,PSEN1,TGFBR2,SATB1,PBX1,KAT8
GO Process	GO:0032870	Cellular response to hormone stimulus	12	569	0.62	0.0025	PLOD3,RORA,PIK3CA,RB1,CCNA2,NOTCH1,KIT,INSR,ARID1A,THRB,SOS1,GNB1
GO Process	GO:0048598	Embryonic morphogenesis	12	571	0.62	0.0025	MAPK1,TP53,NOTCH1,ARID1A,PSEN1,TBX1,TGFBR2,KDM2B,KDM6A,DEAF1,SOS1,PBX1
GO Process	GO:0072359	Circulatory system development	15	872	0.53	0.0025	MAPK1,RAF1,RORA,PIK3CA,RB1,TP53,NOTCH1,INSR,EIF2AK3,ARID1A,PSEN1,TBX1,TGFBR2,KDM6A,SOS1
GO Process	GO:2000026	Regulation of multicellular organismal development	25	2096	0.37	0.0025	DLL3,MAPK1,PQBP1,AKT3,KIAA1109,RB1,TP53,PRDM16,NOTCH1,KIT,INSR,EIF2AK3,KMT2E,EZH2,PSEN1,TBX1,TGFBR2,DEAF1,THRB,NEDD4L,SOS1,TCF12,SOX5,PBX1,HES7
GO Process	GO:0007264	Small gtpase mediated signal transduction	9	316	0.75	0.0026	RB1,TP53,CCNA2,RAB11B,RIT1,NRAS,CCDC88C,SOS1,GNB1
GO Process	GO:0001932	Regulation of protein phosphorylation	20	1459	0.43	0.0027	MAPK1,RAF1,CCND2,PIK3CA,CBL,RB1,NCOR1,TP53,CCNA2,NOTCH1,KIT,INSR,EIF2AK3,TRAF7,EZH2,PSEN1,TBX1,TGFBR2,CCDC88C,ASH1L
GO Process	GO:0007219	Notch signaling pathway	6	120	0.99	0.0028	DLL3,NOTCH1,PSEN1,TGFBR2,PBX1,HES7
GO Process	GO:0035270	Endocrine system development	6	120	0.99	0.0028	MAPK1,RAF1,INSR,EIF2AK3,TBX1,PBX1
GO Process	GO:0051247	Positive regulation of protein metabolic process	22	1715	0.4	0.0028	MAPK1,RAF1,CCND2,ARFGEF1,PIK3CA,RB1,TP53,UPF3B,NOTCH1,KIT,DDB1,INSR,EIF2AK3,KMT2E,TRAF7,EZH2,PSEN1,TBX1,TGFBR2,HNRNPK,NEDD4L,CUL4B
GO Process	GO:0033554	Cellular response to stress	22	1725	0.4	0.0030	ERCC1,MAPK1,RORA,MCM4,CBL,TP53,CCNA2,NOTCH1,DDB1,ESCO2,EIF2AK3,EZH2,PSEN1,DNA2,TRRAP,TPR,UBE2A,XPA,CCDC88C,CUL4B,GTF2H5,GNB1
GO Process	GO:0034641	Cellular nitrogen compound metabolic process	33	3282	0.3	0.0031	ERCC1,MAPK1,PQBP1,RORA,MCM4,TP53,UPF3B,NOTCH1,DDB1,UBTF,ESCO2,C10orf2,KMT2E,EZH2,PSEN1,SLC25A15,DNA2,TRRAP,UBE2A,LAS1L,XPA,HNRNPK,CDK8,DEAF1,ASH1L,THRB,CUL4B,TET3,PARN,SMARCA4,SOX5,GTF2H5,CSDE1
GO Process	GO:0071363	Cellular response to growth factor stimulus	11	494	0.64	0.0031	MAPK1,RAF1,CBL,TP53,CCNA2,NOTCH1,INSR,TBX1,TGFBR2,SOS1,SOX5
GO Process	GO:0003007	Heart morphogenesis	8	251	0.8	0.0032	TP53,NOTCH1,INSR,PSEN1,TBX1,TGFBR2,KDM6A,SOS1
GO Process	GO:0006283	Transcription-coupled nucleotide-excision repair	5	75	2023-12-01	0.0033	ERCC1,DDB1,XPA,CUL4B,GTF2H5
GO Process	GO:0006974	Cellular response to dna damage stimulus	14	793	0.54	0.0033	ERCC1,MAPK1,MCM4,CBL,TP53,DDB1,ESCO2,PSEN1,DNA2,TRRAP,UBE2A,XPA,CUL4B,GTF2H5
GO Process	GO:2001252	Positive regulation of chromosome organization	7	184	0.88	0.0033	ERCC1,MAPK1,RB1,TP53,KMT2E,TPR,PARN
GO Process	GO:0043069	Negative regulation of programmed cell death	15	908	0.51	0.0036	RAF1,CCND2,PIK3CA,CBL,RB1,TP53,NOTCH1,KIT,DDB1,PSEN1,TBX1,POU3F3,HNRNPK,KDM2B,CHD8
GO Process	GO:0042325	Regulation of phosphorylation	21	1626	0.41	0.0037	MAPK1,RAF1,CCND2,PIK3CA,CBL,RB1,NCOR1,TP53,CCNA2,NOTCH1,KIT,INSR,EIF2AK3,TRAF7,EZH2,PSEN1,TBX1,TGFBR2,TPR,CCDC88C,ASH1L
GO Process	GO:0051716	Cellular response to stimulus	52	6489	0.2	0.0037	ERCC1,DLL3,MAPK1,PQBP1,PLOD3,RAF1,RORA,MCM4,AKT3,PIK3CA,CBL,RB1,TP53,CCNA2,NOTCH1,ITGB6,KIT,DDB1,INSR,ESCO2,EIF2AK3,C10orf2,EZH2,ARID1A,PSEN1,TRAIP,TBX1,RAB11B,DNA2,TGFBR2,TRRAP,TPR,RIT1,NRAS,UBE2A,XPA,HNRNPK,KDM6A,CNKSR2,CCDC88C,SMARCD1,THRB,CTNND1,CHD8,CUL4B,SOS1,SMARCA4,SOX5,PBX1,HES7,GTF2H5,GNB1
GO Process	GO:0044085	Cellular component biogenesis	28	2583	0.33	0.0038	ERCC1,PLOD3,RAF1,KIF11,MCM4,TUBB4A,NCOR1,TP53,PLK4,NOTCH1,KIT,CDH15,DDB1,UBTF,C10orf2,PSEN1,CASC5,TUBB,DNA2,TRRAP,LAS1L,XPA,DYNC1I2,CTNND1,CUL4B,SMARCA4,GTF2H5,CSDE1
GO Process	GO:0048608	Reproductive structure development	10	420	0.67	0.0038	ERCC1,MAPK1,CBL,PLK4,NOTCH1,KIT,INSR,ARID1A,ASH1L,CSDE1
GO Process	GO:0006915	Apoptotic process	15	918	0.51	0.0040	MAPK1,RAF1,PIK3CA,RB1,TP53,NOTCH1,TRAF7,PSEN1,TRAIP,TBX1,TGFBR2,XPA,PAX3,THRB,GNB1
GO Process	GO:0006333	Chromatin assembly or disassembly	7	193	0.86	0.0042	SMARCC2,TP53,ARID1A,SMARCE1,CASC5,SMARCD1,SMARCA4
GO Process	GO:0009968	Negative regulation of signal transduction	18	1271	0.45	0.0042	DLL3,RAF1,RORA,CBL,RB1,NCOR1,TP53,PRDM16,NOTCH1,EZH2,PSEN1,TRAIP,TGFBR2,CCDC88C,ASH1L,CTNND1,CHD8,SMARCA4
GO Process	GO:0006281	DNA repair	11	522	0.62	0.0046	ERCC1,MCM4,TP53,DDB1,ESCO2,DNA2,TRRAP,UBE2A,XPA,CUL4B,GTF2H5
GO Process	GO:0007389	Pattern specification process	10	432	0.66	0.0047	DLL3,TP53,NOTCH1,PSEN1,TBX1,TGFBR2,KDM2B,KDM6A,PBX1,HES7
GO Process	GO:0019827	Stem cell population maintenance	6	135	0.94	0.0047	RAF1,PRDM16,NOTCH1,KIT,ARID1A,PBX1
GO Process	GO:1901992	Positive regulation of mitotic cell cycle phase transition	5	82	2023-08-01	0.0047	CCND2,RB1,KMT2E,CUL4B,PBX1
GO Process	GO:0034644	Cellular response to uv	5	83	2023-08-01	0.0048	ERCC1,TP53,DDB1,XPA,CUL4B
GO Process	GO:0012501	Programmed cell death	16	1054	0.48	0.0049	MAPK1,RAF1,PIK3CA,RB1,TP53,NOTCH1,KIT,TRAF7,PSEN1,TRAIP,TBX1,TGFBR2,XPA,PAX3,THRB,GNB1
GO Process	GO:0048699	Generation of neurons	20	1551	0.41	0.0055	DLL3,MAPK1,PQBP1,RORA,ARFGEF1,PIK3CA,RB1,TP53,NOTCH1,KIT,EZH2,PSEN1,THRB,NEDD4L,CUL4B,SOS1,TCF12,SOX5,PBX1,HES7
GO Process	GO:0006468	Protein phosphorylation	15	952	0.49	0.0056	MAPK1,RAF1,AKT3,PIK3CA,PLK4,CCNA2,KIT,INSR,EIF2AK3,TGFBR2,NRAS,CDK8,BCKDK,SOS1,GTF2H5
GO Process	GO:0019220	Regulation of phosphate metabolic process	22	1816	0.38	0.0056	MAPK1,RAF1,CCND2,PIK3CA,CBL,RB1,NCOR1,TP53,CCNA2,NOTCH1,KIT,INSR,EIF2AK3,TRAF7,EZH2,PSEN1,TBX1,CASC5,TGFBR2,TPR,CCDC88C,ASH1L
GO Process	GO:0035264	Multicellular organism growth	5	86	2023-06-01	0.0056	ERCC1,TP53,XPA,KDM6A,SOS1
GO Process	GO:0055123	Digestive system development	6	140	0.93	0.0056	RB1,NOTCH1,KIT,INSR,TGFBR2,CHD8
GO Process	GO:0009725	Response to hormone	14	849	0.51	0.0060	MAPK1,PLOD3,RORA,PIK3CA,RB1,CCNA2,NOTCH1,KIT,INSR,ARID1A,TGFBR2,THRB,SOS1,GNB1
GO Process	GO:0007420	Brain development	13	745	0.54	0.0062	RORA,TP53,NOTCH1,EZH2,ARID1A,PSEN1,TGFBR2,POU3F3,KDM2B,CTNND1,CHD8,SOS1,PBX1
GO Process	GO:0043254	Regulation of protein-containing complex assembly	10	451	0.64	0.0062	ERCC1,RAF1,ARFGEF1,TUBB4A,RB1,TP53,DDB1,XPA,CUL4B,GTF2H5
GO Process	GO:0001654	Eye development	9	365	0.69	0.0063	ARID1A,PSEN1,TGFBR2,KDM2B,THRB,SOS1,SMARCA4,PBX1,GNB1
GO Process	GO:0009411	Response to uv	6	144	0.92	0.0063	ERCC1,TP53,DDB1,UBE2A,XPA,CUL4B
GO Process	GO:0043470	Regulation of carbohydrate catabolic process	5	90	2023-04-01	0.0065	NCOR1,TP53,INSR,PSEN1,TPR
GO Process	GO:0051402	Neuron apoptotic process	4	46	1.24	0.0065	RB1,TP53,PSEN1,THRB
GO Process	GO:0006352	DNA-templated transcription, initiation	7	214	0.81	0.0070	RORA,NOTCH1,UBTF,CDK8,THRB,SMARCA4,GTF2H5
GO Process	GO:2000269	Regulation of fibroblast apoptotic process	3	17	1.54	0.0072	PIK3CA,TP53,CHD8
GO Process	GO:0006109	Regulation of carbohydrate metabolic process	7	216	0.81	0.0073	RORA,NCOR1,TP53,DDB1,INSR,PSEN1,TPR
GO Process	GO:0051093	Negative regulation of developmental process	15	983	0.48	0.0073	DLL3,MAPK1,RORA,AKT3,RB1,TP53,PRDM16,NOTCH1,EIF2AK3,EZH2,PSEN1,TBX1,TGFBR2,THRB,PBX1
GO Process	GO:1902808	Positive regulation of cell cycle g1/s phase transition	4	48	1.22	0.0073	CCND2,KMT2E,EZH2,CUL4B
GO Process	GO:0007417	Central nervous system development	15	988	0.48	0.0076	MAPK1,RORA,TP53,NOTCH1,EZH2,ARID1A,PSEN1,TBX1,TGFBR2,POU3F3,KDM2B,CTNND1,CHD8,SOS1,PBX1
GO Process	GO:0031399	Regulation of protein modification process	22	1870	0.37	0.0079	MAPK1,RAF1,CCND2,ARFGEF1,PIK3CA,CBL,RB1,NCOR1,TP53,CCNA2,NOTCH1,KIT,INSR,EIF2AK3,KMT2E,TRAF7,EZH2,PSEN1,TBX1,TGFBR2,CCDC88C,ASH1L
GO Process	GO:0035518	Histone h2a monoubiquitination	3	18	1.52	0.0081	DDB1,KDM2B,CUL4B
GO Process	GO:0001701	In utero embryonic development	9	382	0.67	0.0083	MAPK1,PLOD3,TP53,PLK4,NOTCH1,TGFBR2,UBE2A,KDM6A,CHD8
GO Process	GO:0016032	Viral process	13	776	0.52	0.0085	MAPK1,RB1,TP53,CCNA2,ITGB6,DDB1,INSR,TPR,HNRNPK,DYNC1I2,NEDD4L,SATB1,MPDZ
GO Process	GO:0048562	Embryonic organ morphogenesis	8	301	0.72	0.0087	MAPK1,NOTCH1,ARID1A,PSEN1,TBX1,TGFBR2,KDM2B,KDM6A
GO Process	GO:0090305	Nucleic acid phosphodiester bond hydrolysis	8	302	0.72	0.0088	ERCC1,DDB1,DNA2,LAS1L,XPA,CUL4B,PARN,GTF2H5
GO Process	GO:2000045	Regulation of g1/s transition of mitotic cell cycle	6	156	0.88	0.0088	CCND2,RB1,TP53,KMT2E,EZH2,CUL4B
GO Process	GO:0043066	Negative regulation of apoptotic process	14	893	0.49	0.0090	RAF1,CCND2,PIK3CA,CBL,RB1,TP53,NOTCH1,DDB1,PSEN1,TBX1,POU3F3,HNRNPK,KDM2B,CHD8
GO Process	GO:0048468	Cell development	20	1629	0.38	0.0092	ERCC1,MAPK1,PQBP1,PLOD3,ARFGEF1,PIK3CA,RB1,NOTCH1,KIT,EIF2AK3,PSEN1,TBX1,CASC5,TGFBR2,DEAF1,CCDC88C,THRB,CUL4B,SOS1,PBX1
GO Process	GO:0048585	Negative regulation of response to stimulus	20	1636	0.38	0.0097	ERCC1,DLL3,RAF1,RORA,AKT3,CBL,RB1,NCOR1,TP53,PRDM16,NOTCH1,EZH2,PSEN1,TRAIP,TGFBR2,CCDC88C,ASH1L,CTNND1,CHD8,SMARCA4
GO Process	GO:0007166	Cell surface receptor signaling pathway	25	2325	0.33	0.0099	DLL3,MAPK1,RAF1,RORA,PIK3CA,CBL,TP53,NOTCH1,ITGB6,KIT,DDB1,INSR,EIF2AK3,PSEN1,TGFBR2,NRAS,KDM6A,CCDC88C,CTNND1,CHD8,SOS1,SMARCA4,PBX1,HES7,GNB1
GO Process	GO:0000002	Mitochondrial genome maintenance	3	20	1.47	0.0101	AKT3,TP53,DNA2
GO Process	GO:0042127	Regulation of cell population proliferation	20	1642	0.38	0.0101	MAPK1,RAF1,CCND2,AKT3,RB1,TP53,CCNA2,NOTCH1,KIT,INSR,EZH2,TBX1,TGFBR2,POU3F3,NRAS,UBE2A,KDM2B,DEAF1,SOS1,PBX1
GO Process	GO:0051239	Regulation of multicellular organismal process	31	3227	0.28	0.0104	DLL3,MAPK1,PQBP1,RORA,AKT3,PIK3CA,KIAA1109,RB1,TP53,PRDM16,NOTCH1,ITGB6,KIT,INSR,EIF2AK3,KMT2E,EZH2,PSEN1,TRAIP,TBX1,TGFBR2,HNRNPK,KDM2B,DEAF1,THRB,NEDD4L,SOS1,TCF12,SOX5,PBX1,HES7
GO Process	GO:0071214	Cellular response to abiotic stimulus	8	313	0.7	0.0108	ERCC1,TP53,DDB1,RAB11B,XPA,CUL4B,GTF2H5,GNB1
GO Process	GO:0030878	Thyroid gland development	3	21	1.45	0.0114	MAPK1,RAF1,TBX1
GO Process	GO:0045943	Positive regulation of transcription by rna polymerase i	3	21	1.45	0.0114	UBTF,EIF2AK3,SMARCA4
GO Process	GO:0008284	Positive regulation of cell population proliferation	14	919	0.48	0.0115	MAPK1,CCND2,AKT3,CCNA2,NOTCH1,KIT,INSR,EZH2,TBX1,TGFBR2,POU3F3,NRAS,UBE2A,PBX1
GO Process	GO:0051338	Regulation of transferase activity	15	1036	0.46	0.0115	MAPK1,RAF1,CCND2,PIK3CA,CBL,RB1,TP53,CCNA2,KIT,INSR,TRAF7,EZH2,PSEN1,TGFBR2,PARN
GO Process	GO:0051704	Multi-organism process	15	1036	0.46	0.0115	ERCC1,MAPK1,NOTCH1,KIT,ARID1A,CASC5,TGFBR2,TPR,UBE2A,KDM2B,DEAF1,ASH1L,THRB,SOS1,PARN
GO Process	GO:0043010	Camera-type eye development	8	318	0.7	0.0117	ARID1A,PSEN1,TGFBR2,KDM2B,THRB,SOS1,SMARCA4,GNB1
GO Process	GO:0001568	Blood vessel development	10	500	0.6	0.0119	MAPK1,RORA,PIK3CA,NOTCH1,EIF2AK3,ARID1A,PSEN1,TBX1,TGFBR2,SOS1
GO Process	GO:0009966	Regulation of signal transduction	30	3107	0.28	0.0120	DLL3,MAPK1,RAF1,RORA,ARFGEF1,PIK3CA,CBL,RB1,NCOR1,TP53,PRDM16,NOTCH1,KIT,INSR,EIF2AK3,TRAF7,EZH2,PSEN1,TRAIP,TBX1,DNA2,TGFBR2,HNRNPK,CNKSR2,CCDC88C,ASH1L,CTNND1,CHD8,SOS1,SMARCA4
GO Process	GO:0045859	Regulation of protein kinase activity	13	812	0.5	0.0120	MAPK1,RAF1,CCND2,PIK3CA,CBL,RB1,CCNA2,KIT,INSR,TRAF7,EZH2,PSEN1,TGFBR2
GO Process	GO:0035162	Embryonic hemopoiesis	3	22	1.43	0.0125	KIT,TGFBR2,PBX1
GO Process	GO:0003205	Cardiac chamber development	6	171	0.84	0.0129	TP53,NOTCH1,ARID1A,TBX1,TGFBR2,SOS1
GO Process	GO:1901564	Organonitrogen compound metabolic process	43	5244	0.21	0.0129	MAPK1,PLOD3,RAF1,RORA,AKT3,PIK3CA,CBL,TP53,PRDM16,PLK4,CCNA2,KIT,DDB1,INSR,ESCO2,EIF2AK3,KMT2E,TRAF7,EZH2,PSEN1,TRAIP,RAB11B,SLC25A15,TGFBR2,TRRAP,TPR,NRAS,UBE2A,KDM5C,KDM2B,KDM6A,CDK8,ASH1L,BCKDK,NEDD4L,CUL4B,TET3,SOS1,MMADHC,SATB1,KAT8,SLC16A2,GTF2H5
GO Process	GO:1901701	Cellular response to oxygen-containing compound	15	1055	0.45	0.0135	MAPK1,RAF1,RORA,PIK3CA,TP53,CCNA2,INSR,C10orf2,EZH2,PSEN1,TBX1,RAB11B,SMARCD1,SOS1,GNB1
GO Process	GO:0051246	Regulation of protein metabolic process	28	2828	0.29	0.0136	MAPK1,RAF1,CCND2,ARFGEF1,PIK3CA,CBL,RB1,NCOR1,TP53,CCNA2,UPF3B,NOTCH1,KIT,DDB1,INSR,EIF2AK3,KMT2E,TRAF7,EZH2,PSEN1,TBX1,TGFBR2,TPR,HNRNPK,CCDC88C,ASH1L,NEDD4L,CUL4B
GO Process	GO:0000715	Nucleotide-excision repair, dna damage recognition	3	23	1.41	0.0138	DDB1,XPA,CUL4B
GO Process	GO:0043586	Tongue development	3	23	1.41	0.0138	PRDM16,KIT,TBX1
GO Process	GO:0009743	Response to carbohydrate	6	174	0.83	0.0139	ERCC1,RAF1,PIK3CA,C10orf2,RAB11B,TGFBR2
GO Process	GO:0003006	Developmental process involved in reproduction	14	945	0.47	0.0143	ERCC1,MAPK1,CBL,PLK4,NOTCH1,KIT,INSR,ARID1A,CASC5,KDM2B,DEAF1,ASH1L,PBX1,CSDE1
GO Process	GO:0034728	Nucleosome organization	6	176	0.83	0.0144	SMARCC2,ARID1A,SMARCE1,CASC5,SMARCD1,SMARCA4
GO Process	GO:1901700	Response to oxygen-containing compound	19	1567	0.38	0.0144	ERCC1,MAPK1,RAF1,RORA,PIK3CA,CBL,TP53,CCNA2,NOTCH1,INSR,C10orf2,EZH2,PSEN1,TBX1,RAB11B,TGFBR2,SMARCD1,SOS1,GNB1
GO Process	GO:0045596	Negative regulation of cell differentiation	12	728	0.51	0.0154	DLL3,MAPK1,RORA,RB1,TP53,PRDM16,NOTCH1,EZH2,PSEN1,TBX1,THRB,PBX1
GO Process	GO:0071900	Regulation of protein serine/threonine kinase activity	10	521	0.58	0.0155	MAPK1,RAF1,CCND2,RB1,CCNA2,KIT,INSR,TRAF7,EZH2,PSEN1
GO Process	GO:0010033	Response to organic substance	29	3011	0.28	0.0156	ERCC1,MAPK1,PQBP1,PLOD3,RAF1,RORA,PIK3CA,CBL,RB1,TP53,CCNA2,NOTCH1,KIT,INSR,EIF2AK3,C10orf2,EZH2,ARID1A,PSEN1,TBX1,RAB11B,TGFBR2,TPR,SMARCD1,THRB,SOS1,SMARCA4,SOX5,GNB1
GO Process	GO:0001775	Cell activation	15	1075	0.44	0.0157	ERCC1,MAPK1,RAF1,RORA,PIK3CA,CBL,TP53,KIT,KMT2E,PSEN1,TUBB,TGFBR2,NRAS,SATB1,GNB1
GO Process	GO:0016070	RNA metabolic process	19	1584	0.37	0.0160	PQBP1,RORA,TP53,UPF3B,NOTCH1,UBTF,C10orf2,DNA2,LAS1L,HNRNPK,CDK8,DEAF1,ASH1L,THRB,PARN,SMARCA4,SOX5,GTF2H5,CSDE1
GO Process	GO:0070988	Demethylation	4	63	2023-01-01	0.0161	KDM5C,KDM2B,KDM6A,TET3
GO Process	GO:0001947	Heart looping	4	64	2023-09-01	0.0170	NOTCH1,PSEN1,TBX1,TGFBR2
GO Process	GO:0034502	Protein localization to chromosome	4	64	2023-09-01	0.0170	RB1,ESCO2,EZH2,CASC5
GO Process	GO:0035019	Somatic stem cell population maintenance	4	65	2023-09-01	0.0178	RAF1,PRDM16,KIT,PBX1
GO Process	GO:0044087	Regulation of cellular component biogenesis	14	971	0.45	0.0178	ERCC1,RAF1,ARFGEF1,TUBB4A,RB1,TP53,PLK4,NOTCH1,KIT,DDB1,TPR,XPA,CUL4B,GTF2H5
GO Process	GO:0044703	Multi-organism reproductive process	14	971	0.45	0.0178	ERCC1,MAPK1,NOTCH1,KIT,ARID1A,CASC5,TGFBR2,UBE2A,KDM2B,DEAF1,ASH1L,THRB,SOS1,PARN
GO Process	GO:0033993	Response to lipid	13	858	0.48	0.0183	MAPK1,RORA,CBL,RB1,CCNA2,NOTCH1,EZH2,ARID1A,TBX1,TGFBR2,SMARCD1,THRB,GNB1
GO Process	GO:0071902	Positive regulation of protein serine/threonine kinase activity	8	348	0.66	0.0189	MAPK1,RAF1,CCND2,KIT,INSR,TRAF7,EZH2,PSEN1
GO Process	GO:0042593	Glucose homeostasis	6	188	0.8	0.0193	RAF1,PIK3CA,INSR,C10orf2,RAB11B,BCKDK
GO Process	GO:0043406	Positive regulation of map kinase activity	7	265	0.72	0.0194	MAPK1,RAF1,KIT,INSR,TRAF7,EZH2,PSEN1
GO Process	GO:0046824	Positive regulation of nucleocytoplasmic transport	4	67	2023-07-01	0.0194	MAPK1,TP53,PSEN1,TPR
GO Process	GO:1903578	Regulation of atp metabolic process	5	122	0.91	0.0195	NCOR1,TP53,INSR,PSEN1,TPR
GO Process	GO:0014066	Regulation of phosphatidylinositol 3-kinase signaling	5	123	0.9	0.0201	MAPK1,PIK3CA,CBL,KIT,INSR
GO Process	GO:0036293	Response to decreased oxygen levels	8	354	0.65	0.0206	RAF1,RORA,CBL,TP53,CCNA2,NOTCH1,TGFBR2,GNB1
GO Process	GO:0070076	Histone lysine demethylation	3	28	1.33	0.0211	KDM5C,KDM2B,KDM6A
GO Process	GO:0048511	Rhythmic process	7	271	0.71	0.0215	RORA,NCOR1,TP53,DDB1,EZH2,KDM5C,HES7
GO Process	GO:0002376	Immune system process	25	2481	0.3	0.0216	ERCC1,MAPK1,PQBP1,RAF1,KIF11,RORA,PIK3CA,CBL,RB1,TP53,NOTCH1,KIT,ESCO2,KMT2E,PSEN1,TBX1,TUBB,TGFBR2,NRAS,DYNC1I2,SOS1,TCF12,SATB1,PBX1,KAT8
GO Process	GO:0007386	Compartment pattern specification	2	5	2023-09-01	0.0216	DLL3,NOTCH1
GO Process	GO:0034349	Glial cell apoptotic process	2	5	2023-09-01	0.0216	RB1,TP53
GO Process	GO:0045860	Positive regulation of protein kinase activity	10	550	0.56	0.0216	MAPK1,RAF1,CCND2,PIK3CA,KIT,INSR,TRAF7,EZH2,PSEN1,TGFBR2
GO Process	GO:0038127	ERBB signaling pathway	4	70	2023-05-01	0.0218	MAPK1,PIK3CA,CBL,SOS1
GO Process	GO:0120036	Plasma membrane bounded cell projection organization	15	1122	0.42	0.0223	MAPK1,PQBP1,ARFGEF1,PIK3CA,TUBB4A,RB1,PLK4,NOTCH1,KIT,INSR,PSEN1,TUBB,DYNC1I2,CUL4B,SOS1
GO Process	GO:0071333	Cellular response to glucose stimulus	4	71	2023-05-01	0.0226	RAF1,PIK3CA,C10orf2,RAB11B
GO Process	GO:0003206	Cardiac chamber morphogenesis	5	128	0.89	0.0228	TP53,NOTCH1,TBX1,TGFBR2,SOS1
GO Process	GO:0048565	Digestive tract development	5	128	0.89	0.0228	RB1,NOTCH1,KIT,TGFBR2,CHD8
GO Process	GO:0036294	Cellular response to decreased oxygen levels	6	199	0.78	0.0240	RORA,CBL,TP53,CCNA2,NOTCH1,GNB1
GO Process	GO:0051094	Positive regulation of developmental process	17	1389	0.38	0.0245	MAPK1,AKT3,RB1,TP53,PRDM16,NOTCH1,KIT,CDH15,INSR,EZH2,PSEN1,TBX1,TGFBR2,KDM2B,NEDD4L,TCF12,SOX5
GO Process	GO:0060411	Cardiac septum morphogenesis	4	74	2023-03-01	0.0257	TP53,NOTCH1,TBX1,TGFBR2
GO Process	GO:0008584	Male gonad development	5	133	0.87	0.0261	ERCC1,CBL,KIT,INSR,CSDE1
GO Process	GO:0031100	Animal organ regeneration	4	75	2023-02-01	0.0263	CCNA2,NOTCH1,EZH2,TGFBR2
GO Process	GO:0040008	Regulation of growth	11	676	0.51	0.0263	MAPK1,PIK3CA,KIAA1109,RB1,TP53,NOTCH1,INSR,TGFBR2,KDM2B,NEDD4L,SMARCA4
GO Process	GO:0048872	Homeostasis of number of cells	6	204	0.76	0.0263	RB1,NOTCH1,KIT,KMT2E,EZH2,SOS1
GO Process	GO:1902531	Regulation of intracellular signal transduction	20	1807	0.34	0.0264	MAPK1,RAF1,RORA,ARFGEF1,PIK3CA,CBL,NCOR1,TP53,NOTCH1,KIT,INSR,EIF2AK3,TRAF7,EZH2,PSEN1,TBX1,DNA2,HNRNPK,ASH1L,SOS1
GO Process	GO:0000086	G2/M transition of mitotic cell cycle	5	134	0.87	0.0265	TUBB4A,PLK4,CCNA2,TUBB,DYNC1I2
GO Process	GO:0007610	Behavior	10	572	0.54	0.0265	MAPK1,NCOR1,TP53,KIT,INSR,PSEN1,TBX1,DEAF1,THRB,CHD8
GO Process	GO:0016310	Phosphorylation	16	1275	0.39	0.0265	MAPK1,RAF1,AKT3,PIK3CA,PLK4,CCNA2,KIT,INSR,EIF2AK3,TGFBR2,TRRAP,NRAS,CDK8,BCKDK,SOS1,GTF2H5
GO Process	GO:0043504	Mitochondrial dna repair	2	6	1.82	0.0265	TP53,DNA2
GO Process	GO:0060440	Trachea formation	2	6	1.82	0.0265	MAPK1,TGFBR2
GO Process	GO:0061419	Positive regulation of transcription from rna polymerase ii promoter in response to hypoxia	2	6	1.82	0.0265	TP53,NOTCH1
GO Process	GO:0032147	Activation of protein kinase activity	8	376	0.62	0.0270	MAPK1,RAF1,PIK3CA,KIT,INSR,TRAF7,PSEN1,TGFBR2
GO Process	GO:0050896	Response to stimulus	57	8046	0.15	0.0271	ERCC1,DLL3,MAPK1,PQBP1,PLOD3,RAF1,RORA,MCM4,AKT3,PIK3CA,CBL,RB1,TP53,CCNA2,NOTCH1,ITGB6,KIT,DDB1,INSR,ESCO2,EIF2AK3,C10orf2,EZH2,ARID1A,PSEN1,TRAIP,TBX1,RAB11B,TUBB,DNA2,TGFBR2,TRRAP,TPR,RIT1,NRAS,UBE2A,XPA,HNRNPK,KDM6A,CNKSR2,DEAF1,CCDC88C,SMARCD1,THRB,CTNND1,CHD8,NEDD4L,CUL4B,SOS1,TCF12,SMARCA4,SOX5,SATB1,PBX1,HES7,GTF2H5,GNB1
GO Process	GO:0048583	Regulation of response to stimulus	35	4114	0.23	0.0276	ERCC1,DLL3,MAPK1,PQBP1,RAF1,RORA,ARFGEF1,AKT3,PIK3CA,CBL,RB1,NCOR1,TP53,PRDM16,NOTCH1,KIT,INSR,EIF2AK3,TRAF7,EZH2,PSEN1,TRAIP,TBX1,DNA2,TGFBR2,TPR,NRAS,HNRNPK,CNKSR2,CCDC88C,ASH1L,CTNND1,CHD8,SOS1,SMARCA4
GO Process	GO:0009749	Response to glucose	5	138	0.85	0.0291	RAF1,PIK3CA,C10orf2,RAB11B,TGFBR2
GO Process	GO:1902533	Positive regulation of intracellular signal transduction	14	1041	0.42	0.0296	MAPK1,RAF1,ARFGEF1,PIK3CA,CBL,TP53,NOTCH1,KIT,INSR,TRAF7,EZH2,PSEN1,TBX1,SOS1
GO Process	GO:0048609	Multicellular organismal reproductive process	12	807	0.47	0.0307	ERCC1,MAPK1,NOTCH1,KIT,CASC5,UBE2A,KDM2B,DEAF1,ASH1L,THRB,SOS1,PARN
GO Process	GO:0060261	Positive regulation of transcription initiation from rna polymerase ii promoter	3	34	1.24	0.0311	ERCC1,TP53,XPA
GO Process	GO:0006110	Regulation of glycolytic process	4	81	0.99	0.0321	NCOR1,INSR,PSEN1,TPR
GO Process	GO:0043067	Regulation of programmed cell death	18	1569	0.36	0.0321	RAF1,CCND2,PIK3CA,CBL,RB1,TP53,NOTCH1,KIT,DDB1,EIF2AK3,TRAF7,PSEN1,TBX1,POU3F3,HNRNPK,KDM2B,CHD8,SOS1
GO Process	GO:0048589	Developmental growth	8	389	0.61	0.0321	ERCC1,TP53,NOTCH1,EZH2,TGFBR2,XPA,KDM6A,SOS1
GO Process	GO:1902749	Regulation of cell cycle g2/m phase transition	6	215	0.74	0.0321	TUBB4A,TP53,PLK4,TUBB,DYNC1I2,PBX1
GO Process	GO:2000270	Negative regulation of fibroblast apoptotic process	2	7	1.75	0.0321	PIK3CA,CHD8
GO Process	GO:2000973	Regulation of pro-b cell differentiation	2	7	1.75	0.0321	NOTCH1,SOS1
GO Process	GO:0017145	Stem cell division	3	35	1.23	0.0327	NOTCH1,KIT,SOX5
GO Process	GO:1900182	Positive regulation of protein localization to nucleus	4	82	0.98	0.0332	MAPK1,EIF2AK3,PSEN1,TPR
GO Process	GO:0051347	Positive regulation of transferase activity	11	705	0.49	0.0333	MAPK1,RAF1,CCND2,PIK3CA,KIT,INSR,TRAF7,EZH2,PSEN1,TGFBR2,PARN
GO Process	GO:0051960	Regulation of nervous system development	13	942	0.44	0.0346	DLL3,PQBP1,TP53,NOTCH1,KIT,EIF2AK3,EZH2,PSEN1,THRB,NEDD4L,TCF12,PBX1,HES7
GO Process	GO:1900087	Positive regulation of g1/s transition of mitotic cell cycle	3	36	1.22	0.0346	CCND2,KMT2E,CUL4B
GO Process	GO:0030099	Myeloid cell differentiation	6	221	0.73	0.0353	RB1,KIT,KMT2E,PSEN1,TGFBR2,KAT8
GO Process	GO:0035148	Tube formation	5	147	0.83	0.0357	NOTCH1,ARID1A,KDM2B,KDM6A,DEAF1
GO Process	GO:0050767	Regulation of neurogenesis	12	828	0.46	0.0359	DLL3,PQBP1,TP53,NOTCH1,KIT,EZH2,PSEN1,THRB,NEDD4L,TCF12,PBX1,HES7
GO Process	GO:0006361	Transcription initiation from rna polymerase i promoter	3	37	2023-02-01	0.0367	UBTF,SMARCA4,GTF2H5
GO Process	GO:0051568	Histone h3-k4 methylation	3	37	2023-02-01	0.0367	KDM6A,ASH1L,TET3
GO Process	GO:0035635	Entry of bacterium into host cell	2	8	1.69	0.0376	CBL,CTNND1
GO Process	GO:0035773	Insulin secretion involved in cellular response to glucose stimulus	2	8	1.69	0.0376	RAF1,RAB11B
GO Process	GO:0046533	Negative regulation of photoreceptor cell differentiation	2	8	1.69	0.0376	NOTCH1,THRB
GO Process	GO:0062043	Positive regulation of cardiac epithelial to mesenchymal transition	2	8	1.69	0.0376	NOTCH1,TGFBR2
GO Process	GO:0007167	Enzyme linked receptor protein signaling pathway	11	720	0.48	0.0377	MAPK1,RAF1,PIK3CA,CBL,TP53,KIT,INSR,EIF2AK3,PSEN1,TGFBR2,SOS1
GO Process	GO:0014068	Positive regulation of phosphatidylinositol 3-kinase signaling	4	87	0.96	0.0388	PIK3CA,CBL,KIT,INSR
GO Process	GO:0006366	Transcription by rna polymerase ii	8	406	0.59	0.0389	RORA,NOTCH1,CDK8,DEAF1,ASH1L,THRB,SOX5,GTF2H5
GO Process	GO:0051961	Negative regulation of nervous system development	7	313	0.65	0.0391	DLL3,TP53,NOTCH1,EIF2AK3,PSEN1,THRB,PBX1
GO Process	GO:0043408	Regulation of mapk cascade	11	725	0.48	0.0394	MAPK1,RAF1,NCOR1,NOTCH1,KIT,INSR,TRAF7,EZH2,PSEN1,TBX1,ASH1L
GO Process	GO:0010675	Regulation of cellular carbohydrate metabolic process	5	153	0.81	0.0407	RORA,NCOR1,TP53,DDB1,INSR
GO Process	GO:0030902	Hindbrain development	5	154	0.81	0.0417	RORA,TP53,EZH2,PSEN1,KDM2B
GO Process	GO:0051147	Regulation of muscle cell differentiation	5	154	0.81	0.0417	NOTCH1,KIT,CDH15,EZH2,TBX1
GO Process	GO:0001843	Neural tube closure	4	90	0.94	0.0429	ARID1A,KDM2B,KDM6A,DEAF1
GO Process	GO:0002244	Hematopoietic progenitor cell differentiation	4	90	0.94	0.0429	TP53,KIT,ESCO2,PSEN1
GO Process	GO:0001188	RNA polymerase I preinitiation complex assembly	2	9	1.64	0.0435	UBTF,SMARCA4
GO Process	GO:0003344	Pericardium morphogenesis	2	9	1.64	0.0435	NOTCH1,SOS1
GO Process	GO:0006264	Mitochondrial dna replication	2	9	1.64	0.0435	C10orf2,DNA2
GO Process	GO:0007169	Transmembrane receptor protein tyrosine kinase signaling pathway	9	518	0.54	0.0435	MAPK1,RAF1,PIK3CA,CBL,KIT,INSR,EIF2AK3,PSEN1,SOS1
GO Process	GO:0010467	Gene expression	21	2056	0.31	0.0435	PQBP1,RORA,TP53,UPF3B,NOTCH1,ITGB6,KIT,UBTF,C10orf2,PSEN1,TPR,LAS1L,HNRNPK,CDK8,DEAF1,ASH1L,THRB,PARN,SMARCA4,SOX5,GTF2H5
GO Process	GO:0042473	Outer ear morphogenesis	2	9	1.64	0.0435	MAPK1,TBX1
GO Process	GO:0048863	Stem cell differentiation	5	156	0.8	0.0435	MAPK1,TP53,NOTCH1,KIT,TBX1
GO Process	GO:0060021	Roof of mouth development	4	91	0.94	0.0435	PRDM16,TBX1,TGFBR2,SOS1
GO Process	GO:0060982	Coronary artery morphogenesis	2	9	1.64	0.0435	NOTCH1,TBX1
GO Process	GO:0032270	Positive regulation of cellular protein metabolic process	18	1635	0.34	0.0444	MAPK1,RAF1,CCND2,ARFGEF1,PIK3CA,RB1,TP53,UPF3B,NOTCH1,KIT,INSR,EIF2AK3,KMT2E,TRAF7,EZH2,PSEN1,TBX1,TGFBR2
GO Process	GO:0042307	Positive regulation of protein import into nucleus	3	41	1.16	0.0446	MAPK1,PSEN1,TPR
GO Process	GO:0071396	Cellular response to lipid	9	528	0.53	0.0484	MAPK1,RORA,RB1,CCNA2,ARID1A,TBX1,SMARCD1,THRB,GNB1
GO Process	GO:0006367	Transcription initiation from rna polymerase ii promoter	5	162	0.79	0.0488	RORA,NOTCH1,CDK8,THRB,GTF2H5
GO Process	GO:0097711	Ciliary basal body-plasma membrane docking	4	95	0.92	0.0491	TUBB4A,PLK4,TUBB,DYNC1I2
GO Process	GO:0034654	Nucleobase-containing compound biosynthetic process	13	995	0.41	0.0497	MAPK1,RORA,TP53,NOTCH1,UBTF,C10orf2,CDK8,DEAF1,ASH1L,THRB,SMARCA4,SOX5,GTF2H5
GO Process	GO:0048103	Somatic stem cell division	2	10	2023-06-01	0.0497	NOTCH1,KIT
GO Process	GO:0060043	Regulation of cardiac muscle cell proliferation	3	43	1.14	0.0497	MAPK1,NOTCH1,TGFBR2
GO Process	GO:1990535	Neuron projection maintenance	2	10	2023-06-01	0.0497	INSR,PSEN1
GO Molecular Function
GO Function	GO:0003677	DNA binding	40	2470	0.51	1.36e-08	ERCC1,MAPK1,PQBP1,ERF,RORA,MCM4,SMARCC2,RB1,NCOR1,TP53,PRDM16,NOTCH1,DDB1,UBTF,C10orf2,EZH2,ARID1A,SMARCE1,TBX1,DNA2,POU3F3,ZNF292,XPA,KDM5C,HNRNPK,KDM2B,KDM6A,DEAF1,PAX3,ASH1L,THRB,CHD8,TET3,SOS1,TCF12,SMARCA4,SOX5,SATB1,PBX1,HES7
GO Function	GO:0097159	Organic cyclic compound binding	63	5916	0.32	1.36e-08	ERCC1,MAPK1,PQBP1,ERF,RAF1,ABCB7,KIF11,RORA,MCM4,AKT3,PIK3CA,TUBB4A,SMARCC2,RB1,NCOR1,TP53,PRDM16,PLK4,UPF3B,NOTCH1,KIT,DDB1,UBTF,INSR,EIF2AK3,C10orf2,EZH2,ARID1A,SMARCE1,TBX1,RAB11B,TUBB,DNA2,TGFBR2,POU3F3,TPR,RIT1,NRAS,ZNF292,UBE2A,LAS1L,XPA,KDM5C,HNRNPK,KDM2B,KDM6A,CDK8,DEAF1,PAX3,ASH1L,BCKDK,THRB,CHD8,TET3,SOS1,PARN,TCF12,SMARCA4,SOX5,SATB1,PBX1,HES7,CSDE1
GO Function	GO:1901363	Heterocyclic compound binding	63	5831	0.33	1.36e-08	ERCC1,MAPK1,PQBP1,ERF,RAF1,ABCB7,KIF11,RORA,MCM4,AKT3,PIK3CA,TUBB4A,SMARCC2,RB1,NCOR1,TP53,PRDM16,PLK4,UPF3B,NOTCH1,KIT,DDB1,UBTF,INSR,EIF2AK3,C10orf2,EZH2,ARID1A,SMARCE1,TBX1,RAB11B,TUBB,DNA2,TGFBR2,POU3F3,TPR,RIT1,NRAS,ZNF292,UBE2A,LAS1L,XPA,KDM5C,HNRNPK,KDM2B,KDM6A,CDK8,DEAF1,PAX3,ASH1L,BCKDK,THRB,CHD8,TET3,SOS1,PARN,TCF12,SMARCA4,SOX5,SATB1,PBX1,HES7,CSDE1
GO Function	GO:0140110	Transcription regulator activity	29	1657	0.54	1.73e-06	PQBP1,ERF,RORA,SMARCC2,RB1,NCOR1,TP53,PRDM16,NOTCH1,UBTF,EZH2,ARID1A,SMARCE1,TBX1,TRRAP,POU3F3,ZNF292,HNRNPK,DEAF1,PAX3,ASH1L,SMARCD1,THRB,TCF12,SMARCA4,SOX5,SATB1,PBX1,HES7
GO Function	GO:0043565	Sequence-specific dna binding	25	1331	0.57	6.10e-06	ERF,RORA,MCM4,RB1,NCOR1,TP53,PRDM16,NOTCH1,UBTF,EZH2,TBX1,POU3F3,HNRNPK,KDM2B,KDM6A,DEAF1,PAX3,THRB,TET3,TCF12,SMARCA4,SOX5,SATB1,PBX1,HES7
GO Function	GO:0003676	Nucleic acid binding	45	3947	0.35	7.70e-06	ERCC1,MAPK1,PQBP1,ERF,RORA,MCM4,SMARCC2,RB1,NCOR1,TP53,PRDM16,UPF3B,NOTCH1,DDB1,UBTF,C10orf2,EZH2,ARID1A,SMARCE1,TBX1,DNA2,POU3F3,TPR,ZNF292,LAS1L,XPA,KDM5C,HNRNPK,KDM2B,KDM6A,DEAF1,PAX3,ASH1L,THRB,CHD8,TET3,SOS1,PARN,TCF12,SMARCA4,SOX5,SATB1,PBX1,HES7,CSDE1
GO Function	GO:0005488	Binding	88	12516	0.14	8.88e-06	ERCC1,DLL3,MAPK1,PQBP1,ERF,PLOD3,RAF1,ABCB7,KIF11,CCND2,RORA,MCM4,ARFGEF1,AKT3,PIK3CA,CBL,TUBB4A,SMARCC2,RB1,NCOR1,TP53,PRDM16,PLK4,CCNA2,UPF3B,NOTCH1,ITGB6,KIT,CDH15,DDB1,UBTF,INSR,ESCO2,EIF2AK3,C10orf2,KMT2E,TRAF7,EZH2,ARID1A,SMARCE1,PSEN1,TRAIP,TBX1,RAB11B,TUBB,DNA2,TGFBR2,POU3F3,TPR,RIT1,NRAS,ZNF292,UBE2A,LAS1L,XPA,KDM5C,HNRNPK,KDM2B,KDM6A,CNKSR2,CDK8,DEAF1,CCDC88C,PAX3,ASH1L,BCKDK,SMARCD1,TH…
GO Function	GO:0019904	Protein domain specific binding	18	716	0.7	9.61e-06	ERCC1,CBL,RB1,TP53,CCNA2,KIT,DDB1,INSR,PSEN1,TUBB,POU3F3,XPA,HNRNPK,CCDC88C,PAX3,CHD8,SOS1,TCF12
GO Function	GO:0003682	Chromatin binding	16	570	0.74	1.30e-05	ERCC1,NCOR1,TP53,NOTCH1,UBTF,EZH2,ARID1A,SMARCE1,TPR,KDM6A,ASH1L,SMARCD1,THRB,CHD8,SATB1,NCAPD3
GO Function	GO:0003690	Double-stranded dna binding	22	1156	0.58	2.29e-05	MAPK1,PQBP1,RORA,MCM4,RB1,NCOR1,TP53,NOTCH1,UBTF,EZH2,TBX1,HNRNPK,KDM2B,KDM6A,DEAF1,THRB,TCF12,SMARCA4,SOX5,SATB1,PBX1,HES7
GO Function	GO:0005515	Protein binding	61	7026	0.23	5.64e-05	ERCC1,DLL3,MAPK1,RAF1,KIF11,CCND2,RORA,ARFGEF1,PIK3CA,CBL,SMARCC2,RB1,NCOR1,TP53,PRDM16,PLK4,CCNA2,NOTCH1,ITGB6,KIT,CDH15,DDB1,UBTF,INSR,EIF2AK3,C10orf2,KMT2E,ARID1A,SMARCE1,PSEN1,TBX1,RAB11B,TUBB,TGFBR2,POU3F3,TPR,RIT1,UBE2A,XPA,HNRNPK,KDM6A,CNKSR2,CCDC88C,PAX3,SMARCD1,THRB,DYNC1I2,CTNND1,CHD8,NEDD4L,CUL4B,SOS1,PARN,TCF12,SMARCA4,PBX1,KAT8,NCAPD3,MPDZ,HES7,GNB1
GO Function	GO:0008134	Transcription factor binding	16	672	0.67	8.66e-05	ERCC1,MAPK1,RORA,RB1,NCOR1,TP53,PRDM16,ARID1A,SMARCE1,TBX1,THRB,TCF12,SMARCA4,PBX1,KAT8,HES7
GO Function	GO:0019899	Enzyme binding	30	2239	0.42	9.95e-05	MAPK1,RAF1,KIF11,CCND2,ARFGEF1,CBL,RB1,NCOR1,TP53,CCNA2,NOTCH1,KIT,EIF2AK3,C10orf2,KMT2E,PSEN1,TUBB,TGFBR2,TPR,UBE2A,CNKSR2,CCDC88C,THRB,CTNND1,CUL4B,SOS1,PARN,SMARCA4,KAT8,GNB1
GO Function	GO:1990837	Sequence-specific double-stranded dna binding	20	1068	0.57	9.95e-05	RORA,MCM4,RB1,NCOR1,TP53,NOTCH1,UBTF,EZH2,TBX1,HNRNPK,KDM2B,KDM6A,DEAF1,THRB,TCF12,SMARCA4,SOX5,SATB1,PBX1,HES7
GO Function	GO:0000976	Transcription regulatory region sequence-specific dna binding	19	1028	0.56	0.00020	RORA,RB1,NCOR1,TP53,NOTCH1,UBTF,EZH2,TBX1,HNRNPK,KDM2B,KDM6A,DEAF1,THRB,TCF12,SMARCA4,SOX5,SATB1,PBX1,HES7
GO Function	GO:0000981	DNA-binding transcription factor activity, RNA polymerase II-specific	19	1022	0.57	0.00020	ERF,RORA,TP53,NOTCH1,UBTF,EZH2,TBX1,POU3F3,ZNF292,HNRNPK,DEAF1,PAX3,ASH1L,THRB,TCF12,SOX5,SATB1,PBX1,HES7
GO Function	GO:0098772	Molecular function regulator	37	3422	0.33	0.00040	PQBP1,ERF,RAF1,CCND2,RORA,ARFGEF1,PIK3CA,SMARCC2,RB1,NCOR1,TP53,PRDM16,CCNA2,NOTCH1,UBTF,EZH2,ARID1A,SMARCE1,TBX1,TRRAP,POU3F3,ZNF292,HNRNPK,DEAF1,CCDC88C,PAX3,ASH1L,SMARCD1,THRB,NEDD4L,SOS1,TCF12,SMARCA4,SOX5,SATB1,PBX1,HES7
GO Function	GO:0035639	Purine ribonucleoside triphosphate binding	25	1799	0.44	0.00046	MAPK1,RAF1,ABCB7,KIF11,MCM4,AKT3,PIK3CA,TUBB4A,TP53,PLK4,KIT,INSR,EIF2AK3,C10orf2,RAB11B,TUBB,DNA2,TGFBR2,RIT1,NRAS,UBE2A,CDK8,BCKDK,CHD8,SMARCA4
GO Function	GO:0032555	Purine ribonucleotide binding	25	1864	0.42	0.00081	MAPK1,RAF1,ABCB7,KIF11,MCM4,AKT3,PIK3CA,TUBB4A,TP53,PLK4,KIT,INSR,EIF2AK3,C10orf2,RAB11B,TUBB,DNA2,TGFBR2,RIT1,NRAS,UBE2A,CDK8,BCKDK,CHD8,SMARCA4
GO Function	GO:0003712	Transcription coregulator activity	13	571	0.65	0.0010	PQBP1,ERF,SMARCC2,RB1,NCOR1,PRDM16,EZH2,ARID1A,SMARCE1,TRRAP,SMARCD1,THRB,SMARCA4
GO Function	GO:0000977	RNA polymerase II transcription regulatory region sequence-specific DNA binding	16	878	0.56	0.0013	RORA,RB1,NCOR1,TP53,NOTCH1,EZH2,TBX1,HNRNPK,KDM2B,KDM6A,DEAF1,THRB,TCF12,SATB1,PBX1,HES7
GO Function	GO:0000166	Nucleotide binding	26	2119	0.38	0.0019	MAPK1,RAF1,ABCB7,KIF11,MCM4,AKT3,PIK3CA,TUBB4A,TP53,PLK4,KIT,INSR,EIF2AK3,C10orf2,RAB11B,TUBB,DNA2,TGFBR2,RIT1,NRAS,UBE2A,CDK8,BCKDK,CHD8,TET3,SMARCA4
GO Function	GO:0017111	Nucleoside-triphosphatase activity	14	760	0.56	0.0038	ABCB7,KIF11,MCM4,TUBB4A,C10orf2,RAB11B,TUBB,DNA2,RIT1,NRAS,DYNC1I2,CHD8,SMARCA4,GNB1
GO Function	GO:0097367	Carbohydrate derivative binding	26	2226	0.36	0.0039	MAPK1,RAF1,ABCB7,KIF11,MCM4,AKT3,PIK3CA,TUBB4A,TP53,PLK4,KIT,INSR,EIF2AK3,C10orf2,RAB11B,TUBB,DNA2,TGFBR2,RIT1,NRAS,UBE2A,CDK8,BCKDK,COL13A1,CHD8,SMARCA4
GO Function	GO:0005524	ATP binding	20	1464	0.43	0.0046	MAPK1,RAF1,ABCB7,KIF11,MCM4,AKT3,PIK3CA,TP53,PLK4,KIT,INSR,EIF2AK3,C10orf2,DNA2,TGFBR2,UBE2A,CDK8,BCKDK,CHD8,SMARCA4
GO Function	GO:0140096	Catalytic activity, acting on a protein	25	2116	0.37	0.0046	MAPK1,PLOD3,RAF1,AKT3,PIK3CA,CBL,PRDM16,PLK4,KIT,INSR,EIF2AK3,TRAF7,EZH2,PSEN1,TRAIP,TGFBR2,UBE2A,KDM5C,KDM2B,KDM6A,CDK8,ASH1L,BCKDK,NEDD4L,CUL4B
GO Function	GO:0003824	Catalytic activity	46	5486	0.22	0.0069	ERCC1,MAPK1,PLOD3,RAF1,ABCB7,KIF11,MCM4,AKT3,PIK3CA,CBL,TUBB4A,PRDM16,PLK4,KIT,INSR,ESCO2,EIF2AK3,C10orf2,TRAF7,EZH2,SMARCE1,PSEN1,TRAIP,RAB11B,TUBB,DNA2,TGFBR2,RIT1,NRAS,UBE2A,LAS1L,KDM5C,KDM2B,KDM6A,CDK8,ASH1L,BCKDK,DYNC1I2,CHD8,NEDD4L,CUL4B,TET3,PARN,SMARCA4,KAT8,GNB1
GO Function	GO:0019900	Kinase binding	13	742	0.54	0.0088	MAPK1,RAF1,KIF11,CCND2,CBL,RB1,TP53,CCNA2,TGFBR2,TPR,CNKSR2,CTNND1,PARN
GO Function	GO:0036094	Small molecule binding	27	2516	0.33	0.0088	MAPK1,PLOD3,RAF1,ABCB7,KIF11,MCM4,AKT3,PIK3CA,TUBB4A,TP53,PLK4,KIT,INSR,EIF2AK3,C10orf2,RAB11B,TUBB,DNA2,TGFBR2,RIT1,NRAS,UBE2A,CDK8,BCKDK,CHD8,TET3,SMARCA4
GO Function	GO:0071837	HMG box domain binding	3	16	1.57	0.0092	POU3F3,PAX3,TCF12
GO Function	GO:0051213	Dioxygenase activity	5	90	2023-04-01	0.0093	PLOD3,KDM5C,KDM2B,KDM6A,TET3
GO Function	GO:0001046	Core promoter sequence-specific dna binding	4	47	1.23	0.0097	TP53,UBTF,EZH2,SMARCA4
GO Function	GO:0019901	Protein kinase binding	12	653	0.56	0.0097	MAPK1,RAF1,KIF11,CCND2,CBL,TP53,CCNA2,TGFBR2,TPR,CNKSR2,CTNND1,PARN
GO Function	GO:0008094	DNA-dependent ATPase activity	5	93	2023-03-01	0.0101	MCM4,C10orf2,DNA2,CHD8,SMARCA4
GO Function	GO:0004672	Protein kinase activity	11	568	0.58	0.0114	MAPK1,RAF1,AKT3,PIK3CA,PLK4,KIT,INSR,EIF2AK3,TGFBR2,CDK8,BCKDK
GO Function	GO:0016740	Transferase activity	24	2170	0.34	0.0125	MAPK1,PLOD3,RAF1,AKT3,PIK3CA,CBL,PRDM16,PLK4,KIT,INSR,ESCO2,EIF2AK3,TRAF7,EZH2,SMARCE1,TRAIP,TGFBR2,UBE2A,CDK8,ASH1L,BCKDK,NEDD4L,CUL4B,KAT8
GO Function	GO:0003713	Transcription coactivator activity	8	316	0.7	0.0160	PQBP1,SMARCC2,RB1,PRDM16,ARID1A,SMARCE1,SMARCD1,SMARCA4
GO Function	GO:0003678	DNA helicase activity	4	63	2023-01-01	0.0242	MCM4,C10orf2,DNA2,CHD8
GO Function	GO:0035064	Methylated histone binding	4	63	2023-01-01	0.0242	KMT2E,CHD8,KAT8,NCAPD3
GO Function	GO:0043167	Ion binding	48	6188	0.19	0.0242	DLL3,MAPK1,PLOD3,RAF1,ABCB7,KIF11,RORA,MCM4,AKT3,PIK3CA,CBL,TUBB4A,TP53,PRDM16,PLK4,NOTCH1,KIT,CDH15,INSR,ESCO2,EIF2AK3,C10orf2,KMT2E,TRAF7,TRAIP,RAB11B,TUBB,DNA2,TGFBR2,RIT1,NRAS,ZNF292,UBE2A,XPA,KDM5C,KDM2B,KDM6A,CDK8,DEAF1,ASH1L,BCKDK,THRB,COL13A1,CHD8,TET3,PARN,SMARCA4,KAT8
GO Function	GO:0004674	Protein serine/threonine kinase activity	9	437	0.61	0.0260	MAPK1,RAF1,AKT3,PIK3CA,PLK4,EIF2AK3,TGFBR2,CDK8,BCKDK
GO Function	GO:0032452	Histone demethylase activity	3	27	1.34	0.0278	KDM5C,KDM2B,KDM6A
GO Function	GO:0043168	Anion binding	27	2805	0.28	0.0355	MAPK1,PLOD3,RAF1,ABCB7,KIF11,MCM4,AKT3,PIK3CA,TUBB4A,TP53,PLK4,KIT,INSR,EIF2AK3,C10orf2,RAB11B,TUBB,DNA2,TGFBR2,RIT1,NRAS,UBE2A,CDK8,BCKDK,COL13A1,CHD8,SMARCA4
GO Function	GO:0140297	DNA-binding transcription factor binding	8	366	0.64	0.0355	RB1,NCOR1,PRDM16,ARID1A,SMARCE1,TBX1,TCF12,SMARCA4
GO Function	GO:0031490	Chromatin dna binding	4	79	1.0	0.0457	NOTCH1,EZH2,KDM6A,THRB
GO Function	GO:0018024	Histone-lysine n-methyltransferase activity	3	34	1.24	0.0466	PRDM16,EZH2,ASH1L
GO Cellular Component
GO Component	GO:0005694	Chromosome	42	1712	0.69	9.09e-16	ERCC1,ERF,CCND2,RORA,MCM4,SMARCC2,RB1,NCOR1,TP53,PLK4,DDB1,ESCO2,KMT2E,EZH2,ARID1A,SMARCE1,PSEN1,TBX1,CASC5,DNA2,TRRAP,POU3F3,TPR,UBE2A,HNRNPK,KDM2B,KDM6A,DEAF1,PAX3,ASH1L,SMARCD1,THRB,TET3,SOS1,TCF12,SMARCA4,SOX5,SATB1,PBX1,KAT8,NCAPD3,HES7
GO Component	GO:0031981	Nuclear lumen	62	4733	0.41	5.89e-13	ERCC1,MAPK1,PQBP1,ERF,RAF1,CCND2,RORA,MCM4,ARFGEF1,SMARCC2,RB1,NCOR1,TP53,PRDM16,PLK4,CCNA2,UPF3B,NOTCH1,ITGB6,KIT,DDB1,UBTF,ESCO2,KMT2E,EZH2,ARID1A,SMARCE1,PSEN1,TRAIP,TBX1,CASC5,DNA2,TRRAP,POU3F3,TPR,UBE2A,LAS1L,XPA,KDM5C,HNRNPK,KDM2B,KDM6A,CDK8,DEAF1,PAX3,ASH1L,SMARCD1,THRB,CHD8,NEDD4L,CUL4B,PARN,TCF12,SMARCA4,SOX5,SATB1,PBX1,KAT8,WDR26,NCAPD3,HES7,GTF2H5
GO Component	GO:0043228	Non-membrane-bounded organelle	63	4889	0.41	5.89e-13	ERCC1,MAPK1,PQBP1,ERF,KIF11,CCND2,RORA,MCM4,ARFGEF1,TUBB4A,SMARCC2,RB1,NCOR1,TP53,PLK4,UPF3B,ITGB6,KIT,DDB1,UBTF,CKAP2L,ESCO2,C10orf2,KMT2E,EZH2,ARID1A,SMARCE1,PSEN1,TRAIP,TBX1,CASC5,TUBB,DNA2,TRRAP,POU3F3,TPR,UBE2A,LAS1L,HNRNPK,KDM2B,KDM6A,CDK8,DEAF1,CCDC88C,PAX3,ASH1L,SMARCD1,THRB,DYNC1I2,CTNND1,TET3,SOS1,PARN,TCF12,SMARCA4,SOX5,SATB1,PBX1,KAT8,NCAPD3,HES7,GTF2H5,CSDE1
GO Component	GO:0005654	Nucleoplasm	56	3973	0.44	1.12e-12	ERCC1,MAPK1,PQBP1,ERF,RAF1,CCND2,RORA,MCM4,ARFGEF1,SMARCC2,RB1,NCOR1,TP53,PRDM16,CCNA2,UPF3B,NOTCH1,ITGB6,DDB1,UBTF,ESCO2,KMT2E,EZH2,ARID1A,SMARCE1,PSEN1,CASC5,DNA2,TRRAP,POU3F3,TPR,UBE2A,LAS1L,XPA,KDM5C,HNRNPK,KDM2B,KDM6A,CDK8,DEAF1,PAX3,ASH1L,SMARCD1,THRB,CHD8,NEDD4L,CUL4B,PARN,TCF12,SMARCA4,SATB1,PBX1,KAT8,WDR26,NCAPD3,GTF2H5
GO Component	GO:0043232	Intracellular non-membrane-bounded organelle	62	4880	0.4	1.12e-12	ERCC1,MAPK1,PQBP1,ERF,KIF11,CCND2,RORA,MCM4,ARFGEF1,TUBB4A,SMARCC2,RB1,NCOR1,TP53,PLK4,UPF3B,ITGB6,KIT,DDB1,UBTF,CKAP2L,ESCO2,C10orf2,KMT2E,EZH2,ARID1A,SMARCE1,PSEN1,TRAIP,TBX1,CASC5,TUBB,DNA2,TRRAP,POU3F3,TPR,UBE2A,LAS1L,HNRNPK,KDM2B,KDM6A,CDK8,DEAF1,CCDC88C,PAX3,ASH1L,SMARCD1,THRB,DYNC1I2,TET3,SOS1,PARN,TCF12,SMARCA4,SOX5,SATB1,PBX1,KAT8,NCAPD3,HES7,GTF2H5,CSDE1
GO Component	GO:0070013	Intracellular organelle lumen	68	5857	0.36	1.12e-12	ERCC1,MAPK1,PQBP1,ERF,PLOD3,RAF1,CCND2,RORA,MCM4,ARFGEF1,SMARCC2,RB1,NCOR1,TP53,PRDM16,PLK4,CCNA2,UPF3B,NOTCH1,ITGB6,KIT,DDB1,UBTF,ESCO2,C10orf2,KMT2E,EZH2,ARID1A,SMARCE1,PSEN1,TRAIP,TBX1,CASC5,TUBB,DNA2,TRRAP,POU3F3,TPR,UBE2A,COL9A2,LAS1L,XPA,KDM5C,HNRNPK,KDM2B,KDM6A,CDK8,DEAF1,PAX3,ASH1L,BCKDK,SMARCD1,THRB,COL13A1,CHD8,NEDD4L,CUL4B,PARN,TCF12,SMARCA4,SOX5,SATB1,PBX1,KAT8,WDR26,NCAPD3,HES7,GTF2H5
GO Component	GO:0000228	Nuclear chromosome	32	1256	0.7	2.31e-12	ERCC1,ERF,RORA,MCM4,SMARCC2,RB1,NCOR1,TP53,DDB1,ESCO2,EZH2,ARID1A,SMARCE1,TBX1,DNA2,TRRAP,POU3F3,UBE2A,HNRNPK,KDM6A,DEAF1,PAX3,SMARCD1,THRB,TCF12,SMARCA4,SOX5,SATB1,PBX1,KAT8,NCAPD3,HES7
GO Component	GO:0000785	Chromatin	31	1220	0.7	6.55e-12	ERF,CCND2,RORA,SMARCC2,RB1,NCOR1,TP53,ESCO2,KMT2E,EZH2,ARID1A,SMARCE1,TBX1,TRRAP,POU3F3,UBE2A,HNRNPK,KDM6A,DEAF1,PAX3,SMARCD1,THRB,SOS1,TCF12,SMARCA4,SOX5,SATB1,PBX1,KAT8,NCAPD3,HES7
GO Component	GO:0000790	Nuclear chromatin	28	1048	0.72	4.33e-11	ERF,RORA,SMARCC2,RB1,NCOR1,TP53,ESCO2,EZH2,ARID1A,SMARCE1,TBX1,TRRAP,POU3F3,UBE2A,HNRNPK,KDM6A,DEAF1,PAX3,SMARCD1,THRB,TCF12,SMARCA4,SOX5,SATB1,PBX1,KAT8,NCAPD3,HES7
GO Component	GO:0032991	Protein-containing complex	59	5073	0.36	2.79e-10	ERCC1,MAPK1,KIF11,CCND2,MCM4,ARFGEF1,PIK3CA,CBL,SMARCC2,RB1,NCOR1,TP53,PRDM16,CCNA2,UPF3B,NOTCH1,ITGB6,KIT,CDH15,DDB1,INSR,KMT2E,TRAF7,EZH2,ARID1A,SMARCE1,PSEN1,TUBB,WDR37,TGFBR2,TRRAP,TPR,UBE2A,COL9A2,LAS1L,XPA,KDM5C,HNRNPK,KDM6A,CDK8,DEAF1,BCKDK,SMARCD1,THRB,DYNC1I2,COL13A1,CTNND1,CHD8,CUL4B,SOS1,TCF12,SMARCA4,PBX1,KAT8,WDR26,NCAPD3,GTF2H5,CSDE1,GNB1
GO Component	GO:0043231	Intracellular membrane-bounded organelle	87	10761	0.2	2.87e-10	ERCC1,MAPK1,PQBP1,ERF,PLOD3,RAF1,ABCB7,KIF11,CCND2,RORA,MCM4,ARFGEF1,AKT3,CBL,TUBB4A,KIAA1109,SMARCC2,RB1,NCOR1,TP53,PRDM16,PLK4,CCNA2,UPF3B,NOTCH1,ITGB6,KIT,CDH15,DDB1,UBTF,INSR,ESCO2,EIF2AK3,C10orf2,KMT2E,TRAF7,EZH2,ARID1A,SMARCE1,PSEN1,TRAIP,TBX1,CASC5,TUBB,SLC25A15,WDR37,DNA2,TRRAP,POU3F3,TPR,NRAS,ZNF292,UBE2A,COL9A2,LAS1L,XPA,KDM5C,HNRNPK,KDM2B,KDM6A,CDK8,DEAF1,PAX3,ASH1L,BCKDK,SMARCD1,THRB,…
GO Component	GO:0043229	Intracellular organelle	93	12528	0.17	3.60e-10	ERCC1,MAPK1,PQBP1,ERF,PLOD3,RAF1,ABCB7,KIF11,CCND2,RORA,MCM4,ARFGEF1,AKT3,CBL,TUBB4A,KIAA1109,SMARCC2,RB1,NCOR1,TP53,PRDM16,PLK4,CCNA2,UPF3B,NOTCH1,ITGB6,KIT,CDH15,DDB1,UBTF,INSR,CKAP2L,ESCO2,EIF2AK3,C10orf2,KMT2E,TRAF7,EZH2,ARID1A,SMARCE1,PSEN1,TRAIP,TBX1,RAB11B,CASC5,TUBB,SLC25A15,WDR37,DNA2,TRRAP,POU3F3,TPR,NRAS,ZNF292,UBE2A,COL9A2,LAS1L,XPA,KDM5C,HNRNPK,KDM2B,KDM6A,CDK8,DEAF1,CCDC88C,PAX3,ASH…
GO Component	GO:0005634	Nucleus	71	7390	0.28	9.75e-10	ERCC1,MAPK1,PQBP1,ERF,RAF1,KIF11,CCND2,RORA,MCM4,ARFGEF1,AKT3,TUBB4A,KIAA1109,SMARCC2,RB1,NCOR1,TP53,PRDM16,PLK4,CCNA2,UPF3B,NOTCH1,ITGB6,KIT,DDB1,UBTF,ESCO2,KMT2E,EZH2,ARID1A,SMARCE1,PSEN1,TRAIP,TBX1,CASC5,TUBB,WDR37,DNA2,TRRAP,POU3F3,TPR,ZNF292,UBE2A,LAS1L,XPA,KDM5C,HNRNPK,KDM2B,KDM6A,CDK8,DEAF1,PAX3,ASH1L,SMARCD1,THRB,CTNND1,CHD8,NEDD4L,CUL4B,TET3,PARN,TCF12,SMARCA4,SOX5,SATB1,PBX1,KAT8,WDR26,…
GO Component	GO:1902494	Catalytic complex	29	1328	0.64	1.33e-09	CCND2,PIK3CA,SMARCC2,RB1,NCOR1,CCNA2,DDB1,INSR,TRAF7,EZH2,ARID1A,SMARCE1,TRRAP,TPR,UBE2A,LAS1L,KDM5C,HNRNPK,KDM6A,BCKDK,SMARCD1,DYNC1I2,CHD8,CUL4B,SMARCA4,KAT8,WDR26,GTF2H5,GNB1
GO Component	GO:0043227	Membrane-bounded organelle	91	12427	0.16	7.92e-09	ERCC1,MAPK1,PQBP1,ERF,PLOD3,RAF1,ABCB7,KIF11,CCND2,RORA,MCM4,ARFGEF1,AKT3,CBL,TUBB4A,KIAA1109,SMARCC2,RB1,NCOR1,TP53,PRDM16,PLK4,CCNA2,UPF3B,NOTCH1,ITGB6,KIT,CDH15,DDB1,UBTF,INSR,ESCO2,EIF2AK3,C10orf2,KMT2E,TRAF7,EZH2,ARID1A,SMARCE1,PSEN1,TRAIP,TBX1,RAB11B,CASC5,TUBB,SLC25A15,WDR37,DNA2,TRRAP,POU3F3,TPR,NRAS,ZNF292,UBE2A,COL9A2,LAS1L,XPA,KDM5C,HNRNPK,KDM2B,KDM6A,CNKSR2,CDK8,DEAF1,PAX3,ASH1L,BCKDK…
GO Component	GO:0043226	Organelle	94	13515	0.14	1.84e-08	ERCC1,MAPK1,PQBP1,ERF,PLOD3,RAF1,ABCB7,KIF11,CCND2,RORA,MCM4,ARFGEF1,AKT3,CBL,TUBB4A,KIAA1109,SMARCC2,RB1,NCOR1,TP53,PRDM16,PLK4,CCNA2,UPF3B,NOTCH1,ITGB6,KIT,CDH15,DDB1,UBTF,INSR,CKAP2L,ESCO2,EIF2AK3,C10orf2,KMT2E,TRAF7,EZH2,ARID1A,SMARCE1,PSEN1,TRAIP,TBX1,RAB11B,CASC5,TUBB,SLC25A15,WDR37,DNA2,TRRAP,POU3F3,TPR,NRAS,ZNF292,UBE2A,COL9A2,LAS1L,XPA,KDM5C,HNRNPK,KDM2B,KDM6A,CNKSR2,CDK8,DEAF1,CCDC88C,P…
GO Component	GO:0005622	Intracellular	96	14276	0.12	2.34e-08	ERCC1,MAPK1,PQBP1,ERF,PLOD3,RAF1,ABCB7,KIF11,CCND2,RORA,MCM4,ARFGEF1,AKT3,PIK3CA,CBL,TUBB4A,KIAA1109,SMARCC2,RB1,NCOR1,TP53,PRDM16,PLK4,CCNA2,UPF3B,NOTCH1,ITGB6,KIT,CDH15,DDB1,UBTF,INSR,CKAP2L,ESCO2,EIF2AK3,C10orf2,KMT2E,TRAF7,EZH2,ARID1A,SMARCE1,PSEN1,TRAIP,TBX1,RAB11B,CASC5,TUBB,SLC25A15,WDR37,DNA2,TGFBR2,TRRAP,POU3F3,TPR,NRAS,ZNF292,UBE2A,COL9A2,LAS1L,XPA,KDM5C,HNRNPK,KDM2B,KDM6A,CNKSR2,CDK8,D…
GO Component	GO:0016514	SWI/SNF complex	6	21	1.75	3.22e-07	SMARCC2,RB1,ARID1A,SMARCE1,SMARCD1,SMARCA4
GO Component	GO:0071564	npBAF complex	5	12	1.92	1.39e-06	SMARCC2,ARID1A,SMARCE1,SMARCD1,SMARCA4
GO Component	GO:0071565	nBAF complex	5	15	1.82	3.29e-06	SMARCC2,ARID1A,SMARCE1,SMARCD1,SMARCA4
GO Component	GO:0070603	SWI/SNF superfamily-type complex	7	78	1.25	1.75e-05	SMARCC2,RB1,ARID1A,SMARCE1,TRRAP,SMARCD1,SMARCA4
GO Component	GO:1990234	Transferase complex	17	752	0.65	1.90e-05	CCND2,PIK3CA,CCNA2,DDB1,INSR,TRAF7,EZH2,TRRAP,UBE2A,LAS1L,KDM5C,KDM6A,CHD8,CUL4B,KAT8,WDR26,GTF2H5
GO Component	GO:0098687	Chromosomal region	11	318	0.83	5.40e-05	ERCC1,MCM4,DDB1,ESCO2,EZH2,PSEN1,CASC5,DNA2,TPR,KAT8,NCAPD3
GO Component	GO:0035097	Histone methyltransferase complex	6	74	2023-02-01	0.00020	EZH2,LAS1L,KDM5C,KDM6A,CHD8,KAT8
GO Component	GO:0005901	Caveola	5	78	2023-01-01	0.0036	MAPK1,CBL,CDH15,INSR,TGFBR2
GO Component	GO:0001741	XY body	3	13	1.66	0.0037	PLK4,ESCO2,UBE2A
GO Component	GO:0005730	Nucleolus	15	924	0.51	0.0038	CCND2,ARFGEF1,TP53,PLK4,UPF3B,KIT,UBTF,TRAIP,LAS1L,KDM2B,CDK8,DEAF1,PARN,SMARCA4,GTF2H5
GO Component	GO:0005667	Transcription regulator complex	10	431	0.66	0.0041	RB1,NCOR1,TP53,PRDM16,TRRAP,DEAF1,THRB,TCF12,PBX1,GTF2H5
GO Component	GO:0110165	Cellular anatomical entity	99	17788	0.04	0.0042	ERCC1,DLL3,MAPK1,PQBP1,ERF,PLOD3,RAF1,ABCB7,KIF11,CCND2,RORA,MCM4,ARFGEF1,AKT3,PIK3CA,CBL,TUBB4A,KIAA1109,SMARCC2,RB1,NCOR1,TP53,PRDM16,PLK4,CCNA2,UPF3B,NOTCH1,ITGB6,KIT,CDH15,DDB1,UBTF,INSR,CKAP2L,ESCO2,EIF2AK3,C10orf2,KMT2E,TRAF7,EZH2,ARID1A,SMARCE1,PSEN1,TRAIP,TBX1,RAB11B,CASC5,TUBB,SLC25A15,WDR37,DNA2,TGFBR2,TRRAP,POU3F3,TPR,RIT1,NRAS,ZNF292,UBE2A,COL9A2,LAS1L,XPA,KDM5C,HNRNPK,KDM2B,KDM6A,CNK…
GO Component	GO:0045120	Pronucleus	3	16	1.57	0.0057	CCNA2,EZH2,TET3
GO Component	GO:1902911	Protein kinase complex	5	95	2023-02-01	0.0073	CCND2,CCNA2,INSR,LAS1L,GTF2H5
GO Component	GO:0090575	RNA polymerase II transcription regulator complex	6	163	0.86	0.0101	RB1,TRRAP,THRB,TCF12,PBX1,GTF2H5
GO Component	GO:0000110	Nucleotide-excision repair factor 1 complex	2	3	2023-12-02	0.0113	ERCC1,XPA
GO Component	GO:0061695	Transferase complex, transferring phosphorus-containing groups	7	239	0.76	0.0113	CCND2,PIK3CA,CCNA2,INSR,TRRAP,LAS1L,GTF2H5
GO Component	GO:0015630	Microtubule cytoskeleton	16	1219	0.41	0.0182	MAPK1,KIF11,TUBB4A,RB1,NCOR1,TP53,PLK4,UPF3B,ITGB6,CKAP2L,KMT2E,PSEN1,TUBB,TPR,CCDC88C,DYNC1I2
GO Component	GO:0072686	Mitotic spindle	5	121	0.91	0.0183	MAPK1,KIF11,NCOR1,CKAP2L,TPR
GO Component	GO:0000775	Chromosome, centromeric region	6	193	0.79	0.0207	ESCO2,PSEN1,CASC5,TPR,KAT8,NCAPD3
GO Component	GO:0031465	Cul4B-RING E3 ubiquitin ligase complex	2	5	2023-09-01	0.0207	DDB1,CUL4B
GO Component	GO:0000781	Chromosome, telomeric region	5	134	0.87	0.0250	ERCC1,MCM4,DDB1,EZH2,DNA2
GO Component	GO:0000792	Heterochromatin	4	76	2023-02-01	0.0250	ESCO2,UBE2A,SATB1,NCAPD3
GO Component	GO:0001940	Male pronucleus	2	6	1.82	0.0250	CCNA2,TET3
GO Component	GO:0034399	Nuclear periphery	5	133	0.87	0.0250	ARFGEF1,TP53,TPR,SATB1,KAT8
GO Component	GO:0071339	MLL1 complex	3	31	1.28	0.0250	LAS1L,CHD8,KAT8
GO Component	GO:0005720	Nuclear heterochromatin	3	35	1.23	0.0306	ESCO2,SATB1,NCAPD3
GO Component	GO:0001939	Female pronucleus	2	9	1.64	0.0438	CCNA2,TET3
GO Component	GO:0031618	Nuclear pericentric heterochromatin	2	9	1.64	0.0438	ESCO2,NCAPD3
GO Component	GO:0045121	Membrane raft	7	324	0.63	0.0448	MAPK1,CBL,CDH15,INSR,PSEN1,TUBB,TGFBR2
KEGG
KEGG	hsa05225	Hepatocellular carcinoma	14	160	1.24	7.07e-11	MAPK1,RAF1,AKT3,PIK3CA,SMARCC2,RB1,TP53,ARID1A,SMARCE1,TGFBR2,NRAS,SMARCD1,SOS1,SMARCA4
KEGG	hsa01522	Endocrine resistance	11	95	1.36	9.37e-10	DLL3,MAPK1,RAF1,AKT3,PIK3CA,RB1,NCOR1,TP53,NOTCH1,NRAS,SOS1
KEGG	hsa05220	Chronic myeloid leukemia	10	75	1.42	1.68e-09	MAPK1,RAF1,AKT3,PIK3CA,CBL,RB1,TP53,TGFBR2,NRAS,SOS1
KEGG	hsa05165	Human papillomavirus infection	15	325	0.96	1.32e-08	MAPK1,RAF1,CCND2,AKT3,PIK3CA,RB1,TP53,CCNA2,NOTCH1,ITGB6,PSEN1,NRAS,COL9A2,SOS1,HES7
KEGG	hsa05224	Breast cancer	11	145	1.18	2.55e-08	DLL3,MAPK1,RAF1,AKT3,PIK3CA,RB1,TP53,NOTCH1,KIT,NRAS,SOS1
KEGG	hsa04919	Thyroid hormone signaling pathway	10	119	1.22	5.33e-08	MAPK1,RAF1,AKT3,PIK3CA,NCOR1,TP53,NOTCH1,NRAS,THRB,SLC16A2
KEGG	hsa05161	Hepatitis B	11	159	1.14	5.33e-08	MAPK1,RAF1,AKT3,PIK3CA,RB1,TP53,CCNA2,DDB1,TGFBR2,NRAS,SOS1
KEGG	hsa05200	Pathways in cancer	17	517	0.81	5.46e-08	DLL3,MAPK1,RAF1,CCND2,AKT3,PIK3CA,CBL,RB1,TP53,CCNA2,NOTCH1,KIT,TGFBR2,TPR,NRAS,SOS1,GNB1
KEGG	hsa04068	FoxO signaling pathway	10	127	1.19	6.64e-08	MAPK1,RAF1,CCND2,AKT3,PIK3CA,PLK4,INSR,TGFBR2,NRAS,SOS1
KEGG	hsa05221	Acute myeloid leukemia	8	66	1.38	1.19e-07	MAPK1,RAF1,AKT3,PIK3CA,CCNA2,KIT,NRAS,SOS1
KEGG	hsa05223	Non-small cell lung cancer	8	68	1.37	1.35e-07	MAPK1,RAF1,AKT3,PIK3CA,RB1,TP53,NRAS,SOS1
KEGG	hsa05214	Glioma	8	72	1.34	1.86e-07	MAPK1,RAF1,AKT3,PIK3CA,RB1,TP53,NRAS,SOS1
KEGG	hsa04218	Cellular senescence	10	150	2023-12-01	2.07e-07	MAPK1,RAF1,CCND2,AKT3,PIK3CA,RB1,TP53,CCNA2,TGFBR2,NRAS
KEGG	hsa05206	MicroRNAs in cancer	10	160	2023-09-01	3.45e-07	MAPK1,RAF1,CCND2,PIK3CA,TP53,NOTCH1,EZH2,NRAS,HNRNPK,SOS1
KEGG	hsa05210	Colorectal cancer	8	82	1.29	3.83e-07	MAPK1,RAF1,AKT3,PIK3CA,TP53,TGFBR2,NRAS,SOS1
KEGG	hsa04151	PI3K-Akt signaling pathway	13	350	0.87	6.82e-07	MAPK1,RAF1,CCND2,AKT3,PIK3CA,TP53,ITGB6,KIT,INSR,NRAS,COL9A2,SOS1,GNB1
KEGG	hsa05213	Endometrial cancer	7	57	1.39	6.82e-07	MAPK1,RAF1,AKT3,PIK3CA,TP53,NRAS,SOS1
KEGG	hsa05215	Prostate cancer	8	96	1.22	1.00e-06	MAPK1,RAF1,AKT3,PIK3CA,RB1,TP53,NRAS,SOS1
KEGG	hsa05226	Gastric cancer	9	144	2023-09-01	1.39e-06	MAPK1,RAF1,AKT3,PIK3CA,RB1,TP53,TGFBR2,NRAS,SOS1
KEGG	hsa04917	Prolactin signaling pathway	7	69	2023-03-01	1.83e-06	MAPK1,RAF1,CCND2,AKT3,PIK3CA,NRAS,SOS1
KEGG	hsa05230	Central carbon metabolism in cancer	7	69	2023-03-01	1.83e-06	MAPK1,RAF1,AKT3,PIK3CA,TP53,KIT,NRAS
KEGG	hsa05218	Melanoma	7	72	1.28	2.18e-06	MAPK1,RAF1,AKT3,PIK3CA,RB1,TP53,NRAS
KEGG	hsa05160	Hepatitis C	9	156	2023-06-01	2.20e-06	MAPK1,RAF1,AKT3,PIK3CA,RB1,TP53,EIF2AK3,NRAS,SOS1
KEGG	hsa05212	Pancreatic cancer	7	73	1.28	2.20e-06	MAPK1,RAF1,AKT3,PIK3CA,RB1,TP53,TGFBR2
KEGG	hsa05166	Human T-cell leukemia virus 1 infection	10	211	0.97	2.30e-06	MAPK1,CCND2,AKT3,PIK3CA,RB1,TP53,CCNA2,TGFBR2,TRRAP,NRAS
KEGG	hsa04722	Neurotrophin signaling pathway	8	114	1.14	2.40e-06	MAPK1,RAF1,AKT3,PIK3CA,TP53,PSEN1,NRAS,SOS1
KEGG	hsa04012	ErbB signaling pathway	7	83	1.22	4.37e-06	MAPK1,RAF1,AKT3,PIK3CA,CBL,NRAS,SOS1
KEGG	hsa04926	Relaxin signaling pathway	8	128	2023-09-01	5.15e-06	MAPK1,RAF1,AKT3,PIK3CA,TGFBR2,NRAS,SOS1,GNB1
KEGG	hsa05203	Viral carcinogenesis	9	182	0.99	6.02e-06	MAPK1,CCND2,PIK3CA,RB1,TP53,CCNA2,DDB1,NRAS,HNRNPK
KEGG	hsa04910	Insulin signaling pathway	8	133	2023-08-01	6.33e-06	MAPK1,RAF1,AKT3,PIK3CA,CBL,INSR,NRAS,SOS1
KEGG	hsa04072	Phospholipase D signaling pathway	8	147	2023-03-01	1.26e-05	MAPK1,RAF1,AKT3,PIK3CA,KIT,INSR,NRAS,SOS1
KEGG	hsa04664	Fc epsilon RI signaling pathway	6	66	1.25	1.75e-05	MAPK1,RAF1,AKT3,PIK3CA,NRAS,SOS1
KEGG	hsa05211	Renal cell carcinoma	6	66	1.25	1.75e-05	MAPK1,RAF1,AKT3,PIK3CA,NRAS,SOS1
KEGG	hsa05163	Human cytomegalovirus infection	9	218	0.91	2.16e-05	MAPK1,RAF1,AKT3,PIK3CA,RB1,TP53,NRAS,SOS1,GNB1
KEGG	hsa01524	Platinum drug resistance	6	70	1.23	2.21e-05	ERCC1,MAPK1,AKT3,PIK3CA,TP53,XPA
KEGG	hsa04014	Ras signaling pathway	9	226	0.9	2.71e-05	MAPK1,RAF1,AKT3,PIK3CA,KIT,INSR,NRAS,SOS1,GNB1
KEGG	hsa05202	Transcriptional misregulation in cancer	8	171	0.97	3.09e-05	CCND2,NCOR1,TP53,CCNA2,TGFBR2,KDM6A,PAX3,PBX1
KEGG	hsa05219	Bladder cancer	5	41	1.38	3.09e-05	MAPK1,RAF1,RB1,TP53,NRAS
KEGG	hsa01521	EGFR tyrosine kinase inhibitor resistance	6	78	1.18	3.56e-05	MAPK1,RAF1,AKT3,PIK3CA,NRAS,SOS1
KEGG	hsa04662	B cell receptor signaling pathway	6	78	1.18	3.56e-05	MAPK1,RAF1,AKT3,PIK3CA,NRAS,SOS1
KEGG	hsa03420	Nucleotide excision repair	5	46	1.33	4.68e-05	ERCC1,DDB1,XPA,CUL4B,GTF2H5
KEGG	hsa04210	Apoptosis	7	132	2023-02-01	5.13e-05	MAPK1,RAF1,AKT3,PIK3CA,TP53,EIF2AK3,NRAS
KEGG	hsa05167	Kaposi sarcoma-associated herpesvirus infection	8	187	0.93	5.13e-05	MAPK1,RAF1,AKT3,PIK3CA,RB1,TP53,NRAS,GNB1
KEGG	hsa04540	Gap junction	6	87	1.13	5.71e-05	MAPK1,RAF1,TUBB4A,TUBB,NRAS,SOS1
KEGG	hsa05205	Proteoglycans in cancer	8	196	0.91	6.66e-05	MAPK1,RAF1,AKT3,PIK3CA,CBL,TP53,NRAS,SOS1
KEGG	hsa04510	Focal adhesion	8	198	0.9	7.00e-05	MAPK1,RAF1,CCND2,AKT3,PIK3CA,ITGB6,COL9A2,SOS1
KEGG	hsa04015	Rap1 signaling pathway	8	202	0.89	7.88e-05	MAPK1,RAF1,AKT3,PIK3CA,KIT,INSR,NRAS,CTNND1
KEGG	hsa05170	Human immunodeficiency virus 1 infection	8	204	0.89	8.27e-05	MAPK1,RAF1,AKT3,PIK3CA,DDB1,NRAS,CUL4B,GNB1
KEGG	hsa05231	Choline metabolism in cancer	6	96	2023-09-01	8.73e-05	MAPK1,RAF1,AKT3,PIK3CA,NRAS,SOS1
KEGG	hsa04150	mTOR signaling pathway	7	151	0.96	0.00010	MAPK1,RAF1,AKT3,PIK3CA,INSR,NRAS,SOS1
KEGG	hsa04370	VEGF signaling pathway	5	57	1.24	0.00010	MAPK1,RAF1,AKT3,PIK3CA,NRAS
KEGG	hsa05010	Alzheimer disease	10	355	0.75	0.00010	MAPK1,RAF1,AKT3,PIK3CA,TUBB4A,INSR,EIF2AK3,PSEN1,TUBB,NRAS
KEGG	hsa04660	T cell receptor signaling pathway	6	101	2023-07-01	0.00011	MAPK1,RAF1,AKT3,PIK3CA,NRAS,SOS1
KEGG	hsa04010	MAPK signaling pathway	9	288	0.79	0.00012	MAPK1,RAF1,AKT3,TP53,KIT,INSR,TGFBR2,NRAS,SOS1
KEGG	hsa04929	GnRH secretion	5	63	2023-02-01	0.00014	MAPK1,RAF1,AKT3,PIK3CA,NRAS
KEGG	hsa04714	Thermogenesis	8	229	0.84	0.00016	SMARCC2,PRDM16,ARID1A,SMARCE1,NRAS,SMARCD1,SOS1,SMARCA4
KEGG	hsa04071	Sphingolipid signaling pathway	6	116	2023-01-01	0.00021	MAPK1,RAF1,AKT3,PIK3CA,TP53,NRAS
KEGG	hsa04935	Growth hormone synthesis, secretion and action	6	118	1.0	0.00022	MAPK1,RAF1,AKT3,PIK3CA,NRAS,SOS1
KEGG	hsa05216	Thyroid cancer	4	36	1.34	0.00027	MAPK1,TP53,TPR,NRAS
KEGG	hsa04062	Chemokine signaling pathway	7	186	0.87	0.00030	MAPK1,RAF1,AKT3,PIK3CA,NRAS,SOS1,GNB1
KEGG	hsa04960	Aldosterone-regulated sodium reabsorption	4	37	1.33	0.00030	MAPK1,PIK3CA,INSR,NEDD4L
KEGG	hsa04140	Autophagy - animal	6	130	0.96	0.00035	MAPK1,RAF1,AKT3,PIK3CA,EIF2AK3,NRAS
KEGG	hsa04915	Estrogen signaling pathway	6	133	0.95	0.00039	MAPK1,RAF1,AKT3,PIK3CA,NRAS,SOS1
KEGG	hsa04211	Longevity regulating pathway	5	87	2023-06-01	0.00053	AKT3,PIK3CA,TP53,INSR,NRAS
KEGG	hsa05235	PD-L1 expression and PD-1 checkpoint pathway in cancer	5	88	2023-05-01	0.00055	MAPK1,RAF1,AKT3,PIK3CA,NRAS
KEGG	hsa04914	Progesterone-mediated oocyte maturation	5	94	2023-02-01	0.00073	MAPK1,RAF1,AKT3,PIK3CA,CCNA2
KEGG	hsa04933	AGE-RAGE signaling pathway in diabetic complications	5	98	1.0	0.00087	MAPK1,AKT3,PIK3CA,TGFBR2,NRAS
KEGG	hsa04625	C-type lectin receptor signaling pathway	5	102	0.99	0.0010	MAPK1,RAF1,AKT3,PIK3CA,NRAS
KEGG	hsa04725	Cholinergic synapse	5	110	0.95	0.0014	MAPK1,AKT3,PIK3CA,NRAS,GNB1
KEGG	hsa00310	Lysine degradation	4	60	2023-12-01	0.0015	PLOD3,KMT2E,EZH2,ASH1L
KEGG	hsa04213	Longevity regulating pathway - multiple species	4	61	2023-11-01	0.0015	AKT3,PIK3CA,INSR,NRAS
KEGG	hsa04110	Cell cycle	5	120	0.92	0.0020	CCND2,MCM4,RB1,TP53,CCNA2
KEGG	hsa04152	AMPK signaling pathway	5	120	0.92	0.0020	AKT3,PIK3CA,CCNA2,INSR,RAB11B
KEGG	hsa04520	Adherens junction	4	67	2023-07-01	0.0020	MAPK1,INSR,TGFBR2,CTNND1
KEGG	hsa04650	Natural killer cell mediated cytotoxicity	5	121	0.91	0.0020	MAPK1,RAF1,PIK3CA,NRAS,SOS1
KEGG	hsa05169	Epstein-Barr virus infection	6	193	0.79	0.0023	CCND2,AKT3,PIK3CA,RB1,TP53,CCNA2
KEGG	hsa04371	Apelin signaling pathway	5	131	0.88	0.0027	MAPK1,RAF1,AKT3,NRAS,GNB1
KEGG	hsa04120	Ubiquitin mediated proteolysis	5	135	0.86	0.0031	CBL,DDB1,UBE2A,NEDD4L,CUL4B
KEGG	hsa04810	Regulation of actin cytoskeleton	6	209	0.75	0.0033	MAPK1,RAF1,PIK3CA,ITGB6,NRAS,SOS1
KEGG	hsa05162	Measles	5	138	0.85	0.0033	CCND2,AKT3,PIK3CA,TP53,EIF2AK3
KEGG	hsa04550	Signaling pathways regulating pluripotency of stem cells	5	140	0.85	0.0035	MAPK1,RAF1,AKT3,PIK3CA,NRAS
KEGG	hsa05034	Alcoholism	5	144	0.84	0.0039	MAPK1,RAF1,NRAS,SOS1,GNB1
KEGG	hsa04912	GnRH signaling pathway	4	89	0.95	0.0051	MAPK1,RAF1,NRAS,SOS1
KEGG	hsa04666	Fc gamma R-mediated phagocytosis	4	90	0.94	0.0052	MAPK1,RAF1,AKT3,PIK3CA
KEGG	hsa05222	Small cell lung cancer	4	92	0.93	0.0056	AKT3,PIK3CA,RB1,TP53
KEGG	hsa04630	JAK-STAT signaling pathway	5	160	0.79	0.0058	RAF1,CCND2,AKT3,PIK3CA,SOS1
KEGG	hsa04916	Melanogenesis	4	95	0.92	0.0061	MAPK1,RAF1,KIT,NRAS
KEGG	hsa05164	Influenza A	5	165	0.78	0.0065	MAPK1,RAF1,AKT3,PIK3CA,RAB11B
KEGG	hsa05142	Chagas disease	4	99	0.9	0.0069	MAPK1,AKT3,PIK3CA,TGFBR2
KEGG	hsa04930	Type II diabetes mellitus	3	46	2023-11-01	0.0072	MAPK1,PIK3CA,INSR
KEGG	hsa04066	HIF-1 signaling pathway	4	106	0.87	0.0086	MAPK1,AKT3,PIK3CA,INSR
KEGG	hsa04726	Serotonergic synapse	4	108	0.86	0.0090	MAPK1,RAF1,NRAS,GNB1
KEGG	hsa05020	Prion disease	6	265	0.65	0.0090	MAPK1,PIK3CA,TUBB4A,NOTCH1,EIF2AK3,TUBB
KEGG	hsa04330	Notch signaling pathway	3	52	2023-06-01	0.0096	DLL3,NOTCH1,PSEN1
KEGG	hsa04923	Regulation of lipolysis in adipocytes	3	54	2023-04-01	0.0105	AKT3,PIK3CA,INSR
KEGG	hsa04380	Osteoclast differentiation	4	122	0.81	0.0132	MAPK1,AKT3,PIK3CA,TGFBR2
KEGG	hsa04730	Long-term depression	3	59	1.0	0.0132	MAPK1,RAF1,NRAS
KEGG	hsa04137	Mitophagy - animal	3	63	0.97	0.0154	TP53,EIF2AK3,NRAS
KEGG	hsa05132	Salmonella infection	5	209	0.67	0.0155	MAPK1,RAF1,AKT3,PIK3CA,DYNC1I2
KEGG	hsa04720	Long-term potentiation	3	64	0.97	0.0158	MAPK1,RAF1,NRAS
KEGG	hsa05017	Spinocerebellar ataxia	4	135	0.77	0.0178	RORA,AKT3,PIK3CA,C10orf2
KEGG	hsa04932	Non-alcoholic fatty liver disease	4	148	0.73	0.0241	AKT3,PIK3CA,INSR,EIF2AK3
KEGG	hsa04144	Endocytosis	5	241	0.61	0.0265	ARFGEF1,CBL,RAB11B,TGFBR2,NEDD4L
KEGG	hsa04310	Wnt signaling pathway	4	154	0.71	0.0270	CCND2,TP53,PSEN1,CHD8
KEGG	hsa04022	cGMP-PKG signaling pathway	4	162	0.69	0.0317	MAPK1,RAF1,AKT3,INSR
KEGG	hsa04658	Th1 and Th2 cell differentiation	3	87	0.83	0.0336	DLL3,MAPK1,NOTCH1
KEGG	hsa04360	Axon guidance	4	177	0.65	0.0417	MAPK1,RAF1,PIK3CA,NRAS
KEGG	hsa03030	DNA replication	2	36	2023-04-01	0.0486	MCM4,DNA2
KEGG	hsa04620	Toll-like receptor signaling pathway	3	101	0.77	0.0486	MAPK1,AKT3,PIK3CA
KEGG	hsa04659	Th17 cell differentiation	3	101	0.77	0.0486	MAPK1,RORA,TGFBR2
Reactome
Reactome	HSA-3247509	Chromatin modifying enzymes	16	237	1.13	3.32e-10	SMARCC2,NCOR1,PRDM16,KMT2E,EZH2,ARID1A,SMARCE1,TRRAP,KDM5C,KDM2B,KDM6A,PAX3,ASH1L,SMARCD1,SMARCA4,KAT8
Reactome	HSA-74160	Gene expression (Transcription)	27	1455	0.56	1.91e-06	MAPK1,CCND2,RORA,AKT3,SMARCC2,RB1,NCOR1,TP53,CCNA2,UPF3B,NOTCH1,KIT,UBTF,KMT2E,EZH2,ARID1A,SMARCE1,DNA2,TPR,CDK8,SMARCD1,THRB,NEDD4L,TET3,TCF12,SMARCA4,GTF2H5
Reactome	HSA-1643685	Disease	27	1548	0.54	5.28e-06	MAPK1,RAF1,CCND2,AKT3,PIK3CA,CBL,TUBB4A,RB1,NCOR1,NOTCH1,KIT,EZH2,PSEN1,TUBB,TGFBR2,TPR,NRAS,HNRNPK,CNKSR2,CDK8,DYNC1I2,CTNND1,NEDD4L,SOS1,MMADHC,GTF2H5,GNB1
Reactome	HSA-69278	Cell Cycle, Mitotic	16	518	0.79	5.28e-06	MAPK1,CCND2,MCM4,AKT3,TUBB4A,RB1,TP53,PLK4,CCNA2,ESCO2,CASC5,TUBB,DNA2,TPR,DYNC1I2,NCAPD3
Reactome	HSA-5663202	Diseases of signal transduction by growth factor receptors and second messengers	14	392	0.85	5.72e-06	MAPK1,RAF1,AKT3,PIK3CA,CBL,NCOR1,NOTCH1,KIT,PSEN1,TGFBR2,NRAS,CNKSR2,CDK8,SOS1
Reactome	HSA-212436	Generic Transcription Pathway	23	1197	0.58	8.70e-06	MAPK1,CCND2,RORA,AKT3,SMARCC2,RB1,NCOR1,TP53,CCNA2,NOTCH1,KIT,KMT2E,EZH2,ARID1A,SMARCE1,DNA2,CDK8,SMARCD1,THRB,NEDD4L,TCF12,SMARCA4,GTF2H5
Reactome	HSA-73857	RNA Polymerase II Transcription	24	1318	0.56	9.72e-06	MAPK1,CCND2,RORA,AKT3,SMARCC2,RB1,NCOR1,TP53,CCNA2,UPF3B,NOTCH1,KIT,KMT2E,EZH2,ARID1A,SMARCE1,DNA2,CDK8,SMARCD1,THRB,NEDD4L,TCF12,SMARCA4,GTF2H5
Reactome	HSA-9006934	Signaling by Receptor Tyrosine Kinases	14	502	0.74	6.59e-05	MAPK1,AKT3,PIK3CA,CBL,NCOR1,KIT,INSR,PSEN1,RIT1,NRAS,COL9A2,CTNND1,SOS1,TCF12
Reactome	HSA-8939243	RUNX1 interacts with co-factors whose precise effect on RUNX1 targets is not known	5	36	1.44	0.00037	SMARCC2,ARID1A,SMARCE1,SMARCD1,SMARCA4
Reactome	HSA-5637810	Constitutive Signaling by EGFRvIII	4	15	1.72	0.00040	PIK3CA,CBL,NRAS,SOS1
Reactome	HSA-9607240	FLT3 Signaling	5	38	1.42	0.00040	AKT3,PIK3CA,CBL,NRAS,SOS1
Reactome	HSA-5654741	Signaling by FGFR3	5	40	1.39	0.00044	MAPK1,PIK3CA,CBL,NRAS,SOS1
Reactome	HSA-5654743	Signaling by FGFR4	5	41	1.38	0.00046	MAPK1,PIK3CA,CBL,NRAS,SOS1
Reactome	HSA-5696395	Formation of Incision Complex in GG-NER	5	42	1.37	0.00046	ERCC1,DDB1,XPA,CUL4B,GTF2H5
Reactome	HSA-5696400	Dual Incision in GG-NER	5	41	1.38	0.00046	ERCC1,DDB1,XPA,CUL4B,GTF2H5
Reactome	HSA-1433557	Signaling by SCF-KIT	5	43	1.36	0.00048	PIK3CA,CBL,KIT,NRAS,SOS1
Reactome	HSA-1236382	Constitutive Signaling by Ligand-Responsive EGFR Cancer Variants	4	19	1.62	0.00054	PIK3CA,CBL,NRAS,SOS1
Reactome	HSA-9670439	Signaling by phosphorylated juxtamembrane, extracellular and kinase domain KIT mutants	4	20	2023-06-01	0.00059	PIK3CA,KIT,NRAS,SOS1
Reactome	HSA-3214858	RMTs methylate histone arginines	5	49	2023-03-01	0.00069	SMARCC2,ARID1A,SMARCE1,SMARCD1,SMARCA4
Reactome	HSA-5654736	Signaling by FGFR1	5	50	2023-03-01	0.00072	MAPK1,PIK3CA,CBL,NRAS,SOS1
Reactome	HSA-1266738	Developmental Biology	18	1087	0.51	0.00075	MAPK1,AKT3,PIK3CA,TUBB4A,NCOR1,UPF3B,NOTCH1,CDH15,EZH2,PSEN1,NRAS,COL9A2,KDM6A,CDK8,SOS1,TCF12,SMARCA4,PBX1
Reactome	HSA-162582	Signal Transduction	31	2741	0.35	0.00075	MAPK1,RAF1,AKT3,PIK3CA,CBL,TUBB4A,NCOR1,TP53,NOTCH1,KIT,INSR,EZH2,PSEN1,CASC5,TGFBR2,TRRAP,RIT1,NRAS,COL9A2,CNKSR2,CDK8,CCDC88C,DYNC1I2,CTNND1,CHD8,NEDD4L,SOS1,TCF12,SMARCA4,PBX1,GNB1
Reactome	HSA-74751	Insulin receptor signalling cascade	5	54	1.26	0.00091	MAPK1,PIK3CA,INSR,NRAS,SOS1
Reactome	HSA-8878171	Transcriptional regulation by RUNX1	8	204	0.89	0.00091	CCND2,SMARCC2,KMT2E,ARID1A,SMARCE1,SMARCD1,TCF12,SMARCA4
Reactome	HSA-1236394	Signaling by ERBB4	5	58	1.23	0.0011	PIK3CA,NCOR1,PSEN1,NRAS,SOS1
Reactome	HSA-9682385	FLT3 signaling in disease	4	28	1.45	0.0013	PIK3CA,CBL,NRAS,SOS1
Reactome	HSA-6782135	Dual incision in TC-NER	5	65	1.18	0.0018	ERCC1,DDB1,XPA,CUL4B,GTF2H5
Reactome	HSA-187037	Signaling by NTRK1 (TRKA)	6	115	2023-01-01	0.0022	MAPK1,PIK3CA,RIT1,NRAS,SOS1,TCF12
Reactome	HSA-187687	Signalling to ERKs	4	34	1.37	0.0022	MAPK1,RIT1,NRAS,SOS1
Reactome	HSA-2559585	Oncogene Induced Senescence	4	33	1.38	0.0022	MAPK1,ERF,RB1,TP53
Reactome	HSA-74749	Signal attenuation	3	10	1.77	0.0022	MAPK1,INSR,SOS1
Reactome	HSA-8853334	Signaling by FGFR3 fusions in cancer	3	10	1.77	0.0022	PIK3CA,NRAS,SOS1
Reactome	HSA-170834	Signaling by TGF-beta Receptor Complex	5	72	1.14	0.0024	CBL,NCOR1,TGFBR2,CDK8,NEDD4L
Reactome	HSA-5654738	Signaling by FGFR2	5	73	1.13	0.0024	MAPK1,PIK3CA,CBL,NRAS,SOS1
Reactome	HSA-5655291	Signaling by FGFR4 in disease	3	11	1.73	0.0024	PIK3CA,NRAS,SOS1
Reactome	HSA-6802948	Signaling by high-kinase activity BRAF mutants	4	36	1.34	0.0025	MAPK1,RAF1,NRAS,CNKSR2
Reactome	HSA-9009391	Extra-nuclear estrogen signaling	5	74	1.13	0.0025	MAPK1,AKT3,PIK3CA,NRAS,GNB1
Reactome	HSA-9609646	HCMV Infection	6	126	0.97	0.0027	TUBB4A,NCOR1,EZH2,TPR,HNRNPK,DYNC1I2
Reactome	HSA-9673767	Signaling by PDGFRA transmembrane, juxtamembrane and kinase domain mutants	3	12	1.69	0.0027	PIK3CA,NRAS,SOS1
Reactome	HSA-9673770	Signaling by PDGFRA extracellular domain mutants	3	12	1.69	0.0027	PIK3CA,NRAS,SOS1
Reactome	HSA-5674135	MAP2K and MAPK activation	4	40	2023-03-01	0.0031	MAPK1,RAF1,NRAS,CNKSR2
Reactome	HSA-5663205	Infectious disease	14	826	0.53	0.0033	MAPK1,CBL,TUBB4A,RB1,NCOR1,EZH2,TUBB,TPR,HNRNPK,DYNC1I2,CTNND1,NEDD4L,GTF2H5,GNB1
Reactome	HSA-9656223	Signaling by RAF1 mutants	4	41	1.29	0.0033	MAPK1,RAF1,NRAS,CNKSR2
Reactome	HSA-1433559	Regulation of KIT signaling	3	16	1.57	0.0042	CBL,KIT,SOS1
Reactome	HSA-6802946	Signaling by moderate kinase activity BRAF mutants	4	45	1.24	0.0042	MAPK1,RAF1,NRAS,CNKSR2
Reactome	HSA-6802955	Paradoxical activation of RAF signaling by kinase inactive BRAF	4	45	1.24	0.0042	MAPK1,RAF1,NRAS,CNKSR2
Reactome	HSA-9649948	Signaling downstream of RAS mutants	4	45	1.24	0.0042	MAPK1,RAF1,NRAS,CNKSR2
Reactome	HSA-9665348	Signaling by ERBB2 ECD mutants	3	16	1.57	0.0042	PIK3CA,NRAS,SOS1
Reactome	HSA-9703648	Signaling by FLT3 ITD and TKD mutants	3	16	1.57	0.0042	PIK3CA,NRAS,SOS1
Reactome	HSA-3214841	PKMTs methylate histone lysines	4	47	1.23	0.0044	PRDM16,KMT2E,EZH2,ASH1L
Reactome	HSA-9034015	Signaling by NTRK3 (TRKC)	3	17	1.54	0.0046	PIK3CA,NRAS,SOS1
Reactome	HSA-68886	M Phase	9	376	0.67	0.0048	MAPK1,TUBB4A,RB1,PLK4,CASC5,TUBB,TPR,DYNC1I2,NCAPD3
Reactome	HSA-1227986	Signaling by ERBB2	4	50	2023-02-01	0.0051	AKT3,PIK3CA,NRAS,SOS1
Reactome	HSA-177929	Signaling by EGFR	4	50	2023-02-01	0.0051	PIK3CA,CBL,NRAS,SOS1
Reactome	HSA-210993	Tie2 Signaling	3	18	1.52	0.0051	PIK3CA,NRAS,SOS1
Reactome	HSA-881907	Gastrin-CREB signalling pathway via PKC and MAPK	3	18	1.52	0.0051	MAPK1,NRAS,SOS1
Reactome	HSA-69242	S Phase	6	158	0.88	0.0056	MCM4,AKT3,RB1,CCNA2,ESCO2,DNA2
Reactome	HSA-9703465	Signaling by FLT3 fusion proteins	3	19	1.49	0.0056	PIK3CA,NRAS,SOS1
Reactome	HSA-6781823	Formation of TC-NER Pre-Incision Complex	4	53	1.17	0.0060	DDB1,XPA,CUL4B,GTF2H5
Reactome	HSA-73894	DNA Repair	8	309	0.71	0.0060	ERCC1,TP53,CCNA2,DDB1,DNA2,XPA,CUL4B,GTF2H5
Reactome	HSA-9609690	HCMV Early Events	5	102	0.99	0.0060	TUBB4A,NCOR1,EZH2,TPR,DYNC1I2
Reactome	HSA-2559583	Cellular Senescence	6	164	0.86	0.0063	MAPK1,ERF,RB1,TP53,CCNA2,EZH2
Reactome	HSA-3108232	SUMO E3 ligases SUMOylate target proteins	6	166	0.85	0.0066	RORA,TP53,TPR,HNRNPK,THRB,SATB1
Reactome	HSA-186797	Signaling by PDGF	4	58	1.13	0.0073	PIK3CA,NRAS,COL9A2,SOS1
Reactome	HSA-2644606	Constitutive Signaling by NOTCH1 PEST Domain Mutants	4	58	1.13	0.0073	NCOR1,NOTCH1,PSEN1,CDK8
Reactome	HSA-2894862	Constitutive Signaling by NOTCH1 HD+PEST Domain Mutants	4	58	1.13	0.0073	NCOR1,NOTCH1,PSEN1,CDK8
Reactome	HSA-8853338	Signaling by FGFR3 point mutants in cancer	3	22	1.43	0.0073	PIK3CA,NRAS,SOS1
Reactome	HSA-199418	Negative regulation of the PI3K/AKT network	5	112	0.95	0.0077	MAPK1,AKT3,PIK3CA,KIT,INSR
Reactome	HSA-3214842	HDMs demethylate histones	3	24	1.39	0.0081	KDM5C,KDM2B,KDM6A
Reactome	HSA-375165	NCAM signaling for neurite out-growth	4	63	2023-01-01	0.0088	MAPK1,NRAS,COL9A2,SOS1
Reactome	HSA-5654708	Downstream signaling of activated FGFR3	3	25	1.38	0.0088	PIK3CA,NRAS,SOS1
Reactome	HSA-9006115	Signaling by NTRK2 (TRKB)	3	25	1.38	0.0088	PIK3CA,NRAS,SOS1
Reactome	HSA-9006335	Signaling by Erythropoietin	3	25	1.38	0.0088	PIK3CA,NRAS,SOS1
Reactome	HSA-9664565	Signaling by ERBB2 KD Mutants	3	25	1.38	0.0088	PIK3CA,NRAS,SOS1
Reactome	HSA-1280218	Adaptive Immune System	12	743	0.5	0.0093	RAF1,KIF11,AKT3,PIK3CA,TUBB4A,TRAF7,TRAIP,NRAS,UBE2A,DYNC1I2,NEDD4L,SOS1
Reactome	HSA-6802952	Signaling by BRAF and RAF fusions	4	65	2023-09-01	0.0093	MAPK1,RAF1,NRAS,CNKSR2
Reactome	HSA-1257604	PIP3 activates AKT signaling	7	264	0.72	0.0098	MAPK1,AKT3,PIK3CA,TP53,KIT,INSR,EZH2
Reactome	HSA-5654716	Downstream signaling of activated FGFR4	3	27	1.34	0.0100	PIK3CA,NRAS,SOS1
Reactome	HSA-2424491	DAP12 signaling	3	28	1.33	0.0109	PIK3CA,NRAS,SOS1
Reactome	HSA-380259	Loss of Nlp from mitotic centrosomes	4	69	2023-06-01	0.0109	TUBB4A,PLK4,TUBB,DYNC1I2
Reactome	HSA-69275	G2/M Transition	6	193	0.79	0.0109	TUBB4A,TP53,PLK4,CCNA2,TUBB,DYNC1I2
Reactome	HSA-186763	Downstream signal transduction	3	29	1.31	0.0113	PIK3CA,NRAS,SOS1
Reactome	HSA-5673001	RAF/MAP kinase cascade	7	274	0.7	0.0113	MAPK1,RAF1,PIK3CA,KIT,NRAS,CNKSR2,SOS1
Reactome	HSA-8854518	AURKA Activation by TPX2	4	72	2023-04-01	0.0119	TUBB4A,PLK4,TUBB,DYNC1I2
Reactome	HSA-5654696	Downstream signaling of activated FGFR2	3	30	2023-03-01	0.0122	PIK3CA,NRAS,SOS1
Reactome	HSA-157118	Signaling by NOTCH	6	202	0.77	0.0127	NCOR1,TP53,NOTCH1,PSEN1,CDK8,PBX1
Reactome	HSA-1980143	Signaling by NOTCH1	4	74	2023-03-01	0.0127	NCOR1,NOTCH1,PSEN1,CDK8
Reactome	HSA-5654687	Downstream signaling of activated FGFR1	3	31	1.28	0.0128	PIK3CA,NRAS,SOS1
Reactome	HSA-5674499	Negative feedback regulation of MAPK pathway	2	6	1.82	0.0132	MAPK1,RAF1
Reactome	HSA-9634635	Estrogen-stimulated signaling through PRKCZ	2	6	1.82	0.0132	MAPK1,NRAS
Reactome	HSA-2173789	TGF-beta receptor signaling activates SMADs	3	32	1.27	0.0136	CBL,TGFBR2,NEDD4L
Reactome	HSA-2871796	FCERI mediated MAPK activation	3	32	1.27	0.0136	MAPK1,NRAS,SOS1
Reactome	HSA-6806834	Signaling by MET	4	79	1.0	0.0152	PIK3CA,CBL,NRAS,SOS1
Reactome	HSA-380270	Recruitment of mitotic centrosome proteins and complexes	4	80	0.99	0.0158	TUBB4A,PLK4,TUBB,DYNC1I2
Reactome	HSA-112412	SOS-mediated signalling	2	7	1.75	0.0160	NRAS,SOS1
Reactome	HSA-6804757	Regulation of TP53 Degradation	3	35	1.23	0.0165	AKT3,TP53,CCNA2
Reactome	HSA-453279	Mitotic G1 phase and G1/S transition	5	147	0.83	0.0179	CCND2,MCM4,AKT3,RB1,CCNA2
Reactome	HSA-9034864	Activated NTRK3 signals through RAS	2	8	1.69	0.0190	NRAS,SOS1
Reactome	HSA-2565942	Regulation of PLK1 Activity at G2/M Transition	4	87	0.96	0.0196	TUBB4A,PLK4,TUBB,DYNC1I2
Reactome	HSA-5655302	Signaling by FGFR1 in disease	3	38	1.19	0.0196	PIK3CA,NRAS,SOS1
Reactome	HSA-2179392	EGFR Transactivation by Gastrin	2	9	1.64	0.0222	NRAS,SOS1
Reactome	HSA-2428933	SHC-related events triggered by IGF1R	2	9	1.64	0.0222	NRAS,SOS1
Reactome	HSA-5617472	Activation of anterior HOX genes in hindbrain development during early embryogenesis	4	91	0.94	0.0222	NCOR1,EZH2,KDM6A,PBX1
Reactome	HSA-9026519	Activated NTRK2 signals through RAS	2	9	1.64	0.0222	NRAS,SOS1
Reactome	HSA-380320	Recruitment of NuMA to mitotic centrosomes	4	93	0.93	0.0234	TUBB4A,PLK4,TUBB,DYNC1I2
Reactome	HSA-2173793	Transcriptional activity of SMAD2/SMAD3:SMAD4 heterotrimer	3	43	1.14	0.0255	NCOR1,CDK8,NEDD4L
Reactome	HSA-5655253	Signaling by FGFR2 in disease	3	43	1.14	0.0255	PIK3CA,NRAS,SOS1
Reactome	HSA-5675221	Negative regulation of MAPK pathway	3	43	1.14	0.0255	MAPK1,RAF1,NRAS
Reactome	HSA-4420097	VEGFA-VEGFR2 Pathway	4	97	0.91	0.0264	AKT3,PIK3CA,NRAS,CTNND1
Reactome	HSA-5620912	Anchoring of the basal body to the plasma membrane	4	97	0.91	0.0264	TUBB4A,PLK4,TUBB,DYNC1I2
Reactome	HSA-168256	Immune System	20	1956	0.31	0.0275	MAPK1,RAF1,KIF11,RORA,AKT3,PIK3CA,CBL,TUBB4A,TP53,TRAF7,PSEN1,TRAIP,TUBB,TPR,NRAS,UBE2A,DYNC1I2,NEDD4L,SOS1,SMARCA4
Reactome	HSA-2262752	Cellular responses to stress	9	544	0.51	0.0287	MAPK1,ERF,TUBB4A,RB1,TP53,CCNA2,EZH2,TPR,DYNC1I2
Reactome	HSA-8851805	MET activates RAS signaling	2	11	1.56	0.0287	NRAS,SOS1
Reactome	HSA-9028731	Activated NTRK2 signals through FRS2 and FRS3	2	11	1.56	0.0287	NRAS,SOS1
Reactome	HSA-9634285	Constitutive Signaling by Overexpressed ERBB2	2	11	1.56	0.0287	NRAS,SOS1
Reactome	HSA-112399	IRS-mediated signalling	3	48	2023-09-01	0.0320	PIK3CA,NRAS,SOS1
Reactome	HSA-2122947	NOTCH1 Intracellular Domain Regulates Transcription	3	48	2023-09-01	0.0320	NCOR1,NOTCH1,CDK8
Reactome	HSA-512988	Interleukin-3, Interleukin-5 and GM-CSF signaling	3	48	2023-09-01	0.0320	PIK3CA,CBL,SOS1
Reactome	HSA-6811558	PI5P, PP2A and IER3 Regulate PI3K/AKT Signaling	4	105	0.88	0.0324	MAPK1,PIK3CA,KIT,INSR
Reactome	HSA-9012852	Signaling by NOTCH3	3	49	2023-08-01	0.0327	NOTCH1,PSEN1,PBX1
Reactome	HSA-9006931	Signaling by Nuclear Receptors	6	265	0.65	0.0351	MAPK1,AKT3,PIK3CA,NCOR1,NRAS,GNB1
Reactome	HSA-109606	Intrinsic Pathway for Apoptosis	3	51	2023-07-01	0.0353	MAPK1,AKT3,TP53
Reactome	HSA-1280215	Cytokine Signaling in Immune system	10	681	0.46	0.0353	MAPK1,RORA,AKT3,PIK3CA,CBL,TP53,TPR,NRAS,SOS1,SMARCA4
Reactome	HSA-179812	GRB2 events in EGFR signaling	2	13	1.48	0.0353	NRAS,SOS1
Reactome	HSA-68875	Mitotic Prophase	4	109	0.86	0.0353	MAPK1,RB1,TPR,NCAPD3
Reactome	HSA-9675108	Nervous system development	9	572	0.49	0.0360	MAPK1,PIK3CA,TUBB4A,UPF3B,PSEN1,NRAS,COL9A2,SOS1,SMARCA4
Reactome	HSA-69620	Cell Cycle Checkpoints	6	269	0.64	0.0364	MCM4,TP53,CCNA2,CASC5,DNA2,DYNC1I2
Reactome	HSA-383280	Nuclear Receptor transcription pathway	3	53	2023-05-01	0.0379	RORA,NCOR1,THRB
Reactome	HSA-1250347	SHC1 events in ERBB4 signaling	2	14	1.45	0.0381	NRAS,SOS1
Reactome	HSA-180336	SHC1 events in EGFR signaling	2	14	1.45	0.0381	NRAS,SOS1
Reactome	HSA-6804116	TP53 Regulates Transcription of Genes Involved in G1 Cell Cycle Arrest	2	14	1.45	0.0381	TP53,CCNA2
Reactome	HSA-6804759	Regulation of TP53 Activity through Association with Co-factors	2	14	1.45	0.0381	AKT3,TP53
Reactome	HSA-9027284	Erythropoietin activates RAS	2	14	1.45	0.0381	NRAS,SOS1
Reactome	HSA-212165	Epigenetic regulation of gene expression	4	116	0.83	0.0404	UBTF,EZH2,TET3,GTF2H5
Reactome	HSA-1295596	Spry regulation of FGF signaling	2	16	1.39	0.0460	MAPK1,CBL
Reactome	HSA-1963640	GRB2 events in ERBB2 signaling	2	16	1.39	0.0460	NRAS,SOS1
Reactome	HSA-2559584	Formation of Senescence-Associated Heterochromatin Foci (SAHF)	2	16	1.39	0.0460	RB1,TP53
Reactome	HSA-68877	Mitotic Prometaphase	5	199	0.7	0.0462	TUBB4A,PLK4,CASC5,TUBB,DYNC1I2
Reactome	HSA-109582	Hemostasis	9	605	0.47	0.0469	MAPK1,RAF1,KIF11,PIK3CA,TUBB4A,TP53,NRAS,SOS1,GNB1
Reactome	HSA-1852241	Organelle biogenesis and maintenance	6	290	0.61	0.0472	TUBB4A,NCOR1,PLK4,C10orf2,TUBB,DYNC1I2
Reactome	HSA-8943724	Regulation of PTEN gene transcription	3	60	0.99	0.0482	MAPK1,TP53,EZH2
Reactome	HSA-2730905	Role of LAT2/NTAL/LAB on calcium mobilization	2	17	1.37	0.0492	PIK3CA,SOS1
Reactome	HSA-9661069	Defective binding of RB1 mutants to E2F1,(E2F2, E2F3)	2	17	1.37	0.0492	CCND2,RB1
Reactome	HSA-2559586	DNA Damage/Telomere Stress Induced Senescence	3	61	0.99	0.0493	RB1,TP53,CCNA2

## Sheet: Enrichment subnetwork2 Male spe
#category	term ID	term description	observed gene count	background gene count	strength	false discovery rate	matching proteins in your network (labels)
GO Biological Process
GO Process	GO:0007268	Chemical synaptic transmission	19	418	2023-03-01	5.10e-16	STX1B,SNAP25,GABBR2,PRKCG,GLRB,SLC6A3,GABRB2,SLC1A2,CACNA1D,GABRB1,SYN1,KCNK3,SLC12A6,GAD1,CACNA1G,SLC6A9,CACNA1B,GRIA1,GRIA3
GO Process	GO:0007267	Cell-cell signaling	24	1145	0.96	6.68e-15	STX1B,SNAP25,GABBR2,AP2S1,PRKCG,GLRB,CACNA1C,SLC6A3,GABRB2,SLC1A2,CACNA1D,GABRB1,SYN1,KCNK3,SLC12A6,GAD1,CACNA1G,SLC6A9,CACNA1B,ROR2,CAMK2A,TRPV4,GRIA1,GRIA3
GO Process	GO:0006812	Cation transport	22	881	2023-04-01	7.32e-15	SNAP25,MCOLN1,CACNA1C,SLC6A3,SLC1A2,CACNA1D,KCNK3,ATP13A2,SLC12A6,CACNA1G,SLC6A9,KCNJ10,CACNA1B,KCNB1,KCNAB2,CACNG7,CAMK2A,TRPV4,CACNA2D2,PIEZO2,GRIA1,GRIA3
GO Process	GO:0006811	Ion transport	25	1344	0.91	1.18e-14	SNAP25,MCOLN1,GLRB,CACNA1C,SLC6A3,GABRB2,SLC1A2,CACNA1D,GABRB1,KCNK3,ATP13A2,SLC12A6,CACNA1G,SLC6A9,KCNJ10,CACNA1B,KCNB1,KCNAB2,CACNG7,CAMK2A,TRPV4,CACNA2D2,PIEZO2,GRIA1,GRIA3
GO Process	GO:0098660	Inorganic ion transmembrane transport	20	714	2023-09-01	3.81e-14	SNAP25,MCOLN1,GLRB,CACNA1C,SLC6A3,GABRB2,SLC1A2,CACNA1D,GABRB1,KCNK3,SLC12A6,CACNA1G,SLC6A9,KCNJ10,CACNA1B,KCNB1,KCNAB2,CACNG7,TRPV4,CACNA2D2
GO Process	GO:0042391	Regulation of membrane potential	16	440	2023-02-01	2.10e-12	STX1B,GLRB,CACNA1C,GABRB2,CACNA1D,GABRB1,KCNK3,CACNA1G,KCNJ10,CACNA1B,KCNB1,KCNAB2,PIEZO2,GRIA1,SHANK2,GRIA3
GO Process	GO:0030001	Metal ion transport	18	666	2023-07-01	3.29e-12	SNAP25,MCOLN1,CACNA1C,SLC6A3,SLC1A2,CACNA1D,KCNK3,SLC12A6,CACNA1G,SLC6A9,KCNJ10,CACNA1B,KCNB1,KCNAB2,CACNG7,CAMK2A,TRPV4,CACNA2D2
GO Process	GO:0065008	Regulation of biological quality	34	4042	0.56	4.53e-12	STX1B,SNAP25,PRKCG,MCOLN1,GLRB,CAD,CACNA1C,SLC6A3,GABRB2,SLC1A2,CACNA1D,GABRB1,SYN1,KCNK3,ATP13A2,SLC12A6,GAD1,CACNA1G,SLC6A9,KCNJ10,CACNA1B,KCNB1,KCNAB2,CACNG7,CAMK2A,DIAPH1,TRPV4,GPHN,CACNA2D2,PIEZO2,GRIA1,SHANK2,FRRS1L,GRIA3
GO Process	GO:0098662	Inorganic cation transmembrane transport	17	628	2023-07-01	2.01e-11	SNAP25,MCOLN1,CACNA1C,SLC6A3,SLC1A2,CACNA1D,KCNK3,SLC12A6,CACNA1G,SLC6A9,KCNJ10,CACNA1B,KCNB1,KCNAB2,CACNG7,TRPV4,CACNA2D2
GO Process	GO:0001505	Regulation of neurotransmitter levels	12	231	1.35	1.61e-10	STX1B,SNAP25,PRKCG,SLC6A3,SLC1A2,CACNA1D,SYN1,GAD1,SLC6A9,KCNJ10,CACNA1B,CAMK2A
GO Process	GO:0050804	Modulation of chemical synaptic transmission	14	446	1.14	8.14e-10	STX1B,SNAP25,PRKCG,CACNA1D,SYN1,KCNJ10,CACNA1B,KCNB1,ROR2,CAMK2A,CACNA2D2,GRIA1,SHANK2,GRIA3
GO Process	GO:0034762	Regulation of transmembrane transport	14	560	2023-04-01	1.42e-08	CACNA1C,SLC1A2,CACNA1D,CACNA1G,KCNJ10,CACNA1B,KCNB1,KCNAB2,CACNG7,DIAPH1,CACNA2D2,GRIA1,SHANK2,GRIA3
GO Process	GO:0006810	Transport	31	4353	0.49	2.25e-08	STX1B,SNAP25,AP2S1,MCOLN1,GLRB,CAD,CACNA1C,SLC6A3,GABRB2,SLC1A2,CACNA1D,GABRB1,SYN1,KCNK3,ATP13A2,SLC12A6,GAD1,CACNA1G,SLC6A9,KCNJ10,CACNA1B,KCNB1,KCNAB2,CACNG7,CAMK2A,DIAPH1,TRPV4,CACNA2D2,PIEZO2,GRIA1,GRIA3
GO Process	GO:0006836	Neurotransmitter transport	9	139	1.45	2.67e-08	STX1B,SNAP25,SLC6A3,SLC1A2,SYN1,GAD1,SLC6A9,KCNJ10,CACNA1B
GO Process	GO:0034765	Regulation of ion transmembrane transport	13	477	2023-07-01	2.67e-08	CACNA1C,CACNA1D,CACNA1G,KCNJ10,CACNA1B,KCNB1,KCNAB2,CACNG7,DIAPH1,CACNA2D2,GRIA1,SHANK2,GRIA3
GO Process	GO:0051049	Regulation of transport	21	1776	0.71	3.46e-08	STX1B,SNAP25,AP2S1,PRKCG,CACNA1C,SLC1A2,CACNA1D,SYN1,ATP13A2,CACNA1G,KCNJ10,CACNA1B,KCNB1,KCNAB2,CACNG7,CAMK2A,DIAPH1,CACNA2D2,GRIA1,SHANK2,GRIA3
GO Process	GO:0051179	Localization	34	5591	0.42	4.96e-08	STX1B,SNAP25,AP2S1,MCOLN1,GLRB,CAD,CACNA1C,SLC6A3,GABRB2,SLC1A2,CACNA1D,GABRB1,SYN1,HEPACAM,KCNK3,ATP13A2,SLC12A6,GAD1,CACNA1G,SLC6A9,KCNJ10,CACNA1B,KCNB1,ROR2,KCNAB2,CACNG7,CAMK2A,DIAPH1,TRPV4,GPHN,CACNA2D2,PIEZO2,GRIA1,GRIA3
GO Process	GO:0043269	Regulation of ion transport	14	696	0.94	1.71e-07	CACNA1C,CACNA1D,CACNA1G,KCNJ10,CACNA1B,KCNB1,KCNAB2,CACNG7,CAMK2A,DIAPH1,CACNA2D2,GRIA1,SHANK2,GRIA3
GO Process	GO:0065007	Biological regulation	45	12171	0.21	2.59e-07	STX1B,SNAP25,KIDINS220,GABBR2,ASPA,AP2S1,PRKCG,MCOLN1,GLRB,CAD,CACNA1C,SLC6A3,GABRB2,SLC1A2,CACNA1D,GABRB1,SYN1,HEPACAM,HINT1,KCNK3,OPA3,ATP13A2,SLC12A6,GAD1,CACNA1G,SLC6A9,KCNJ10,NKX6-2,PITX3,CACNA1B,KCNB1,ROR2,KCNAB2,CACNG7,PPP1CB,CAMK2A,DIAPH1,TRPV4,GPHN,CACNA2D2,PIEZO2,GRIA1,SHANK2,FRRS1L,GRIA3
GO Process	GO:0032879	Regulation of localization	24	2740	0.58	2.92e-07	STX1B,SNAP25,AP2S1,PRKCG,MCOLN1,CACNA1C,SLC1A2,CACNA1D,SYN1,ATP13A2,CACNA1G,KCNJ10,CACNA1B,KCNB1,ROR2,KCNAB2,CACNG7,CAMK2A,DIAPH1,TRPV4,CACNA2D2,GRIA1,SHANK2,GRIA3
GO Process	GO:0003008	System process	20	1942	0.65	1.10e-06	SNAP25,PRKCG,GLRB,CACNA1C,SLC6A3,GABRB2,CACNA1D,GABRB1,OPA3,CACNA1G,KCNJ10,NKX6-2,CACNA1B,KCNAB2,DIAPH1,TRPV4,PIEZO2,GRIA1,SHANK2,GRIA3
GO Process	GO:0050877	Nervous system process	17	1352	0.74	1.46e-06	SNAP25,PRKCG,GLRB,SLC6A3,GABRB2,CACNA1D,GABRB1,OPA3,CACNA1G,KCNJ10,NKX6-2,KCNAB2,DIAPH1,PIEZO2,GRIA1,SHANK2,GRIA3
GO Process	GO:0006816	Calcium ion transport	9	259	1.18	3.46e-06	MCOLN1,CACNA1C,CACNA1D,CACNA1G,CACNA1B,CACNG7,CAMK2A,TRPV4,CACNA2D2
GO Process	GO:0032501	Multicellular organismal process	35	6933	0.34	3.46e-06	STX1B,SNAP25,KIDINS220,ASPA,AP2S1,PRKCG,GLRB,CAD,CACNA1C,SLC6A3,GABRB2,SLC1A2,CACNA1D,GABRB1,SYN1,KCNK3,OPA3,SLC12A6,CACNA1G,KCNJ10,NKX6-2,PITX3,CACNA1B,ROR2,KCNAB2,CACNG7,PPP1CB,CAMK2A,DIAPH1,TRPV4,CACNA2D2,PIEZO2,GRIA1,SHANK2,GRIA3
GO Process	GO:0001504	Neurotransmitter uptake	5	27	1.91	3.79e-06	SNAP25,SLC6A3,SLC1A2,SLC6A9,KCNJ10
GO Process	GO:0023052	Signaling	30	5239	0.4	1.05e-05	STX1B,SNAP25,KIDINS220,GABBR2,AP2S1,PRKCG,MCOLN1,GLRB,CACNA1C,SLC6A3,GABRB2,SLC1A2,CACNA1D,GABRB1,SYN1,HINT1,KCNK3,SLC12A6,GAD1,CACNA1G,SLC6A9,CACNA1B,KCNB1,ROR2,CACNG7,CAMK2A,TRPV4,CACNA2D2,GRIA1,GRIA3
GO Process	GO:0007610	Behavior	11	572	0.92	1.97e-05	SNAP25,PRKCG,GLRB,SLC6A3,SLC1A2,GAD1,KCNJ10,PITX3,CACNA1B,GRIA1,SHANK2
GO Process	GO:0007399	Nervous system development	20	2371	0.56	2.37e-05	STX1B,SNAP25,KIDINS220,ASPA,PRKCG,GLRB,SLC6A3,GABRB2,SLC1A2,GABRB1,SYN1,KCNK3,KCNJ10,NKX6-2,PITX3,ROR2,CACNG7,CAMK2A,TRPV4,SHANK2
GO Process	GO:0061337	Cardiac conduction	6	94	1.44	3.28e-05	CACNA1C,CACNA1D,KCNK3,CACNA1G,CACNG7,CACNA2D2
GO Process	GO:0051641	Cellular localization	22	2967	0.51	3.47e-05	STX1B,SNAP25,AP2S1,MCOLN1,GLRB,CACNA1C,SLC6A3,SLC1A2,SYN1,HEPACAM,ATP13A2,GAD1,SLC6A9,KCNJ10,CACNA1B,KCNB1,KCNAB2,CACNG7,DIAPH1,TRPV4,GPHN,GRIA1
GO Process	GO:0098657	Import into cell	7	164	1.27	3.48e-05	SNAP25,SLC6A3,SLC1A2,SLC12A6,SLC6A9,KCNJ10,TRPV4
GO Process	GO:0070509	Calcium ion import	5	48	1.66	3.91e-05	CACNA1C,CACNA1D,CACNA1G,CACNA1B,TRPV4
GO Process	GO:0099072	Regulation of postsynaptic membrane neurotransmitter receptor levels	5	49	1.65	4.20e-05	STX1B,SNAP25,CACNG7,GPHN,FRRS1L
GO Process	GO:1903530	Regulation of secretion by cell	11	630	0.88	4.31e-05	STX1B,SNAP25,PRKCG,CACNA1C,CACNA1D,SYN1,ATP13A2,CACNA1G,KCNB1,CAMK2A,CACNA2D2
GO Process	GO:0007269	Neurotransmitter secretion	6	102	1.41	4.53e-05	STX1B,SNAP25,SYN1,GAD1,SLC6A9,CACNA1B
GO Process	GO:0007626	Locomotory behavior	7	194	2023-02-01	9.16e-05	SNAP25,GLRB,SLC6A3,GAD1,KCNJ10,PITX3,CACNA1B
GO Process	GO:0023061	Signal release	7	197	1.19	9.72e-05	STX1B,SNAP25,SYN1,GAD1,SLC6A9,CACNA1B,TRPV4
GO Process	GO:1900449	Regulation of glutamate receptor signaling pathway	5	63	1.54	0.00012	CACNG7,GRIA1,SHANK2,FRRS1L,GRIA3
GO Process	GO:0046903	Secretion	13	1097	0.71	0.00018	STX1B,SNAP25,CAD,SLC6A3,SLC1A2,SYN1,GAD1,SLC6A9,CACNA1B,KCNB1,KCNAB2,DIAPH1,TRPV4
GO Process	GO:0017157	Regulation of exocytosis	7	222	1.14	0.00020	STX1B,PRKCG,CACNA1D,SYN1,ATP13A2,CACNA1G,KCNB1
GO Process	GO:0007154	Cell communication	28	5320	0.36	0.00022	STX1B,SNAP25,KIDINS220,GABBR2,AP2S1,PRKCG,MCOLN1,GLRB,CACNA1C,SLC6A3,GABRB2,SLC1A2,CACNA1D,GABRB1,SYN1,HINT1,KCNK3,SLC12A6,GAD1,CACNA1G,SLC6A9,CACNA1B,KCNB1,ROR2,CAMK2A,TRPV4,GRIA1,GRIA3
GO Process	GO:1904062	Regulation of cation transmembrane transport	8	337	2023-01-01	0.00023	CACNA1C,CACNA1D,KCNAB2,CACNG7,DIAPH1,GRIA1,SHANK2,GRIA3
GO Process	GO:0008016	Regulation of heart contraction	7	245	2023-09-01	0.00035	CACNA1C,CACNA1D,KCNK3,CACNA1G,CACNA1B,CACNG7,CACNA2D2
GO Process	GO:0010243	Response to organonitrogen compound	12	987	0.72	0.00038	PRKCG,GLRB,CAD,SLC6A3,GABRB2,SLC1A2,GABRB1,PITX3,CACNA1B,CAMK2A,DIAPH1,TRPV4
GO Process	GO:0071420	Cellular response to histamine	3	8	2.21	0.00039	GABRB2,GABRB1,DIAPH1
GO Process	GO:1903539	Protein localization to postsynaptic membrane	4	35	2023-07-01	0.00040	STX1B,SNAP25,CACNG7,GPHN
GO Process	GO:0050767	Regulation of neurogenesis	11	828	0.76	0.00046	STX1B,SNAP25,KIDINS220,ASPA,NKX6-2,PITX3,ROR2,CACNG7,CAMK2A,TRPV4,SHANK2
GO Process	GO:1903305	Regulation of regulated secretory pathway	6	163	2023-02-01	0.00047	STX1B,PRKCG,CACNA1D,SYN1,CACNA1G,KCNB1
GO Process	GO:0022008	Neurogenesis	15	1657	0.6	0.00050	STX1B,SNAP25,KIDINS220,ASPA,GABRB2,GABRB1,SYN1,KCNJ10,NKX6-2,PITX3,ROR2,CACNG7,CAMK2A,TRPV4,SHANK2
GO Process	GO:0098656	Anion transmembrane transport	8	380	0.96	0.00050	GLRB,SLC6A3,GABRB2,SLC1A2,GABRB1,SLC12A6,SLC6A9,KCNJ10
GO Process	GO:0050896	Response to stimulus	34	8046	0.26	0.00056	SNAP25,KIDINS220,GABBR2,AP2S1,PRKCG,MCOLN1,GLRB,CAD,CACNA1C,SLC6A3,GABRB2,SLC1A2,CACNA1D,GABRB1,HINT1,KCNK3,OPA3,ATP13A2,SLC12A6,GAD1,CACNA1G,PITX3,CACNA1B,KCNB1,ROR2,KCNAB2,PPP1CB,CAMK2A,DIAPH1,TRPV4,GPHN,PIEZO2,GRIA1,GRIA3
GO Process	GO:0097120	Receptor localization to synapse	4	42	1.62	0.00068	STX1B,SNAP25,CACNG7,GPHN
GO Process	GO:0046928	Regulation of neurotransmitter secretion	5	106	1.31	0.00091	STX1B,PRKCG,CACNA1D,SYN1,CAMK2A
GO Process	GO:0048167	Regulation of synaptic plasticity	6	191	1.14	0.00093	SNAP25,KCNJ10,KCNB1,CAMK2A,GRIA1,SHANK2
GO Process	GO:0048699	Generation of neurons	14	1551	0.59	0.0010	STX1B,SNAP25,KIDINS220,ASPA,GABRB2,GABRB1,SYN1,NKX6-2,PITX3,ROR2,CACNG7,CAMK2A,TRPV4,SHANK2
GO Process	GO:0050905	Neuromuscular process	5	109	2023-03-01	0.0010	GLRB,SLC6A3,OPA3,NKX6-2,KCNAB2
GO Process	GO:0006820	Anion transport	9	593	0.82	0.0012	SNAP25,GLRB,SLC6A3,GABRB2,SLC1A2,GABRB1,SLC12A6,SLC6A9,KCNJ10
GO Process	GO:0044057	Regulation of system process	9	592	0.82	0.0012	STX1B,CACNA1C,CACNA1D,KCNK3,CACNA1G,CACNA1B,CACNG7,CACNA2D2,SHANK2
GO Process	GO:0048731	System development	24	4426	0.37	0.0012	STX1B,SNAP25,KIDINS220,ASPA,PRKCG,GLRB,CAD,CACNA1C,SLC6A3,GABRB2,SLC1A2,GABRB1,SYN1,KCNK3,SLC12A6,KCNJ10,NKX6-2,PITX3,ROR2,KCNAB2,CACNG7,CAMK2A,TRPV4,SHANK2
GO Process	GO:0051899	Membrane depolarization	4	53	1.52	0.0013	CACNA1C,CACNA1D,CACNA1G,CACNA1B
GO Process	GO:1905114	Cell surface receptor signaling pathway involved in cell-cell signaling	8	461	0.88	0.0014	AP2S1,GLRB,GABRB2,GABRB1,ROR2,CAMK2A,GRIA1,GRIA3
GO Process	GO:0032940	Secretion by cell	11	979	0.69	0.0015	STX1B,SNAP25,SLC1A2,SYN1,GAD1,SLC6A9,CACNA1B,KCNB1,KCNAB2,DIAPH1,TRPV4
GO Process	GO:0050801	Ion homeostasis	10	796	0.74	0.0016	MCOLN1,CACNA1C,CACNA1D,KCNK3,ATP13A2,SLC12A6,CACNA1G,KCNJ10,TRPV4,GRIA1
GO Process	GO:0055065	Metal ion homeostasis	9	629	0.79	0.0017	MCOLN1,CACNA1C,CACNA1D,KCNK3,ATP13A2,SLC12A6,KCNJ10,TRPV4,GRIA1
GO Process	GO:0060341	Regulation of cellular localization	11	1027	0.67	0.0023	STX1B,PRKCG,MCOLN1,CACNA1C,CACNA1D,SYN1,ATP13A2,KCNB1,KCNAB2,CAMK2A,DIAPH1
GO Process	GO:0098810	Neurotransmitter reuptake	3	19	1.84	0.0023	SLC6A3,SLC1A2,KCNJ10
GO Process	GO:0022010	Central nervous system myelination	3	21	1.79	0.0028	ASPA,KCNJ10,NKX6-2
GO Process	GO:0048856	Anatomical structure development	26	5402	0.32	0.0028	STX1B,SNAP25,KIDINS220,ASPA,PRKCG,GLRB,CAD,CACNA1C,SLC6A3,GABRB2,SLC1A2,GABRB1,SYN1,KCNK3,OPA3,SLC12A6,KCNJ10,NKX6-2,PITX3,ROR2,KCNAB2,CACNG7,CAMK2A,TRPV4,CACNA2D2,SHANK2
GO Process	GO:0050806	Positive regulation of synaptic transmission	5	147	1.17	0.0031	STX1B,SNAP25,CACNA1D,ROR2,SHANK2
GO Process	GO:0071477	Cellular hypotonic salinity response	2	2	2.64	0.0038	SLC12A6,TRPV4
GO Process	GO:0060627	Regulation of vesicle-mediated transport	8	550	0.8	0.0042	STX1B,AP2S1,PRKCG,CACNA1D,SYN1,ATP13A2,CACNA1G,KCNB1
GO Process	GO:0010646	Regulation of cell communication	20	3514	0.39	0.0044	STX1B,SNAP25,KIDINS220,PRKCG,CACNA1C,CACNA1D,SYN1,HINT1,KCNJ10,CACNA1B,KCNB1,ROR2,CACNG7,CAMK2A,TRPV4,CACNA2D2,GRIA1,SHANK2,FRRS1L,GRIA3
GO Process	GO:0099601	Regulation of neurotransmitter receptor activity	4	78	1.35	0.0044	CACNG7,GRIA1,SHANK2,GRIA3
GO Process	GO:0048878	Chemical homeostasis	11	1124	0.63	0.0045	MCOLN1,CACNA1C,CACNA1D,KCNK3,ATP13A2,SLC12A6,CACNA1G,KCNJ10,KCNB1,TRPV4,GRIA1
GO Process	GO:2000300	Regulation of synaptic vesicle exocytosis	4	80	1.34	0.0047	STX1B,PRKCG,CACNA1D,SYN1
GO Process	GO:0051239	Regulation of multicellular organismal process	19	3227	0.41	0.0048	STX1B,SNAP25,KIDINS220,ASPA,AP2S1,CACNA1C,SLC6A3,CACNA1D,KCNK3,CACNA1G,NKX6-2,PITX3,CACNA1B,ROR2,CACNG7,CAMK2A,TRPV4,CACNA2D2,SHANK2
GO Process	GO:0007214	Gamma-aminobutyric acid signaling pathway	3	27	1.68	0.0049	GABBR2,GABRB2,GABRB1
GO Process	GO:0023051	Regulation of signaling	20	3553	0.39	0.0049	STX1B,SNAP25,KIDINS220,PRKCG,CACNA1C,CACNA1D,SYN1,HINT1,KCNJ10,CACNA1B,KCNB1,ROR2,CACNG7,CAMK2A,TRPV4,CACNA2D2,GRIA1,SHANK2,FRRS1L,GRIA3
GO Process	GO:0051649	Establishment of localization in cell	16	2375	0.47	0.0049	STX1B,SNAP25,AP2S1,MCOLN1,CACNA1C,SLC6A3,SLC1A2,SYN1,GAD1,SLC6A9,KCNJ10,CACNA1B,KCNAB2,DIAPH1,TRPV4,GRIA1
GO Process	GO:0086019	Cell-cell signaling involved in cardiac conduction	3	27	1.68	0.0049	CACNA1C,CACNA1D,CACNA1G
GO Process	GO:0050789	Regulation of biological process	39	11475	0.17	0.0051	STX1B,SNAP25,KIDINS220,GABBR2,ASPA,AP2S1,PRKCG,MCOLN1,GLRB,CACNA1C,SLC6A3,GABRB2,SLC1A2,CACNA1D,GABRB1,SYN1,HEPACAM,HINT1,KCNK3,OPA3,ATP13A2,CACNA1G,KCNJ10,NKX6-2,PITX3,CACNA1B,KCNB1,ROR2,KCNAB2,CACNG7,PPP1CB,CAMK2A,DIAPH1,TRPV4,CACNA2D2,GRIA1,SHANK2,FRRS1L,GRIA3
GO Process	GO:0050808	Synapse organization	6	283	0.96	0.0052	GLRB,GABRB2,SYN1,GPHN,CACNA2D2,SHANK2
GO Process	GO:0006874	Cellular calcium ion homeostasis	7	442	0.84	0.0071	MCOLN1,CACNA1C,CACNA1D,KCNK3,ATP13A2,TRPV4,GRIA1
GO Process	GO:0045921	Positive regulation of exocytosis	4	92	1.28	0.0071	CACNA1D,ATP13A2,CACNA1G,KCNB1
GO Process	GO:0050796	Regulation of insulin secretion	5	182	2023-08-01	0.0071	SNAP25,CACNA1C,CACNA1D,KCNB1,CACNA2D2
GO Process	GO:0007417	Central nervous system development	10	988	0.64	0.0072	ASPA,SLC6A3,SLC1A2,GABRB1,KCNK3,KCNJ10,NKX6-2,PITX3,ROR2,SHANK2
GO Process	GO:0042221	Response to chemical	22	4333	0.34	0.0073	KIDINS220,PRKCG,MCOLN1,GLRB,CAD,SLC6A3,GABRB2,SLC1A2,GABRB1,KCNK3,ATP13A2,SLC12A6,GAD1,CACNA1G,PITX3,CACNA1B,KCNB1,ROR2,CAMK2A,DIAPH1,TRPV4,GPHN
GO Process	GO:0045761	Regulation of adenylate cyclase activity	3	33	2023-06-01	0.0077	GABBR2,CACNA1C,CACNA1D
GO Process	GO:0001508	Action potential	4	97	1.25	0.0083	CACNA1C,CACNA1D,CACNA1G,KCNB1
GO Process	GO:0009987	Cellular process	44	15024	0.1	0.0099	STX1B,SNAP25,KIDINS220,GABBR2,ASPA,AP2S1,PRKCG,MCOLN1,GLRB,CAD,CACNA1C,SLC6A3,GABRB2,SLC1A2,CACNA1D,GABRB1,SYN1,HEPACAM,HINT1,KCNK3,OPA3,ATP13A2,SLC12A6,GAD1,CACNA1G,SLC6A9,KCNJ10,NKX6-2,PITX3,CACNA1B,KCNB1,ROR2,KCNAB2,CACNG7,PPP1CB,CAMK2A,DIAPH1,TRPV4,GPHN,CACNA2D2,PIEZO2,GRIA1,SHANK2,GRIA3
GO Process	GO:0097112	Gamma-aminobutyric acid receptor clustering	2	5	2.24	0.0103	GLRB,GPHN
GO Process	GO:0098967	Exocytic insertion of neurotransmitter receptor to postsynaptic membrane	2	5	2.24	0.0103	STX1B,SNAP25
GO Process	GO:0086091	Regulation of heart rate by cardiac conduction	3	38	1.54	0.0105	CACNA1C,CACNA1D,CACNA1G
GO Process	GO:0043279	Response to alkaloid	4	106	1.22	0.0108	PRKCG,CAD,SLC6A3,PITX3
GO Process	GO:0050708	Regulation of protein secretion	6	333	0.89	0.0108	SNAP25,CACNA1C,CACNA1D,ATP13A2,KCNB1,CACNA2D2
GO Process	GO:0086002	Cardiac muscle cell action potential involved in contraction	3	39	1.52	0.0111	CACNA1C,CACNA1D,CACNA1G
GO Process	GO:0034330	Cell junction organization	7	493	0.79	0.0119	GLRB,GABRB2,SYN1,TRPV4,GPHN,CACNA2D2,SHANK2
GO Process	GO:0051480	Regulation of cytosolic calcium ion concentration	6	340	0.88	0.0119	MCOLN1,CACNA1C,CACNA1D,KCNK3,TRPV4,GRIA1
GO Process	GO:0021782	Glial cell development	4	112	1.19	0.0127	ASPA,KCNJ10,NKX6-2,ROR2
GO Process	GO:0060012	Synaptic transmission, glycinergic	2	6	2.16	0.0127	GLRB,SLC6A9
GO Process	GO:0006904	Vesicle docking involved in exocytosis	3	43	1.48	0.0137	STX1B,SNAP25,KCNB1
GO Process	GO:0010975	Regulation of neuron projection development	7	510	0.78	0.0138	STX1B,SNAP25,KIDINS220,ROR2,CACNG7,TRPV4,SHANK2
GO Process	GO:0019725	Cellular homeostasis	9	895	0.64	0.0150	MCOLN1,CACNA1C,CACNA1D,KCNK3,ATP13A2,SLC12A6,KCNB1,TRPV4,GRIA1
GO Process	GO:0098739	Import across plasma membrane	4	119	1.16	0.0150	SLC1A2,SLC12A6,KCNJ10,TRPV4
GO Process	GO:0007215	Glutamate receptor signaling pathway	3	45	1.46	0.0151	KCNB1,GRIA1,GRIA3
GO Process	GO:0007528	Neuromuscular junction development	3	45	1.46	0.0151	GPHN,CACNA2D2,SHANK2
GO Process	GO:0050794	Regulation of cellular process	37	10932	0.17	0.0151	STX1B,SNAP25,KIDINS220,GABBR2,ASPA,AP2S1,PRKCG,MCOLN1,GLRB,CACNA1C,SLC6A3,GABRB2,SLC1A2,CACNA1D,GABRB1,SYN1,HEPACAM,HINT1,ATP13A2,CACNA1G,KCNJ10,NKX6-2,PITX3,CACNA1B,KCNB1,ROR2,KCNAB2,CACNG7,PPP1CB,CAMK2A,DIAPH1,TRPV4,CACNA2D2,GRIA1,SHANK2,FRRS1L,GRIA3
GO Process	GO:0098712	L-glutamate import across plasma membrane	2	7	2023-09-02	0.0151	SLC1A2,KCNJ10
GO Process	GO:0010038	Response to metal ion	6	367	0.85	0.0156	MCOLN1,SLC6A3,KCNK3,ATP13A2,CACNA1G,GPHN
GO Process	GO:1990778	Protein localization to cell periphery	5	237	0.96	0.0176	STX1B,SNAP25,KCNB1,CACNG7,GPHN
GO Process	GO:0048468	Cell development	12	1629	0.51	0.0180	KIDINS220,ASPA,GABRB2,GABRB1,SYN1,KCNJ10,NKX6-2,PITX3,ROR2,CAMK2A,CACNA2D2,SHANK2
GO Process	GO:0051962	Positive regulation of nervous system development	7	547	0.75	0.0183	KIDINS220,ASPA,NKX6-2,PITX3,ROR2,CACNG7,SHANK2
GO Process	GO:0006865	Amino acid transport	4	131	2023-12-01	0.0190	SNAP25,SLC1A2,SLC6A9,KCNJ10
GO Process	GO:0098900	Regulation of action potential	3	51	1.41	0.0190	CACNA1C,KCNB1,KCNAB2
GO Process	GO:0010959	Regulation of metal ion transport	6	391	0.82	0.0201	CACNA1C,CACNA1D,CACNA1B,KCNAB2,CAMK2A,DIAPH1
GO Process	GO:0030534	Adult behavior	4	136	2023-11-01	0.0211	GLRB,SLC1A2,KCNJ10,SHANK2
GO Process	GO:0055082	Cellular chemical homeostasis	8	753	0.66	0.0212	MCOLN1,CACNA1C,CACNA1D,KCNK3,ATP13A2,KCNB1,TRPV4,GRIA1
GO Process	GO:0051924	Regulation of calcium ion transport	5	256	0.93	0.0223	CACNA1C,CACNA1D,CACNA1B,CAMK2A,DIAPH1
GO Process	GO:0045762	Positive regulation of adenylate cyclase activity	2	10	1.94	0.0234	CACNA1C,CACNA1D
GO Process	GO:0032412	Regulation of ion transmembrane transporter activity	5	260	0.92	0.0235	CACNA1D,CACNG7,GRIA1,SHANK2,GRIA3
GO Process	GO:1903307	Positive regulation of regulated secretory pathway	3	57	1.36	0.0242	CACNA1D,CACNA1G,KCNB1
GO Process	GO:0015800	Acidic amino acid transport	3	58	1.35	0.0253	SNAP25,SLC1A2,KCNJ10
GO Process	GO:0016081	Synaptic vesicle docking	2	11	2023-09-01	0.0267	STX1B,SNAP25
GO Process	GO:1902475	L-alpha-amino acid transmembrane transport	3	60	1.34	0.0271	SLC1A2,SLC6A9,KCNJ10
GO Process	GO:0061024	Membrane organization	8	796	0.64	0.0286	STX1B,SNAP25,AP2S1,GLRB,ATP13A2,CAMK2A,GPHN,GRIA1
GO Process	GO:0099645	Neurotransmitter receptor localization to postsynaptic specialization membrane	2	12	1.86	0.0300	CACNG7,GPHN
GO Process	GO:0031629	Synaptic vesicle fusion to presynaptic active zone membrane	2	13	1.83	0.0339	STX1B,SNAP25
GO Process	GO:0050793	Regulation of developmental process	15	2648	0.39	0.0373	STX1B,SNAP25,KIDINS220,ASPA,AP2S1,SLC6A3,NKX6-2,PITX3,ROR2,CACNG7,CAMK2A,DIAPH1,TRPV4,CACNA2D2,SHANK2
GO Process	GO:0099171	Presynaptic modulation of chemical synaptic transmission	2	15	1.76	0.0427	PRKCG,CACNA1D
GO Process	GO:0050954	Sensory perception of mechanical stimulus	4	175	1.0	0.0459	GABRB2,CACNA1D,DIAPH1,PIEZO2
GO Process	GO:0008652	Cellular amino acid biosynthetic process	3	75	1.24	0.0466	ASPA,CAD,GAD1
GO Process	GO:1903532	Positive regulation of secretion by cell	5	312	0.84	0.0466	STX1B,CACNA1D,ATP13A2,CACNA1G,KCNB1
GO Process	GO:2001257	Regulation of cation channel activity	4	177	0.99	0.0470	CACNG7,GRIA1,SHANK2,GRIA3
GO Process	GO:0050769	Positive regulation of neurogenesis	6	479	0.74	0.0475	KIDINS220,ASPA,NKX6-2,ROR2,CACNG7,SHANK2
GO Process	GO:1901214	Regulation of neuron death	5	317	0.84	0.0488	PRKCG,GABRB2,ATP13A2,PITX3,KCNB1
GO Molecular Function
GO Function	GO:0022836	Gated channel activity	19	332	2023-04-01	2.02e-18	SNAP25,MCOLN1,GLRB,CACNA1C,GABRB2,CACNA1D,GABRB1,KCNK3,CACNA1G,KCNJ10,CACNA1B,KCNB1,KCNAB2,CACNG7,TRPV4,CACNA2D2,PIEZO2,GRIA1,GRIA3
GO Function	GO:0015318	Inorganic molecular entity transmembrane transporter activity	24	813	2023-11-01	2.52e-18	SNAP25,MCOLN1,GLRB,CACNA1C,SLC6A3,GABRB2,SLC1A2,CACNA1D,GABRB1,KCNK3,ATP13A2,SLC12A6,CACNA1G,SLC6A9,KCNJ10,CACNA1B,KCNB1,KCNAB2,CACNG7,TRPV4,CACNA2D2,PIEZO2,GRIA1,GRIA3
GO Function	GO:0015075	Ion transmembrane transporter activity	24	865	2023-08-01	6.89e-18	SNAP25,MCOLN1,GLRB,CACNA1C,SLC6A3,GABRB2,SLC1A2,CACNA1D,GABRB1,KCNK3,ATP13A2,SLC12A6,CACNA1G,SLC6A9,KCNJ10,CACNA1B,KCNB1,KCNAB2,CACNG7,TRPV4,CACNA2D2,PIEZO2,GRIA1,GRIA3
GO Function	GO:0022890	Inorganic cation transmembrane transporter activity	21	584	1.19	2.04e-17	SNAP25,MCOLN1,CACNA1C,SLC6A3,SLC1A2,CACNA1D,KCNK3,ATP13A2,SLC12A6,CACNA1G,SLC6A9,KCNJ10,CACNA1B,KCNB1,KCNAB2,CACNG7,TRPV4,CACNA2D2,PIEZO2,GRIA1,GRIA3
GO Function	GO:0005216	Ion channel activity	19	425	1.29	3.47e-17	SNAP25,MCOLN1,GLRB,CACNA1C,GABRB2,CACNA1D,GABRB1,KCNK3,CACNA1G,KCNJ10,CACNA1B,KCNB1,KCNAB2,CACNG7,TRPV4,CACNA2D2,PIEZO2,GRIA1,GRIA3
GO Function	GO:0005215	Transporter activity	25	1181	0.96	1.58e-16	SNAP25,MCOLN1,GLRB,CACNA1C,SLC6A3,GABRB2,SLC1A2,CACNA1D,GABRB1,SYN1,KCNK3,ATP13A2,SLC12A6,CACNA1G,SLC6A9,KCNJ10,CACNA1B,KCNB1,KCNAB2,CACNG7,TRPV4,CACNA2D2,PIEZO2,GRIA1,GRIA3
GO Function	GO:0005261	Cation channel activity	16	326	1.33	6.21e-15	SNAP25,MCOLN1,CACNA1C,CACNA1D,KCNK3,CACNA1G,KCNJ10,CACNA1B,KCNB1,KCNAB2,CACNG7,TRPV4,CACNA2D2,PIEZO2,GRIA1,GRIA3
GO Function	GO:0046873	Metal ion transmembrane transporter activity	17	427	1.24	1.32e-14	SNAP25,MCOLN1,CACNA1C,SLC6A3,SLC1A2,CACNA1D,KCNK3,SLC12A6,CACNA1G,SLC6A9,KCNJ10,CACNA1B,KCNB1,KCNAB2,CACNG7,TRPV4,CACNA2D2
GO Function	GO:0022843	Voltage-gated cation channel activity	11	137	1.54	6.30e-12	SNAP25,CACNA1C,CACNA1D,KCNK3,CACNA1G,KCNJ10,CACNA1B,KCNB1,KCNAB2,CACNG7,CACNA2D2
GO Function	GO:0005262	Calcium channel activity	8	114	1.48	6.40e-08	MCOLN1,CACNA1C,CACNA1D,CACNA1G,CACNA1B,CACNG7,TRPV4,CACNA2D2
GO Function	GO:0005245	Voltage-gated calcium channel activity	6	44	1.77	2.73e-07	CACNA1C,CACNA1D,CACNA1G,CACNA1B,CACNG7,CACNA2D2
GO Function	GO:0015077	Monovalent inorganic cation transmembrane transporter activity	10	381	2023-06-01	2.45e-06	SNAP25,SLC6A3,SLC1A2,KCNK3,SLC12A6,CACNA1G,SLC6A9,KCNJ10,KCNB1,KCNAB2
GO Function	GO:0015276	Ligand-gated ion channel activity	7	133	1.36	4.53e-06	MCOLN1,GLRB,GABRB2,GABRB1,KCNJ10,GRIA1,GRIA3
GO Function	GO:1904315	Transmitter-gated ion channel activity involved in regulation of postsynaptic membrane potential	5	53	1.61	2.98e-05	GLRB,GABRB2,GABRB1,GRIA1,GRIA3
GO Function	GO:0086007	Voltage-gated calcium channel activity involved in cardiac muscle cell action potential	3	3	2.64	3.03e-05	CACNA1C,CACNA1D,CACNA1G
GO Function	GO:0008331	High voltage-gated calcium channel activity	3	8	2.21	0.00020	CACNA1C,CACNA1D,CACNA1B
GO Function	GO:0005249	Voltage-gated potassium channel activity	5	86	2023-04-01	0.00021	SNAP25,KCNK3,KCNJ10,KCNB1,KCNAB2
GO Function	GO:0015079	Potassium ion transmembrane transporter activity	6	159	1.22	0.00021	SNAP25,KCNK3,SLC12A6,KCNJ10,KCNB1,KCNAB2
GO Function	GO:0015108	Chloride transmembrane transporter activity	5	101	1.33	0.00042	GLRB,SLC6A3,GABRB2,GABRB1,SLC12A6
GO Function	GO:0008509	Anion transmembrane transporter activity	7	349	0.94	0.0014	GLRB,SLC6A3,GABRB2,SLC1A2,GABRB1,SLC12A6,SLC6A9
GO Function	GO:0099095	Ligand-gated anion channel activity	3	19	1.84	0.0015	GLRB,GABRB2,GABRB1
GO Function	GO:0016917	GABA receptor activity	3	22	1.77	0.0021	GABBR2,GABRB2,GABRB1
GO Function	GO:0086056	Voltage-gated calcium channel activity involved in av node cell action potential	2	2	2.64	0.0025	CACNA1C,CACNA1G
GO Function	GO:0086059	Voltage-gated calcium channel activity involved sa node cell action potential	2	2	2.64	0.0025	CACNA1D,CACNA1G
GO Function	GO:0004971	AMPA glutamate receptor activity	2	4	2.34	0.0059	GRIA1,GRIA3
GO Function	GO:0099094	Ligand-gated cation channel activity	4	101	1.24	0.0074	MCOLN1,KCNJ10,GRIA1,GRIA3
GO Function	GO:0015294	Solute:cation symporter activity	4	103	1.23	0.0077	SLC6A3,SLC1A2,SLC12A6,SLC6A9
GO Function	GO:0022853	Active ion transmembrane transporter activity	5	237	0.96	0.0161	SLC6A3,SLC1A2,ATP13A2,SLC12A6,SLC6A9
GO Function	GO:0005515	Protein binding	28	7026	0.24	0.0211	STX1B,SNAP25,KIDINS220,GABBR2,ASPA,AP2S1,CAD,CACNA1C,SLC6A3,CACNA1D,GABRB1,SYN1,HINT1,KCNK3,SLC12A6,GAD1,CACNA1G,PITX3,CACNA1B,KCNB1,ROR2,KCNAB2,PPP1CB,CAMK2A,DIAPH1,TRPV4,GRIA1,SHANK2
GO Function	GO:0016597	Amino acid binding	3	59	1.34	0.0264	GLRB,CAD,GAD1
GO Function	GO:0015081	Sodium ion transmembrane transporter activity	4	150	2023-06-01	0.0280	SLC6A3,SLC1A2,CACNA1G,SLC6A9
GO Function	GO:0022851	GABA-gated chloride ion channel activity	2	13	1.83	0.0343	GABRB2,GABRB1
GO Function	GO:0015370	Solute:sodium symporter activity	3	71	1.26	0.0415	SLC6A3,SLC1A2,SLC6A9
GO Function	GO:0005237	Inhibitory extracellular ligand-gated ion channel activity	2	15	1.76	0.0426	GLRB,GABRB2
GO Function	GO:0008381	Mechanosensitive ion channel activity	2	15	1.76	0.0426	TRPV4,PIEZO2
GO Function	GO:0019901	Protein kinase binding	7	653	0.67	0.0426	STX1B,SYN1,HINT1,SLC12A6,ROR2,PPP1CB,TRPV4
GO Function	GO:0005254	Chloride channel activity	3	74	1.25	0.0432	GLRB,GABRB2,GABRB1
GO Function	GO:0005283	Amino acid:sodium symporter activity	2	16	1.74	0.0445	SLC1A2,SLC6A9
GO Function	GO:0001540	Amyloid-beta binding	3	76	1.23	0.0449	CACNA1B,GRIA1,GRIA3
GO Function	GO:0015377	Cation:chloride symporter activity	2	17	1.71	0.0479	SLC6A3,SLC12A6
GO Cellular Component
GO Component	GO:0045202	Synapse	29	1351	0.97	1.04e-19	STX1B,SNAP25,GABBR2,PRKCG,GLRB,CAD,CACNA1C,SLC6A3,GABRB2,SLC1A2,CACNA1D,GABRB1,SYN1,KCNK3,SLC12A6,GAD1,CACNA1G,SLC6A9,KCNJ10,CACNA1B,KCNB1,KCNAB2,CACNG7,CAMK2A,GPHN,GRIA1,SHANK2,FRRS1L,GRIA3
GO Component	GO:0030054	Cell junction	32	2075	0.83	1.22e-18	STX1B,SNAP25,GABBR2,PRKCG,GLRB,CAD,CACNA1C,SLC6A3,GABRB2,SLC1A2,CACNA1D,GABRB1,SYN1,HEPACAM,KCNK3,SLC12A6,GAD1,CACNA1G,SLC6A9,KCNJ10,CACNA1B,KCNB1,KCNAB2,CACNG7,PPP1CB,CAMK2A,TRPV4,GPHN,GRIA1,SHANK2,FRRS1L,GRIA3
GO Component	GO:0043005	Neuron projection	27	1366	0.93	2.14e-17	STX1B,SNAP25,GABBR2,PRKCG,GLRB,CAD,CACNA1C,SLC6A3,GABRB2,SLC1A2,GABRB1,SYN1,HEPACAM,ATP13A2,GAD1,CACNA1G,CACNA1B,KCNB1,ROR2,KCNAB2,CACNG7,CAMK2A,TRPV4,GPHN,GRIA1,SHANK2,GRIA3
GO Component	GO:0042995	Cell projection	30	2287	0.76	3.06e-15	STX1B,SNAP25,GABBR2,PRKCG,MCOLN1,GLRB,CAD,CACNA1C,SLC6A3,GABRB2,SLC1A2,GABRB1,SYN1,HEPACAM,ATP13A2,GAD1,CACNA1G,KCNJ10,CACNA1B,KCNB1,ROR2,KCNAB2,CACNG7,CAMK2A,DIAPH1,TRPV4,GPHN,GRIA1,SHANK2,GRIA3
GO Component	GO:0097060	Synaptic membrane	17	387	1.28	3.43e-15	STX1B,SNAP25,GABBR2,PRKCG,GLRB,CACNA1C,SLC6A3,GABRB2,SLC1A2,CACNA1D,GABRB1,SLC6A9,KCNB1,CACNG7,GPHN,GRIA1,GRIA3
GO Component	GO:0120025	Plasma membrane bounded cell projection	29	2193	0.76	9.32e-15	STX1B,SNAP25,GABBR2,PRKCG,GLRB,CAD,CACNA1C,SLC6A3,GABRB2,SLC1A2,GABRB1,SYN1,HEPACAM,ATP13A2,GAD1,CACNA1G,KCNJ10,CACNA1B,KCNB1,ROR2,KCNAB2,CACNG7,CAMK2A,DIAPH1,TRPV4,GPHN,GRIA1,SHANK2,GRIA3
GO Component	GO:0098590	Plasma membrane region	23	1219	0.91	5.84e-14	STX1B,SNAP25,GABBR2,AP2S1,PRKCG,GLRB,CACNA1C,SLC6A3,GABRB2,SLC1A2,CACNA1D,GABRB1,SLC12A6,SLC6A9,KCNJ10,KCNB1,CACNG7,DIAPH1,TRPV4,GPHN,GRIA1,SHANK2,GRIA3
GO Component	GO:0098794	Postsynapse	18	643	2023-09-01	3.91e-13	SNAP25,GABBR2,PRKCG,GLRB,CACNA1C,SLC6A3,GABRB2,GABRB1,SYN1,SLC6A9,KCNB1,KCNAB2,CACNG7,CAMK2A,GPHN,GRIA1,SHANK2,GRIA3
GO Component	GO:0036477	Somatodendritic compartment	19	852	0.99	2.56e-12	SNAP25,PRKCG,GLRB,CAD,CACNA1C,SLC6A3,GABRB1,SYN1,ATP13A2,PITX3,CACNA1B,KCNB1,ROR2,CACNG7,CAMK2A,GPHN,GRIA1,SHANK2,GRIA3
GO Component	GO:0034702	Ion channel complex	13	289	1.29	1.69e-11	GLRB,CACNA1C,GABRB2,CACNA1D,GABRB1,CACNA1G,CACNA1B,KCNB1,KCNAB2,CACNG7,CACNA2D2,GRIA1,GRIA3
GO Component	GO:0030424	Axon	16	646	2023-03-01	8.08e-11	STX1B,SNAP25,PRKCG,CAD,SLC6A3,SLC1A2,SYN1,HEPACAM,GAD1,KCNB1,ROR2,KCNAB2,CACNG7,TRPV4,GRIA1,SHANK2
GO Component	GO:0045211	Postsynaptic membrane	12	281	1.27	2.22e-10	GABBR2,GLRB,CACNA1C,SLC6A3,GABRB2,GABRB1,SLC6A9,KCNB1,CACNG7,GPHN,GRIA1,GRIA3
GO Component	GO:0098796	Membrane protein complex	19	1141	0.86	2.55e-10	STX1B,SNAP25,GABBR2,AP2S1,GLRB,CACNA1C,SLC6A3,GABRB2,SLC1A2,CACNA1D,GABRB1,CACNA1G,CACNA1B,KCNB1,KCNAB2,CACNG7,CACNA2D2,GRIA1,GRIA3
GO Component	GO:0005886	Plasma membrane	35	5314	0.46	2.62e-10	STX1B,SNAP25,GABBR2,AP2S1,PRKCG,MCOLN1,GLRB,CACNA1C,SLC6A3,GABRB2,SLC1A2,CACNA1D,GABRB1,HINT1,KCNK3,SLC12A6,GAD1,CACNA1G,SLC6A9,KCNJ10,CACNA1B,KCNB1,ROR2,KCNAB2,CACNG7,PPP1CB,DIAPH1,TRPV4,GPHN,CACNA2D2,PIEZO2,GRIA1,SHANK2,FRRS1L,GRIA3
GO Component	GO:0098793	Presynapse	14	526	2023-06-01	8.77e-10	STX1B,SNAP25,PRKCG,CAD,SLC6A3,SLC1A2,CACNA1D,SYN1,GAD1,SLC6A9,KCNJ10,CACNA1B,KCNAB2,GRIA1
GO Component	GO:0005887	Integral component of plasma membrane	21	1623	0.75	1.03e-09	GABBR2,MCOLN1,GLRB,CACNA1C,SLC6A3,GABRB2,SLC1A2,CACNA1D,GABRB1,KCNK3,SLC12A6,CACNA1G,SLC6A9,KCNJ10,KCNB1,ROR2,KCNAB2,CACNG7,TRPV4,GRIA1,GRIA3
GO Component	GO:0098797	Plasma membrane protein complex	14	547	2023-05-01	1.31e-09	GABBR2,AP2S1,GLRB,CACNA1C,SLC6A3,CACNA1D,CACNA1G,CACNA1B,KCNB1,KCNAB2,CACNG7,CACNA2D2,GRIA1,GRIA3
GO Component	GO:0099572	Postsynaptic specialization	12	369	1.15	3.03e-09	PRKCG,CACNA1C,GABRB2,SYN1,SLC6A9,KCNAB2,CACNG7,CAMK2A,GPHN,GRIA1,SHANK2,GRIA3
GO Component	GO:0034703	Cation channel complex	10	214	1.31	5.14e-09	CACNA1C,CACNA1D,CACNA1G,CACNA1B,KCNB1,KCNAB2,CACNG7,CACNA2D2,GRIA1,GRIA3
GO Component	GO:0016020	Membrane	41	9072	0.29	2.04e-08	STX1B,SNAP25,KIDINS220,GABBR2,AP2S1,PRKCG,MCOLN1,GLRB,CAD,CACNA1C,SLC6A3,GABRB2,SLC1A2,CACNA1D,GABRB1,SYN1,HEPACAM,HINT1,KCNK3,ATP13A2,SLC12A6,GAD1,CACNA1G,SLC6A9,KCNJ10,CACNA1B,KCNB1,ROR2,KCNAB2,CACNG7,PPP1CB,CAMK2A,DIAPH1,TRPV4,GPHN,CACNA2D2,PIEZO2,GRIA1,SHANK2,FRRS1L,GRIA3
GO Component	GO:0014069	Postsynaptic density	11	344	1.14	2.33e-08	PRKCG,CACNA1C,SYN1,SLC6A9,KCNAB2,CACNG7,CAMK2A,GPHN,GRIA1,SHANK2,GRIA3
GO Component	GO:0044297	Cell body	13	588	0.98	3.45e-08	CAD,CACNA1C,SLC6A3,SLC1A2,ATP13A2,KCNJ10,PITX3,CACNA1B,KCNB1,ROR2,CACNG7,GRIA1,SHANK2
GO Component	GO:0030425	Dendrite	13	612	0.97	5.18e-08	PRKCG,GLRB,CACNA1C,GABRB1,SYN1,CACNA1B,KCNB1,ROR2,CAMK2A,GPHN,GRIA1,SHANK2,GRIA3
GO Component	GO:0005891	Voltage-gated calcium channel complex	6	41	2023-08-01	5.66e-08	CACNA1C,CACNA1D,CACNA1G,CACNA1B,CACNG7,CACNA2D2
GO Component	GO:0012506	Vesicle membrane	14	793	0.89	9.64e-08	SNAP25,AP2S1,MCOLN1,GABRB2,SYN1,ATP13A2,GAD1,SLC6A9,ROR2,KCNAB2,CAMK2A,DIAPH1,GRIA1,GRIA3
GO Component	GO:0030659	Cytoplasmic vesicle membrane	13	770	0.87	6.63e-07	SNAP25,AP2S1,MCOLN1,GABRB2,SYN1,GAD1,SLC6A9,ROR2,KCNAB2,CAMK2A,DIAPH1,GRIA1,GRIA3
GO Component	GO:0043025	Neuronal cell body	11	518	0.97	1.07e-06	CAD,CACNA1C,SLC6A3,ATP13A2,PITX3,CACNA1B,KCNB1,ROR2,CACNG7,GRIA1,SHANK2
GO Component	GO:0031224	Intrinsic component of membrane	30	5345	0.39	2.14e-06	STX1B,KIDINS220,GABBR2,MCOLN1,GLRB,CACNA1C,SLC6A3,GABRB2,SLC1A2,CACNA1D,GABRB1,SYN1,HEPACAM,KCNK3,ATP13A2,SLC12A6,CACNA1G,SLC6A9,KCNJ10,CACNA1B,KCNB1,ROR2,KCNAB2,CACNG7,TRPV4,CACNA2D2,PIEZO2,GRIA1,FRRS1L,GRIA3
GO Component	GO:0099699	Integral component of synaptic membrane	7	157	1.29	4.01e-06	SLC6A3,GABRB2,SLC1A2,CACNA1D,SLC6A9,CACNG7,GRIA1
GO Component	GO:0016021	Integral component of membrane	29	5181	0.39	4.97e-06	STX1B,KIDINS220,GABBR2,MCOLN1,GLRB,CACNA1C,SLC6A3,GABRB2,SLC1A2,CACNA1D,GABRB1,HEPACAM,KCNK3,ATP13A2,SLC12A6,CACNA1G,SLC6A9,KCNJ10,CACNA1B,KCNB1,ROR2,KCNAB2,CACNG7,TRPV4,CACNA2D2,PIEZO2,GRIA1,FRRS1L,GRIA3
GO Component	GO:0099634	Postsynaptic specialization membrane	6	126	1.32	2.31e-05	CACNA1C,GABRB2,CACNG7,GPHN,GRIA1,GRIA3
GO Component	GO:0030666	Endocytic vesicle membrane	6	157	1.22	7.76e-05	AP2S1,MCOLN1,ROR2,CAMK2A,GRIA1,GRIA3
GO Component	GO:0042734	Presynaptic membrane	6	158	1.22	7.85e-05	STX1B,SNAP25,SLC6A3,SLC1A2,CACNA1D,SLC6A9
GO Component	GO:0043235	Receptor complex	8	381	0.96	1.00e-04	GABBR2,MCOLN1,GABRB2,GABRB1,ROR2,CACNG7,GRIA1,GRIA3
GO Component	GO:0098805	Whole membrane	15	1715	0.58	0.00015	SNAP25,AP2S1,MCOLN1,SLC6A3,SLC1A2,SYN1,ATP13A2,GAD1,SLC6A9,ROR2,KCNAB2,CAMK2A,DIAPH1,GRIA1,GRIA3
GO Component	GO:1990454	L-type voltage-gated calcium channel complex	3	11	2023-07-02	0.00015	CACNA1C,CACNA1D,CACNG7
GO Component	GO:0032991	Protein-containing complex	26	5073	0.35	0.00023	STX1B,SNAP25,KIDINS220,GABBR2,AP2S1,MCOLN1,GLRB,CAD,CACNA1C,SLC6A3,GABRB2,SLC1A2,CACNA1D,GABRB1,HINT1,CACNA1G,CACNA1B,KCNB1,ROR2,KCNAB2,CACNG7,PPP1CB,CAMK2A,CACNA2D2,GRIA1,GRIA3
GO Component	GO:0150034	Distal axon	7	310	0.99	0.00026	SNAP25,PRKCG,CAD,GAD1,KCNAB2,TRPV4,SHANK2
GO Component	GO:1902710	GABA receptor complex	3	14	1.97	0.00027	GABBR2,GABRB2,GABRB1
GO Component	GO:0099055	Integral component of postsynaptic membrane	5	119	1.26	0.00032	SLC6A3,GABRB2,SLC6A9,CACNG7,GRIA1
GO Component	GO:0031410	Cytoplasmic vesicle	17	2386	0.49	0.00038	SNAP25,KIDINS220,AP2S1,MCOLN1,GABRB2,SYN1,ATP13A2,GAD1,SLC6A9,ROR2,KCNAB2,CACNG7,CAMK2A,DIAPH1,TRPV4,GRIA1,GRIA3
GO Component	GO:0099056	Integral component of presynaptic membrane	4	77	1.35	0.0011	SLC6A3,SLC1A2,CACNA1D,SLC6A9
GO Component	GO:0032281	AMPA glutamate receptor complex	3	26	2023-07-01	0.0012	CACNG7,GRIA1,GRIA3
GO Component	GO:0048786	Presynaptic active zone	4	78	1.35	0.0012	STX1B,CACNA1D,SYN1,GAD1
GO Component	GO:0031256	Leading edge membrane	5	174	2023-01-01	0.0016	SLC1A2,KCNB1,DIAPH1,TRPV4,GRIA1
GO Component	GO:0098839	Postsynaptic density membrane	4	100	1.24	0.0027	CACNA1C,CACNG7,GRIA1,GRIA3
GO Component	GO:0031253	Cell projection membrane	6	338	0.89	0.0036	SLC1A2,KCNB1,DIAPH1,TRPV4,GRIA1,SHANK2
GO Component	GO:0031982	Vesicle	20	3879	0.35	0.0044	SNAP25,KIDINS220,AP2S1,MCOLN1,CAD,GABRB2,SYN1,HINT1,ATP13A2,GAD1,SLC6A9,ROR2,KCNAB2,CACNG7,PPP1CB,CAMK2A,DIAPH1,TRPV4,GRIA1,GRIA3
GO Component	GO:0098588	Bounding membrane of organelle	14	2107	0.46	0.0049	SNAP25,AP2S1,MCOLN1,SYN1,ATP13A2,GAD1,SLC6A9,ROR2,KCNAB2,CAMK2A,DIAPH1,GRIA1,SHANK2,GRIA3
GO Component	GO:0034707	Chloride channel complex	3	49	1.43	0.0060	GLRB,GABRB2,GABRB1
GO Component	GO:0043679	Axon terminus	4	128	1.13	0.0061	PRKCG,CAD,GAD1,KCNAB2
GO Component	GO:0060076	Excitatory synapse	3	51	1.41	0.0065	SLC6A9,GRIA1,GRIA3
GO Component	GO:0042383	Sarcolemma	4	132	2023-12-01	0.0066	CACNA1C,CACNA1D,KCNB1,CACNG7
GO Component	GO:0032589	Neuron projection membrane	3	63	1.32	0.0112	SLC1A2,KCNB1,GRIA1
GO Component	GO:1902711	GABA-A receptor complex	2	13	1.83	0.0125	GABRB2,GABRB1
GO Component	GO:0098802	Plasma membrane signaling receptor complex	4	169	2023-01-01	0.0153	GABBR2,CACNG7,GRIA1,GRIA3
GO Component	GO:0043197	Dendritic spine	4	173	1.0	0.0164	CAMK2A,GRIA1,SHANK2,GRIA3
GO Component	GO:0098982	GABA-ergic synapse	3	74	1.25	0.0166	GLRB,GABRB2,GABRB1
GO Component	GO:0030662	Coated vesicle membrane	4	176	0.99	0.0168	AP2S1,GAD1,ROR2,GRIA1
GO Component	GO:0098688	Parallel fiber to purkinje cell synapse	2	16	1.74	0.0168	SLC6A9,GRIA3
GO Component	GO:0099060	Integral component of postsynaptic specialization membrane	3	75	1.24	0.0168	GABRB2,CACNG7,GRIA1
GO Component	GO:0097449	Astrocyte projection	2	19	1.66	0.0221	SLC1A2,KCNJ10
GO Component	GO:0008021	Synaptic vesicle	4	203	0.93	0.0265	SNAP25,SYN1,SLC6A9,GRIA1
GO Component	GO:0032809	Neuronal cell body membrane	2	28	1.49	0.0435	SLC6A3,KCNB1
GO Component	GO:0030665	Clathrin-coated vesicle membrane	3	113	2023-06-01	0.0477	AP2S1,GAD1,ROR2
GO Component	GO:0030133	Transport vesicle	5	407	0.73	0.0483	SNAP25,SYN1,ATP13A2,SLC6A9,GRIA1
KEGG
KEGG	hsa05031	Amphetamine addiction	8	66	1.72	1.80e-09	PRKCG,CACNA1C,SLC6A3,CACNA1D,PPP1CB,CAMK2A,GRIA1,GRIA3
KEGG	hsa04728	Dopaminergic synapse	9	128	1.49	3.66e-09	PRKCG,CACNA1C,SLC6A3,CACNA1D,CACNA1B,PPP1CB,CAMK2A,GRIA1,GRIA3
KEGG	hsa04727	GABAergic synapse	8	86	1.61	4.29e-09	GABBR2,PRKCG,CACNA1C,GABRB2,CACNA1D,GABRB1,GAD1,CACNA1B
KEGG	hsa04723	Retrograde endocannabinoid signaling	8	145	1.38	1.62e-07	PRKCG,CACNA1C,GABRB2,CACNA1D,GABRB1,CACNA1B,GRIA1,GRIA3
KEGG	hsa04713	Circadian entrainment	7	92	1.52	1.76e-07	PRKCG,CACNA1C,CACNA1D,CACNA1G,CAMK2A,GRIA1,GRIA3
KEGG	hsa04724	Glutamatergic synapse	7	111	1.44	5.02e-07	PRKCG,CACNA1C,SLC1A2,CACNA1D,GRIA1,SHANK2,GRIA3
KEGG	hsa04721	Synaptic vesicle cycle	6	74	1.55	1.31e-06	STX1B,AP2S1,SLC6A3,SLC1A2,SLC6A9,CACNA1B
KEGG	hsa05033	Nicotine addiction	5	38	1.76	1.92e-06	GABRB2,GABRB1,CACNA1B,GRIA1,GRIA3
KEGG	hsa04921	Oxytocin signaling pathway	7	149	1.31	2.31e-06	PRKCG,CACNA1C,CACNA1D,CACNG7,PPP1CB,CAMK2A,CACNA2D2
KEGG	hsa04925	Aldosterone synthesis and secretion	6	95	1.44	3.74e-06	PRKCG,CACNA1C,CACNA1D,KCNK3,CACNA1G,CAMK2A
KEGG	hsa04726	Serotonergic synapse	6	108	1.38	6.99e-06	PRKCG,CACNA1C,GABRB2,CACNA1D,GABRB1,CACNA1B
KEGG	hsa04020	Calcium signaling pathway	7	193	2023-02-01	9.45e-06	PRKCG,MCOLN1,CACNA1C,CACNA1D,CACNA1G,CACNA1B,CAMK2A
KEGG	hsa04720	Long-term potentiation	5	64	1.53	1.22e-05	PRKCG,CACNA1C,PPP1CB,CAMK2A,GRIA1
KEGG	hsa04929	GnRH secretion	5	63	1.54	1.22e-05	GABBR2,PRKCG,CACNA1C,CACNA1D,CACNA1G
KEGG	hsa04024	cAMP signaling pathway	7	208	1.17	1.23e-05	GABBR2,CACNA1C,CACNA1D,PPP1CB,CAMK2A,GRIA1,GRIA3
KEGG	hsa04261	Adrenergic signaling in cardiomyocytes	6	147	1.25	2.72e-05	CACNA1C,CACNA1D,CACNG7,PPP1CB,CAMK2A,CACNA2D2
KEGG	hsa05032	Morphine addiction	5	89	1.39	4.72e-05	GABBR2,PRKCG,GABRB2,GABRB1,CACNA1B
KEGG	hsa04010	MAPK signaling pathway	7	288	2023-02-01	8.43e-05	PRKCG,CACNA1C,CACNA1D,CACNA1G,CACNA1B,CACNG7,CACNA2D2
KEGG	hsa04930	Type II diabetes mellitus	4	46	1.58	9.12e-05	CACNA1C,CACNA1D,CACNA1G,CACNA1B
KEGG	hsa04725	Cholinergic synapse	5	110	2023-03-01	0.00011	PRKCG,CACNA1C,CACNA1D,CACNA1B,CAMK2A
KEGG	hsa04927	Cortisol synthesis and secretion	4	65	1.43	0.00030	CACNA1C,CACNA1D,KCNK3,CACNA1G
KEGG	hsa04934	Cushing syndrome	5	153	1.15	0.00046	CACNA1C,CACNA1D,KCNK3,CACNA1G,CAMK2A
KEGG	hsa05412	Arrhythmogenic right ventricular cardiomyopathy	4	76	1.36	0.00049	CACNA1C,CACNA1D,CACNG7,CACNA2D2
KEGG	hsa04911	Insulin secretion	4	82	1.33	0.00063	PRKCG,CACNA1C,CACNA1D,CAMK2A
KEGG	hsa04260	Cardiac muscle contraction	4	87	2023-03-01	0.00075	CACNA1C,CACNA1D,CACNG7,CACNA2D2
KEGG	hsa05410	Hypertrophic cardiomyopathy	4	89	1.29	0.00079	CACNA1C,CACNA1D,CACNG7,CACNA2D2
KEGG	hsa05016	Huntington disease	6	298	0.94	0.00080	AP2S1,SLC1A2,KCNJ10,CACNA1B,GRIA1,GRIA3
KEGG	hsa04750	Inflammatory mediator regulation of TRP channels	4	94	1.27	0.00090	PRKCG,PPP1CB,CAMK2A,TRPV4
KEGG	hsa05414	Dilated cardiomyopathy	4	95	1.26	0.00090	CACNA1C,CACNA1D,CACNG7,CACNA2D2
KEGG	hsa00250	Alanine, aspartate and glutamate metabolism	3	36	1.56	0.0011	ASPA,CAD,GAD1
KEGG	hsa04080	Neuroactive ligand-receptor interaction	6	330	0.9	0.0012	GABBR2,GLRB,GABRB2,GABRB1,GRIA1,GRIA3
KEGG	hsa04270	Vascular smooth muscle contraction	4	133	2023-12-01	0.0029	PRKCG,CACNA1C,CACNA1D,PPP1CB
KEGG	hsa04730	Long-term depression	3	59	1.34	0.0040	PRKCG,GRIA1,GRIA3
KEGG	hsa04971	Gastric acid secretion	3	73	1.25	0.0070	PRKCG,KCNJ10,CAMK2A
KEGG	hsa04912	GnRH signaling pathway	3	89	1.17	0.0118	CACNA1C,CACNA1D,CAMK2A
KEGG	hsa04935	Growth hormone synthesis, secretion and action	3	118	2023-04-01	0.0251	PRKCG,CACNA1C,CACNA1D
KEGG	hsa05017	Spinocerebellar ataxia	3	135	0.99	0.0354	PRKCG,GRIA1,GRIA3
KEGG	hsa04218	Cellular senescence	3	150	0.94	0.0460	CACNA1D,PPP1CB,TRPV4
KEGG	hsa04310	Wnt signaling pathway	3	154	0.93	0.0481	PRKCG,ROR2,CAMK2A
Reactome
Reactome	HSA-112316	Neuronal System	21	406	1.35	3.89e-20	SNAP25,GABBR2,AP2S1,PRKCG,GLRB,SLC6A3,GABRB2,SLC1A2,GABRB1,SYN1,KCNK3,GAD1,KCNJ10,CACNA1B,KCNB1,KCNAB2,CAMK2A,CACNA2D2,GRIA1,SHANK2,GRIA3
Reactome	HSA-112315	Transmission across Chemical Synapses	17	267	1.44	2.79e-17	SNAP25,GABBR2,AP2S1,PRKCG,GLRB,SLC6A3,GABRB2,SLC1A2,GABRB1,SYN1,GAD1,KCNJ10,CACNA1B,CAMK2A,CACNA2D2,GRIA1,GRIA3
Reactome	HSA-112314	Neurotransmitter receptors and postsynaptic signal transmission	10	203	1.33	3.07e-08	GABBR2,AP2S1,PRKCG,GLRB,GABRB2,GABRB1,KCNJ10,CAMK2A,GRIA1,GRIA3
Reactome	HSA-399719	Trafficking of AMPA receptors	5	31	1.85	9.82e-06	AP2S1,PRKCG,CAMK2A,GRIA1,GRIA3
Reactome	HSA-416993	Trafficking of GluR2-containing AMPA receptors	4	17	2023-01-02	5.09e-05	AP2S1,PRKCG,GRIA1,GRIA3
Reactome	HSA-422356	Regulation of insulin secretion	5	78	1.45	0.00040	SNAP25,CACNA1C,CACNA1D,KCNB1,CACNA2D2
Reactome	HSA-5576892	Phase 0 - rapid depolarisation	4	32	1.74	0.00040	CACNA1C,CACNG7,CAMK2A,CACNA2D2
Reactome	HSA-1296071	Potassium Channels	5	103	1.32	0.0011	GABBR2,KCNK3,KCNJ10,KCNB1,KCNAB2
Reactome	HSA-112310	Neurotransmitter release cycle	4	51	1.53	0.0015	SNAP25,SLC1A2,SYN1,GAD1
Reactome	HSA-5576893	Phase 2 - plateau phase	3	15	1.94	0.0016	CACNA1C,CACNG7,CACNA2D2
Reactome	HSA-5576891	Cardiac conduction	5	126	1.24	0.0020	CACNA1C,KCNK3,CACNG7,CAMK2A,CACNA2D2
Reactome	HSA-977443	GABA receptor activation	4	60	1.46	0.0022	GABBR2,GABRB2,GABRB1,KCNJ10
Reactome	HSA-438066	Unblocking of NMDA receptors, glutamate binding and activation	3	21	1.79	0.0032	CAMK2A,GRIA1,GRIA3
Reactome	HSA-382551	Transport of small molecules	9	721	0.73	0.0047	AP2S1,MCOLN1,SLC6A3,SLC1A2,ATP13A2,SLC12A6,SLC6A9,CAMK2A,TRPV4
Reactome	HSA-400042	Adrenaline,noradrenaline inhibits insulin secretion	3	28	1.67	0.0062	CACNA1C,CACNA1D,CACNA2D2
Reactome	HSA-5250971	Toxicity of botulinum toxin type C (botC)	2	3	2.46	0.0062	STX1B,SNAP25
Reactome	HSA-399710	Activation of AMPA receptors	2	4	2.34	0.0088	GRIA1,GRIA3
Reactome	HSA-419037	NCAM1 interactions	3	42	1.49	0.0155	CACNA1C,CACNA1D,CACNA1G
Reactome	HSA-3858494	Beta-catenin independent WNT signaling	4	142	2023-09-01	0.0331	AP2S1,PRKCG,ROR2,CAMK2A
Reactome	HSA-112308	Presynaptic depolarization and calcium channel opening	2	11	2023-09-01	0.0358	CACNA1B,CACNA2D2
Reactome	HSA-5140745	WNT5A-dependent internalization of FZD2, FZD5 and ROR2	2	13	1.83	0.0443	AP2S1,ROR2

## Sheet: Enrichment subnetwork3 Male spe
#category	term ID	term description	observed gene count	background gene count	strength	false discovery rate	matching proteins in your network (labels)
GO Biological Process
GO Process	GO:0044281	Small molecule metabolic process	22	1684	0.88	1.05e-11	HSD17B10,GSS,PDHX,TPI1,ATIC,MLYCD,KYNU,TK2,COQ4,COQ2,UGP2,ACSL4,GPT2,PGM1,MAT1A,CBSL,SMS,GLYCTK,GK,FDXR,ALDH6A1,COASY
GO Process	GO:0019752	Carboxylic acid metabolic process	15	853	2023-01-01	2.38e-08	HSD17B10,GSS,PDHX,TPI1,ATIC,MLYCD,KYNU,UGP2,ACSL4,GPT2,PGM1,MAT1A,CBSL,SMS,ALDH6A1
GO Process	GO:0044237	Cellular metabolic process	32	7513	0.39	4.92e-08	HSD17B10,GSS,PDHX,TPI1,ATIC,PMPCB,NDUFAF1,MLYCD,NDUFS3,KYNU,ETHE1,TK2,COQ4,LIPT2,COQ2,NDUFS8,PRKRA,UGP2,ACSL4,GPT2,TOR1A,PGM1,PMPCA,MAT1A,PISD,CBSL,SMS,GLYCTK,GK,FDXR,ALDH6A1,COASY
GO Process	GO:0044283	Small molecule biosynthetic process	12	572	2023-08-01	2.82e-07	TPI1,ATIC,MLYCD,KYNU,TK2,COQ4,COQ2,UGP2,GPT2,PGM1,CBSL,FDXR
GO Process	GO:0044249	Cellular biosynthetic process	20	2611	0.64	1.07e-06	GSS,PDHX,TPI1,ATIC,MLYCD,KYNU,TK2,COQ4,COQ2,UGP2,ACSL4,GPT2,PGM1,MAT1A,PISD,CBSL,SMS,GK,FDXR,COASY
GO Process	GO:0055086	Nucleobase-containing small molecule metabolic process	11	508	2023-01-01	1.07e-06	PDHX,TPI1,ATIC,MLYCD,KYNU,TK2,UGP2,ACSL4,PGM1,ALDH6A1,COASY
GO Process	GO:0019637	Organophosphate metabolic process	13	870	0.93	1.43e-06	PDHX,TPI1,ATIC,MLYCD,KYNU,TK2,UGP2,ACSL4,PGM1,PISD,GLYCTK,GK,COASY
GO Process	GO:1901576	Organic substance biosynthetic process	20	2734	0.62	1.88e-06	GSS,PDHX,TPI1,ATIC,MLYCD,KYNU,TK2,COQ4,COQ2,UGP2,ACSL4,GPT2,PGM1,MAT1A,PISD,CBSL,SMS,GK,FDXR,COASY
GO Process	GO:0044282	Small molecule catabolic process	10	424	1.13	2.23e-06	HSD17B10,TPI1,KYNU,GPT2,PGM1,MAT1A,CBSL,GLYCTK,GK,ALDH6A1
GO Process	GO:0006790	Sulfur compound metabolic process	9	355	1.16	7.61e-06	GSS,PDHX,MLYCD,KYNU,ETHE1,ACSL4,MAT1A,CBSL,SMS
GO Process	GO:0006796	Phosphate-containing compound metabolic process	17	2107	0.67	1.20e-05	PDHX,TPI1,ATIC,NDUFAF1,MLYCD,NDUFS3,KYNU,TK2,NDUFS8,PRKRA,UGP2,ACSL4,PGM1,PISD,GLYCTK,GK,COASY
GO Process	GO:0090407	Organophosphate biosynthetic process	10	539	2023-03-01	1.48e-05	PDHX,TPI1,ATIC,MLYCD,KYNU,TK2,ACSL4,PISD,GK,COASY
GO Process	GO:0006520	Cellular amino acid metabolic process	8	278	1.22	1.74e-05	HSD17B10,GSS,KYNU,GPT2,MAT1A,CBSL,SMS,ALDH6A1
GO Process	GO:0055114	Oxidation-reduction process	12	939	0.87	2.19e-05	HSD17B10,TPI1,NDUFAF1,MLYCD,NDUFS3,ETHE1,NDUFS8,UGP2,PGM1,CBSL,FDXR,ALDH6A1
GO Process	GO:0009117	Nucleotide metabolic process	9	422	2023-09-01	2.29e-05	PDHX,TPI1,ATIC,MLYCD,KYNU,TK2,ACSL4,PGM1,COASY
GO Process	GO:0009150	Purine ribonucleotide metabolic process	8	303	1.18	2.72e-05	PDHX,TPI1,ATIC,MLYCD,KYNU,ACSL4,PGM1,COASY
GO Process	GO:0071704	Organic substance metabolic process	29	7755	0.33	3.11e-05	HSD17B10,GSS,PDHX,TPI1,ATIC,PMPCB,MLYCD,KYNU,ETHE1,TK2,COQ4,LIPT2,COQ2,PRKRA,UGP2,ACSL4,GPT2,TOR1A,PGM1,PMPCA,MAT1A,PISD,CBSL,SMS,GLYCTK,GK,FDXR,ALDH6A1,COASY
GO Process	GO:1901135	Carbohydrate derivative metabolic process	12	987	0.84	3.11e-05	PDHX,TPI1,ATIC,MLYCD,KYNU,TK2,UGP2,ACSL4,PGM1,GLYCTK,GK,COASY
GO Process	GO:0009063	Cellular amino acid catabolic process	6	124	1.44	4.27e-05	HSD17B10,KYNU,GPT2,MAT1A,CBSL,ALDH6A1
GO Process	GO:1901564	Organonitrogen compound metabolic process	24	5244	0.42	5.83e-05	HSD17B10,GSS,PDHX,TPI1,ATIC,PMPCB,MLYCD,KYNU,ETHE1,TK2,LIPT2,PRKRA,ACSL4,GPT2,TOR1A,PGM1,PMPCA,MAT1A,PISD,CBSL,SMS,GLYCTK,ALDH6A1,COASY
GO Process	GO:0009165	Nucleotide biosynthetic process	7	236	1.23	7.15e-05	PDHX,ATIC,MLYCD,KYNU,TK2,ACSL4,COASY
GO Process	GO:0042180	Cellular ketone metabolic process	5	76	1.58	0.00010	TPI1,KYNU,COQ4,COQ2,FDXR
GO Process	GO:0042181	Ketone biosynthetic process	4	29	2023-09-01	0.00011	TPI1,COQ4,COQ2,FDXR
GO Process	GO:0044272	Sulfur compound biosynthetic process	6	179	1.29	0.00025	GSS,PDHX,MLYCD,ACSL4,MAT1A,CBSL
GO Process	GO:1901137	Carbohydrate derivative biosynthetic process	9	602	0.93	0.00025	PDHX,TPI1,ATIC,MLYCD,TK2,UGP2,ACSL4,GK,COASY
GO Process	GO:0044238	Primary metabolic process	27	7332	0.33	0.00026	HSD17B10,GSS,PDHX,TPI1,ATIC,PMPCB,MLYCD,KYNU,TK2,LIPT2,COQ2,PRKRA,UGP2,ACSL4,GPT2,TOR1A,PGM1,PMPCA,MAT1A,PISD,CBSL,SMS,GLYCTK,GK,FDXR,ALDH6A1,COASY
GO Process	GO:1901605	Alpha-amino acid metabolic process	6	191	1.26	0.00034	KYNU,GPT2,MAT1A,CBSL,SMS,ALDH6A1
GO Process	GO:1901606	Alpha-amino acid catabolic process	5	104	1.44	0.00039	KYNU,GPT2,MAT1A,CBSL,ALDH6A1
GO Process	GO:0034641	Cellular nitrogen compound metabolic process	18	3282	0.5	0.00051	HSD17B10,GSS,PDHX,TPI1,ATIC,MLYCD,KYNU,ETHE1,TK2,LIPT2,PRKRA,UGP2,ACSL4,PGM1,CBSL,SMS,ALDH6A1,COASY
GO Process	GO:0033875	Ribonucleoside bisphosphate metabolic process	5	129	1.35	0.0010	PDHX,MLYCD,KYNU,ACSL4,COASY
GO Process	GO:0034032	Purine nucleoside bisphosphate metabolic process	5	129	1.35	0.0010	PDHX,MLYCD,KYNU,ACSL4,COASY
GO Process	GO:0006744	Ubiquinone biosynthetic process	3	16	2023-03-02	0.0012	COQ4,COQ2,FDXR
GO Process	GO:0034030	Ribonucleoside bisphosphate biosynthetic process	4	59	1.59	0.0012	PDHX,MLYCD,ACSL4,COASY
GO Process	GO:0034033	Purine nucleoside bisphosphate biosynthetic process	4	59	1.59	0.0012	PDHX,MLYCD,ACSL4,COASY
GO Process	GO:0006807	Nitrogen compound metabolic process	25	6852	0.32	0.0014	HSD17B10,GSS,PDHX,TPI1,ATIC,PMPCB,MLYCD,KYNU,ETHE1,TK2,LIPT2,PRKRA,UGP2,ACSL4,GPT2,TOR1A,PGM1,PMPCA,MAT1A,PISD,CBSL,SMS,GLYCTK,ALDH6A1,COASY
GO Process	GO:0006091	Generation of precursor metabolites and energy	7	405	1.0	0.0015	TPI1,NDUFAF1,NDUFS3,NDUFS8,UGP2,PGM1,FDXR
GO Process	GO:0009152	Purine ribonucleotide biosynthetic process	5	147	1.29	0.0015	PDHX,ATIC,MLYCD,ACSL4,COASY
GO Process	GO:0006071	Glycerol metabolic process	3	21	1.91	0.0021	TPI1,COQ2,GK
GO Process	GO:0007005	Mitochondrion organization	7	452	0.95	0.0024	HSD17B10,PMPCB,NDUFAF1,NDUFS3,PAM16,NDUFS8,PMPCA
GO Process	GO:0044262	Cellular carbohydrate metabolic process	5	166	1.24	0.0024	TPI1,COQ2,UGP2,PGM1,GK
GO Process	GO:0046394	Carboxylic acid biosynthetic process	6	290	2023-08-01	0.0024	ATIC,MLYCD,KYNU,UGP2,GPT2,CBSL
GO Process	GO:1901566	Organonitrogen compound biosynthetic process	11	1346	0.67	0.0024	GSS,PDHX,ATIC,MLYCD,KYNU,TK2,ACSL4,GPT2,CBSL,SMS,COASY
GO Process	GO:1901575	Organic substance catabolic process	12	1750	0.6	0.0044	HSD17B10,TPI1,MLYCD,KYNU,GPT2,TOR1A,PGM1,MAT1A,CBSL,GLYCTK,GK,ALDH6A1
GO Process	GO:0006084	acetyl-CoA metabolic process	3	30	1.76	0.0048	PDHX,MLYCD,KYNU
GO Process	GO:0006637	acyl-CoA metabolic process	4	95	1.38	0.0048	PDHX,MLYCD,KYNU,ACSL4
GO Process	GO:0046034	ATP metabolic process	5	204	1.15	0.0052	TPI1,NDUFAF1,NDUFS3,NDUFS8,PGM1
GO Process	GO:0044275	Cellular carbohydrate catabolic process	3	35	1.69	0.0070	TPI1,PGM1,GK
GO Process	GO:0015980	Energy derivation by oxidation of organic compounds	5	223	2023-11-01	0.0076	NDUFAF1,NDUFS3,NDUFS8,UGP2,PGM1
GO Process	GO:0016310	Phosphorylation	10	1275	0.65	0.0076	TPI1,NDUFAF1,NDUFS3,TK2,NDUFS8,PRKRA,PGM1,GLYCTK,GK,COASY
GO Process	GO:0000096	Sulfur amino acid metabolic process	3	38	1.66	0.0083	MAT1A,CBSL,SMS
GO Process	GO:0016052	Carbohydrate catabolic process	4	115	2023-03-01	0.0088	TPI1,PGM1,GLYCTK,GK
GO Process	GO:0006139	Nucleobase-containing compound metabolic process	14	2659	0.48	0.0118	HSD17B10,PDHX,TPI1,ATIC,MLYCD,KYNU,TK2,PRKRA,UGP2,ACSL4,PGM1,CBSL,ALDH6A1,COASY
GO Process	GO:0071616	acyl-CoA biosynthetic process	3	45	1.58	0.0129	PDHX,MLYCD,ACSL4
GO Process	GO:0006627	Protein processing involved in protein targeting to mitochondrion	2	6	2.28	0.0130	PMPCB,PMPCA
GO Process	GO:0019563	Glycerol catabolic process	2	6	2.28	0.0130	TPI1,GK
GO Process	GO:0070813	Hydrogen sulfide metabolic process	2	6	2.28	0.0130	ETHE1,CBSL
GO Process	GO:1901360	Organic cyclic compound metabolic process	15	3118	0.44	0.0150	HSD17B10,PDHX,TPI1,ATIC,MLYCD,KYNU,TK2,PRKRA,UGP2,ACSL4,PGM1,CBSL,FDXR,ALDH6A1,COASY
GO Process	GO:0006120	Mitochondrial electron transport, nadh to ubiquinone	3	49	1.55	0.0152	NDUFAF1,NDUFS3,NDUFS8
GO Process	GO:0019320	Hexose catabolic process	3	51	1.53	0.0164	TPI1,PGM1,GLYCTK
GO Process	GO:0044248	Cellular catabolic process	11	1758	0.56	0.0185	HSD17B10,TPI1,MLYCD,KYNU,GPT2,TOR1A,PGM1,MAT1A,CBSL,GK,ALDH6A1
GO Process	GO:0019682	glyceraldehyde-3-phosphate metabolic process	2	8	2.16	0.0188	TPI1,GLYCTK
GO Process	GO:0005975	Carbohydrate metabolic process	6	467	0.87	0.0207	TPI1,COQ2,UGP2,PGM1,GLYCTK,GK
GO Process	GO:0006626	Protein targeting to mitochondrion	3	56	1.49	0.0207	PMPCB,PAM16,PMPCA
GO Process	GO:0044273	Sulfur compound catabolic process	3	56	1.49	0.0207	MLYCD,MAT1A,CBSL
GO Process	GO:1901362	Organic cyclic compound biosynthetic process	9	1211	0.63	0.0234	PDHX,ATIC,MLYCD,KYNU,TK2,UGP2,ACSL4,FDXR,COASY
GO Process	GO:0044271	Cellular nitrogen compound biosynthetic process	10	1522	0.58	0.0251	GSS,PDHX,ATIC,MLYCD,KYNU,TK2,UGP2,ACSL4,SMS,COASY
GO Process	GO:0032981	Mitochondrial respiratory chain complex i assembly	3	66	1.42	0.0300	NDUFAF1,NDUFS3,NDUFS8
GO Process	GO:0032787	Monocarboxylic acid metabolic process	6	515	0.83	0.0311	PDHX,TPI1,MLYCD,KYNU,ACSL4,PGM1
GO Process	GO:0034654	Nucleobase-containing compound biosynthetic process	8	995	0.67	0.0318	PDHX,ATIC,MLYCD,KYNU,TK2,UGP2,ACSL4,COASY
GO Process	GO:0006090	Pyruvate metabolic process	3	69	2023-04-01	0.0327	PDHX,TPI1,PGM1
GO Process	GO:0043603	Cellular amide metabolic process	7	773	0.72	0.0395	GSS,PDHX,ATIC,MLYCD,KYNU,ETHE1,ACSL4
GO Process	GO:0006085	acetyl-CoA biosynthetic process	2	14	1.91	0.0418	PDHX,MLYCD
GO Process	GO:1901565	Organonitrogen compound catabolic process	8	1070	0.63	0.0489	HSD17B10,MLYCD,KYNU,GPT2,TOR1A,MAT1A,CBSL,ALDH6A1
GO Molecular Function
GO Function	GO:0003824	Catalytic activity	29	5486	0.48	1.88e-08	HSD17B10,GSS,PDHX,TPI1,ATIC,PMPCB,MLYCD,NDUFS3,KYNU,ETHE1,TK2,LIPT2,COQ2,NDUFS8,UGP2,ACSL4,GPT2,TOR1A,PGM1,PMPCA,MAT1A,PISD,CBSL,SMS,GLYCTK,GK,FDXR,ALDH6A1,COASY
GO Function	GO:0016765	Transferase activity, transferring alkyl or aryl (other than methyl) groups	4	55	1.62	0.0048	COQ2,MAT1A,CBSL,SMS
GO Function	GO:0030170	Pyridoxal phosphate binding	4	54	1.63	0.0048	KYNU,PROSC,GPT2,CBSL
GO Function	GO:0016740	Transferase activity	13	2170	0.54	0.0245	PDHX,ATIC,TK2,LIPT2,COQ2,UGP2,GPT2,MAT1A,CBSL,SMS,GLYCTK,GK,COASY
GO Function	GO:0036094	Small molecule binding	14	2516	0.51	0.0245	GSS,KYNU,TK2,PROSC,UGP2,ACSL4,GPT2,TOR1A,MAT1A,CBSL,GLYCTK,GK,ALDH6A1,COASY
GO Cellular Component
GO Component	GO:0005739	Mitochondrion	23	1611	0.91	2.60e-14	HSD17B10,PDHX,PMPCB,NDUFAF1,MLYCD,NDUFS3,KYNU,ETHE1,TK2,COQ4,LIPT2,COQ2,PAM16,NDUFS8,ACSL4,GPT2,PMPCA,PISD,GLYCTK,GK,FDXR,ALDH6A1,COASY
GO Component	GO:0005759	Mitochondrial matrix	16	479	1.28	2.66e-14	HSD17B10,PDHX,PMPCB,NDUFAF1,MLYCD,NDUFS3,ETHE1,TK2,LIPT2,PAM16,NDUFS8,GPT2,PMPCA,FDXR,ALDH6A1,COASY
GO Component	GO:0031966	Mitochondrial membrane	13	722	2023-02-01	6.63e-08	PMPCB,NDUFAF1,NDUFS3,COQ4,COQ2,PAM16,NDUFS8,ACSL4,PMPCA,PISD,GK,FDXR,COASY
GO Component	GO:0005743	Mitochondrial inner membrane	10	480	2023-08-01	1.91e-06	PMPCB,NDUFAF1,NDUFS3,COQ4,COQ2,PAM16,NDUFS8,PMPCA,PISD,FDXR
GO Component	GO:0031967	Organelle envelope	14	1213	0.82	1.91e-06	PMPCB,NDUFAF1,NDUFS3,COQ4,COQ2,PAM16,NDUFS8,ACSL4,TOR1A,PMPCA,PISD,GK,FDXR,COASY
GO Component	GO:0005737	Cytoplasm	34	11428	0.23	2.49e-06	HSD17B10,GSS,PDHX,TPI1,ATIC,PMPCB,NDUFAF1,MLYCD,NDUFS3,KYNU,ETHE1,TK2,COQ4,LIPT2,COQ2,PAM16,NDUFS8,PRKRA,PROSC,UGP2,ACSL4,GPT2,TOR1A,PGM1,PMPCA,MAT1A,PISD,CBSL,SMS,GLYCTK,GK,FDXR,ALDH6A1,COASY
GO Component	GO:0098798	Mitochondrial protein complex	7	262	1.19	5.65e-05	HSD17B10,PMPCB,NDUFAF1,NDUFS3,PAM16,NDUFS8,PMPCA
GO Component	GO:0017087	Mitochondrial processing peptidase complex	2	3	2.58	0.0041	PMPCB,PMPCA
GO Component	GO:0043227	Membrane-bounded organelle	32	12427	0.17	0.0052	HSD17B10,GSS,PDHX,TPI1,ATIC,PMPCB,NDUFAF1,MLYCD,NDUFS3,KYNU,ETHE1,TK2,COQ4,LIPT2,COQ2,PAM16,NDUFS8,PRKRA,UGP2,ACSL4,GPT2,TOR1A,PGM1,PMPCA,PISD,CBSL,SMS,GLYCTK,GK,FDXR,ALDH6A1,COASY
GO Component	GO:1990204	Oxidoreductase complex	4	107	1.33	0.0052	PDHX,NDUFAF1,NDUFS3,NDUFS8
GO Component	GO:0098800	Inner mitochondrial membrane protein complex	4	131	1.24	0.0096	NDUFAF1,NDUFS3,PAM16,NDUFS8
GO Component	GO:0005747	Mitochondrial respiratory chain complex i	3	48	1.56	0.0100	NDUFAF1,NDUFS3,NDUFS8
GO Component	GO:0031312	Extrinsic component of organelle membrane	3	49	1.55	0.0100	COQ4,PAM16,TOR1A
GO Component	GO:0031314	Extrinsic component of mitochondrial inner membrane	2	13	1.95	0.0257	COQ4,PAM16
GO Component	GO:0070013	Intracellular organelle lumen	20	5857	0.29	0.0344	HSD17B10,PDHX,PMPCB,NDUFAF1,MLYCD,NDUFS3,KYNU,ETHE1,TK2,LIPT2,PAM16,NDUFS8,PRKRA,GPT2,TOR1A,PGM1,PMPCA,FDXR,ALDH6A1,COASY
GO Component	GO:0043231	Intracellular membrane-bounded organelle	28	10761	0.18	0.0483	HSD17B10,PDHX,TPI1,PMPCB,NDUFAF1,MLYCD,NDUFS3,KYNU,ETHE1,TK2,COQ4,LIPT2,COQ2,PAM16,NDUFS8,PRKRA,UGP2,ACSL4,GPT2,TOR1A,PMPCA,PISD,CBSL,GLYCTK,GK,FDXR,ALDH6A1,COASY
KEGG
KEGG	hsa01100	Metabolic pathways	24	1447	0.98	1.81e-17	HSD17B10,GSS,PDHX,TPI1,ATIC,MLYCD,NDUFS3,KYNU,ETHE1,TK2,LIPT2,COQ2,NDUFS8,UGP2,ACSL4,GPT2,MAT1A,PISD,CBSL,SMS,GLYCTK,GK,ALDH6A1,COASY
KEGG	hsa00270	Cysteine and methionine metabolism	4	49	1.67	0.00035	GSS,MAT1A,CBSL,SMS
KEGG	hsa01230	Biosynthesis of amino acids	4	73	2023-05-01	0.0010	TPI1,GPT2,MAT1A,CBSL
KEGG	hsa01200	Carbon metabolism	4	117	1.29	0.0047	TPI1,GPT2,GLYCTK,ALDH6A1
KEGG	hsa04714	Thermogenesis	4	229	1.0	0.0458	NDUFAF1,NDUFS3,NDUFS8,ACSL4
Reactome
Reactome	HSA-1430728	Metabolism	27	2089	0.87	3.72e-17	HSD17B10,GSS,PDHX,TPI1,ATIC,NDUFAF1,MLYCD,NDUFS3,KYNU,ETHE1,TK2,LIPT2,COQ2,NDUFS8,UGP2,ACSL4,GPT2,PGM1,MAT1A,PISD,CBSL,SMS,GLYCTK,GK,FDXR,ALDH6A1,COASY
Reactome	HSA-71291	Metabolism of amino acids and derivatives	10	365	2023-02-01	5.52e-07	HSD17B10,PDHX,KYNU,ETHE1,LIPT2,GPT2,MAT1A,CBSL,SMS,ALDH6A1
Reactome	HSA-1268020	Mitochondrial protein import	4	64	1.56	0.0041	PMPCB,COQ2,PAM16,PMPCA
Reactome	HSA-9609507	Protein localization	5	160	1.25	0.0049	PMPCB,MLYCD,COQ2,PAM16,PMPCA
Reactome	HSA-1614635	Sulfur amino acid metabolism	3	27	1.81	0.0081	ETHE1,MAT1A,CBSL
Reactome	HSA-5579029	Metabolic disorders of biological oxidation enzymes	3	36	1.68	0.0151	GSS,MAT1A,FDXR
Reactome	HSA-6799198	Complex I biogenesis	3	55	2023-05-01	0.0428	NDUFAF1,NDUFS3,NDUFS8

## Sheet: Enrichment subnetwork4 Male spe
#category	term ID	term description	observed gene count	background gene count	strength	false discovery rate	matching proteins in your network (labels)
GO Biological Process
GO Process	GO:0006672	Ceramide metabolic process	4	87	1.91	0.0018	DEGS1,B4GALNT1,GBA2,COL4A3BP
GO Cellular Component
GO Component	GO:0031090	Organelle membrane	10	3548	0.7	0.00061	SPG21,MSTO1,DEGS1,VPS37A,CYP2U1,B4GALNT1,GBA2,COL4A3BP,SPG20,SPAST
GO Component	GO:0098588	Bounding membrane of organelle	7	2107	0.77	0.0321	SPG21,MSTO1,DEGS1,VPS37A,B4GALNT1,GBA2,SPG20
Reactome
Reactome	HSA-428157	Sphingolipid metabolism	4	87	1.91	0.00031	DEGS1,B4GALNT1,GBA2,COL4A3BP
Reactome	HSA-556833	Metabolism of lipids	5	733	2023-08-01	0.0312	DEGS1,CYP2U1,B4GALNT1,GBA2,COL4A3BP
