# Supplementary material for: Sex difference contributes to phenotypic diversity in individuals with neurodevelopmental disorders
Source: Front Pediatr. 2023 Aug 7;11:1172154. doi: 10.3389/fped.2023.1172154 (PMC10441218; doi:10.3389/fped.2023.1172154)
Supplement: Supplementary file 8 [file Table8.xlsx]

## Sheet: MCL cluster Female specific GDD
#clustering method	cluster number	cluster color	gene count	protein name	protein description
MCL	1	Red	68	ABCC9	ATP-binding cassette sub-family C member 9; Subunit of ATP-sensitive potassium channels (KATP). Can form cardiac and smooth muscle-type KATP channels with KCNJ11. KCNJ11 forms the channel pore while ABCC9 is required for activation and regulation; Belongs to the ABC transporter superfamily. ABCC family. Conjugate transporter (TC 3.A.1.208) subfamily
MCL	1	Red	68	ABHD5	1-acylglycerol-3-phosphate O-acyltransferase ABHD5; Lysophosphatidic acid acyltransferase which functions in phosphatidic acid biosynthesis. May regulate the cellular storage of triacylglycerol through activation of the phospholipase PNPLA2. Involved in keratinocyte differentiation. Regulates lipid droplet fusion (By similarity); Abhydrolase domain containing
MCL	1	Red	68	ACD	Acd, shelterin complex subunit and telomerase recruitment factor; Adrenocortical dysplasia protein homolog; Component of the shelterin complex (telosome) that is involved in the regulation of telomere length and protection. Shelterin associates with arrays of double-stranded TTAGGG repeats added by telomerase and protects chromosome ends. Without its protective activity, telomeres are no longer h…
MCL	1	Red	68	ACTA1	Actin, alpha skeletal muscle; Actins are highly conserved proteins that are involved in various types of cell motility and are ubiquitously expressed in all eukaryotic cells
MCL	1	Red	68	ACTB	Actin, cytoplasmic 1; Actins are highly conserved proteins that are involved in various types of cell motility and are ubiquitously expressed in all eukaryotic cells
MCL	1	Red	68	AP1G1	AP-1 complex subunit gamma-1; Subunit of clathrin-associated adaptor protein complex 1 that plays a role in protein sorting in the late-Golgi/trans-Golgi network (TGN) and/or endosomes. The AP complexes mediate both the recruitment of clathrin to membranes and the recognition of sorting signals within the cytosolic tails of transmembrane cargo molecules
MCL	1	Red	68	ARF1	ADP-ribosylation factor 1; GTP-binding protein that functions as an allosteric activator of the cholera toxin catalytic subunit, an ADP- ribosyltransferase. Involved in protein trafficking among different compartments. Modulates vesicle budding and uncoating within the Golgi complex. Deactivation induces the redistribution of the entire Golgi complex to the endoplasmic reticulum, suggesting a cru…
MCL	1	Red	68	ARG1	Arginase-1; Key element of the urea cycle converting L-arginine to urea and L-ornithine, which is further metabolized into metabolites proline and polyamides that drive collagen synthesis and bioenergetic pathways critical for cell proliferation, respectively; the urea cycle takes place primarily in the liver and, to a lesser extent, in the kidneys
MCL	1	Red	68	ARHGEF18	Rho guanine nucleotide exchange factor 18; Acts as guanine nucleotide exchange factor (GEF) for RhoA GTPases. Its activation induces formation of actin stress fibers. Also act as a GEF for RAC1, inducing production of reactive oxygen species (ROS). Does not act as a GEF for CDC42. The G protein beta-gamma (Gbetagamma) subunits of heterotrimeric G proteins act as activators, explaining the integra…
MCL	1	Red	68	ATP1A1	Sodium/potassium-transporting ATPase subunit alpha-1; This is the catalytic component of the active enzyme, which catalyzes the hydrolysis of ATP coupled with the exchange of sodium and potassium ions across the plasma membrane. This action creates the electrochemical gradient of sodium and potassium ions, providing the energy for active transport of various nutrients; ATPase Na+/K+ transporting …
MCL	1	Red	68	ATP1A2	Sodium/potassium-transporting ATPase subunit alpha-2; This is the catalytic component of the active enzyme, which catalyzes the hydrolysis of ATP coupled with the exchange of sodium and potassium ions across the plasma membrane. This action creates the electrochemical gradient of sodium and potassium, providing the energy for active transport of various nutrients; Belongs to the cation transport …
MCL	1	Red	68	ATP2A2	Sarcoplasmic/endoplasmic reticulum calcium ATPase 2; This magnesium-dependent enzyme catalyzes the hydrolysis of ATP coupled with the translocation of calcium from the cytosol to the sarcoplasmic reticulum lumen. Isoform 2 is involved in the regulation of the contraction/relaxation cycle. Acts as a regulator of TNFSF11-mediated Ca(2+) signaling pathways via its interaction with TMEM64 which is cr…
MCL	1	Red	68	BCL11A	Baf chromatin remodeling complex subunit bcl11a; B-cell lymphoma/leukemia 11A; Transcription factor associated with the BAF SWI/SNF chromatin remodeling complex (By similarity). Repressor of fetal hemoglobin (HbF) level. Involved in brain development. Functions as a myeloid and B-cell proto-oncogene. May play important roles in leukemogenesis and hematopoiesis. Essential factor in lymphopoiesis r…
MCL	1	Red	68	BMP4	Bone morphogenetic protein 4; Induces cartilage and bone formation. Also act in mesoderm induction, tooth development, limb formation and fracture repair. Acts in concert with PTHLH/PTHRP to stimulate ductal outgrowth during embryonic mammary development and to inhibit hair follicle induction (By similarity); Bone morphogenetic proteins
MCL	1	Red	68	BSCL2	Seipin; Is a regulator of lipid catabolism essential for adipocyte differentiation. May also be involved in the central regulation of energy homeostasis (By similarity). Necessary for correct lipid storage and lipid droplets maintenance; may play a tissue-autonomous role in controlling lipid storage in adipocytes and in preventing ectopic lipid droplet formation in non-adipose tissues
MCL	1	Red	68	CAPZA2	Capping actin protein of muscle z-line alpha subunit 2; F-actin-capping protein subunit alpha-2; F-actin-capping proteins bind in a Ca(2+)-independent manner to the fast growing ends of actin filaments (barbed end) thereby blocking the exchange of subunits at these ends. Unlike other capping proteins (such as gelsolin and severin), these proteins do not sever actin filaments
MCL	1	Red	68	CLTC	Clathrin heavy chain 1; Clathrin is the major protein of the polyhedral coat of coated pits and vesicles. Two different adapter protein complexes link the clathrin lattice either to the plasma membrane or to the trans-Golgi network. Acts as component of the TACC3/ch- TOG/clathrin complex proposed to contribute to stabilization of kinetochore fibers of the mitotic spindle by acting as inter- micro…
MCL	1	Red	68	COG6	Conserved oligomeric Golgi complex subunit 6; Required for normal Golgi function; Components of oligomeric golgi complex
MCL	1	Red	68	COL9A3	Collagen alpha-3(IX) chain; Structural component of hyaline cartilage and vitreous of the eye; Collagen proteoglycans
MCL	1	Red	68	CPE	Carboxypeptidase E; Removes residual C-terminal Arg or Lys remaining after initial endoprotease cleavage during prohormone processing. Processes proinsulin; Belongs to the peptidase M14 family
MCL	1	Red	68	DCC	Deleted in colorectal carcinoma; Netrin receptor DCC; Receptor for netrin required for axon guidance. Mediates axon attraction of neuronal growth cones in the developing nervous system upon ligand binding. Its association with UNC5 proteins may trigger signaling for axon repulsion. It also acts as a dependence receptor required for apoptosis induction when not associated with netrin ligand. Impli…
MCL	1	Red	68	DCX	Neuronal migration protein doublecortin; Microtubule-associated protein required for initial steps of neuronal dispersion and cortex lamination during cerebral cortex development. May act by competing with the putative neuronal protein kinase DCLK1 in binding to a target protein. May in that way participate in a signaling pathway that is crucial for neuronal interaction before and during migratio…
MCL	1	Red	68	DNMT3B	DNA (cytosine-5)-methyltransferase 3B; Required for genome-wide de novo methylation and is essential for the establishment of DNA methylation patterns during development. DNA methylation is coordinated with methylation of histones. May preferentially methylates nucleosomal DNA within the nucleosome core region. May function as transcriptional co- repressor by associating with CBX4 and independent…
MCL	1	Red	68	ERBB4	Receptor tyrosine-protein kinase erbB-4; Tyrosine-protein kinase that plays an essential role as cell surface receptor for neuregulins and EGF family members and regulates development of the heart, the central nervous system and the mammary gland, gene transcription, cell proliferation, differentiation, migration and apoptosis. Required for normal cardiac muscle differentiation during embryonic d…
MCL	1	Red	68	GJA1	Gap junction alpha-1 protein; Gap junction protein that acts as a regulator of bladder capacity. A gap junction consists of a cluster of closely packed pairs of transmembrane channels, the connexons, through which materials of low MW diffuse from one cell to a neighboring cell. May play a critical role in the physiology of hearing by participating in the recycling of potassium to the cochlear end…
MCL	1	Red	68	GJC2	Gap junction gamma-2 protein; One gap junction consists of a cluster of closely packed pairs of transmembrane channels, the connexons, through which materials of low MW diffuse from one cell to a neighboring cell. May play a role in myelination in central and peripheral nervous systems
MCL	1	Red	68	GLIS3	Zinc finger protein GLIS3; Acts as both a repressor and activator of transcription. Binds to the consensus sequence 5'-GACCACCCAC-3' (By similarity); Zinc fingers C2H2-type
MCL	1	Red	68	GP1BB	Platelet glycoprotein Ib beta chain; Gp-Ib, a surface membrane protein of platelets, participates in the formation of platelet plugs by binding to von Willebrand factor, which is already bound to the subendothelium; CD molecules
MCL	1	Red	68	GRIN2D	Glutamate receptor ionotropic, NMDA 2D; Component of NMDA receptor complexes that function as heterotetrameric, ligand-gated ion channels with high calcium permeability and voltage-dependent sensitivity to magnesium. Channel activation requires binding of the neurotransmitter glutamate to the epsilon subunit, glycine binding to the zeta subunit, plus membrane depolarization to eliminate channel i…
MCL	1	Red	68	GUSB	Beta-glucuronidase; Plays an important role in the degradation of dermatan and keratan sulfates; Belongs to the glycosyl hydrolase 2 family
MCL	1	Red	68	HK1	Catalyzes the phosphorylation of various hexoses, such as D- glucose, D-glucosamine, D-fructose, D-mannose and 2-deoxy-D-glucose, to hexose 6-phosphate (D-glucose 6-phosphate, D-glucosamine 6-phosphate, D-fructose 6-phosphate, D-mannose 6-phosphate and 2-deoxy-D-glucose 6- phosphate, respectively) Does not phosphorylate N-acetyl-D-glucosamine . Mediates the initial step of glycolysis by catalyzin…
MCL	1	Red	68	HNF1B	Hepatocyte nuclear factor 1-beta; Transcription factor, probably binds to the inverted palindrome 5'-GTTAATNATTAAC-3'; Belongs to the HNF1 homeobox family
MCL	1	Red	68	HNRNPR	Heterogeneous nuclear ribonucleoprotein R; Component of ribonucleosomes, which are complexes of at least 20 other different heterogenious nuclear ribonucleoproteins (hnRNP). hnRNP play an important role in processing of precursor mRNA in the nucleus; RNA binding motif containing
MCL	1	Red	68	INS	Insulin; Insulin decreases blood glucose concentration. It increases cell permeability to monosaccharides, amino acids and fatty acids. It accelerates glycolysis, the pentose phosphate cycle, and glycogen synthesis in liver
MCL	1	Red	68	ITGB3	Integrin beta-3; Integrin alpha-V/beta-3 (ITGAV:ITGB3) is a receptor for cytotactin, fibronectin, laminin, matrix metalloproteinase-2, osteopontin, osteomodulin, prothrombin, thrombospondin, vitronectin and von Willebrand factor. Integrin alpha-IIb/beta-3 (ITGA2B:ITGB3) is a receptor for fibronectin, fibrinogen, plasminogen, prothrombin, thrombospondin and vitronectin. Integrins alpha-IIb/beta-3 …
MCL	1	Red	68	ITSN1	Intersectin-1; Acts as guanine nucleotide exchange factor (GEF) specific for the CDC42 GTPase (By similarity). Adapter protein that may provide indirect link between the endocytic membrane traffic and the actin assembly machinery. May regulate the formation of clathrin-coated vesicles. Involved in endocytosis of integrin beta-1 (ITGB1) and transferrin receptor (TFR); internalization of ITGB1 as D…
MCL	1	Red	68	KDM6B	Lysine-specific demethylase 6B; Histone demethylase that specifically demethylates 'Lys- 27' of histone H3, thereby playing a central role in histone code. Demethylates trimethylated and dimethylated H3 'Lys-27'. Plays a central role in regulation of posterior development, by regulating HOX gene expression. Involved in inflammatory response by participating in macrophage differentiation in case o…
MCL	1	Red	68	KRAS	GTPase KRas; Ras proteins bind GDP/GTP and possess intrinsic GTPase activity. Plays an important role in the regulation of cell proliferation. Plays a role in promoting oncogenic events by inducing transcriptional silencing of tumor suppressor genes (TSGs) in colorectal cancer (CRC) cells in a ZNF304-dependent manner; Belongs to the small GTPase superfamily. Ras family
MCL	1	Red	68	LAMC3	Laminin subunit gamma-3; Binding to cells via a high affinity receptor, laminin is thought to mediate the attachment, migration and organization of cells into tissues during embryonic development by interacting with other extracellular matrix components
MCL	1	Red	68	MAP1B	Microtubule-associated protein 1B; Facilitates tyrosination of alpha-tubulin in neuronal microtubules (By similarity). Phosphorylated MAP1B may play a role in the cytoskeletal changes that accompany neurite extension. Possibly MAP1B binds to at least two tubulin subunits in the polymer, and this bridging of subunits might be involved in nucleating microtubule polymerization and in stabilizing mic…
MCL	1	Red	68	MAP3K7	Mitogen-activated protein kinase kinase kinase 7; Serine/threonine kinase which acts as an essential component of the MAP kinase signal transduction pathway. Plays an important role in the cascades of cellular responses evoked by changes in the environment. Mediates signal transduction of TRAF6, various cytokines including interleukin-1 (IL-1), transforming growth factor-beta (TGFB), TGFB-related…
MCL	1	Red	68	MED23	Mediator of RNA polymerase II transcription subunit 23; Required for transcriptional activation subsequent to the assembly of the pre-initiation complex (By similarity). Component of the Mediator complex, a coactivator involved in the regulated transcription of nearly all RNA polymerase II-dependent genes. Mediator functions as a bridge to convey information from gene-specific regulatory proteins…
MCL	1	Red	68	MEIS2	Homeobox protein Meis2; Involved in transcriptional regulation. Binds to HOX or PBX proteins to form dimers, or to a DNA-bound dimer of PBX and HOX proteins and thought to have a role in stabilization of the homeoprotein-DNA complex. Isoform 3 is required for the activity of a PDX1:PBX1b:MEIS2b complex in pancreatic acinar cells involved in the transcriptional activation of the ELA1 enhancer; the…
MCL	1	Red	68	NIPBL	Cohesin loading factor subunit scc2; Nipped-B-like protein; Along with ZNF609, promotes cortical neuron migration during brain development by regulating the transcription of crucial genes in this process. Preferentially binds promoters containing paused RNA polymerase II. Up-regulates the expression of SEMA3A, NRP1, PLXND1 and GABBR2 genes, among others; Armadillo-like helical domain containing
MCL	1	Red	68	NKX2-1	Homeobox protein Nkx-2.1; Transcription factor that binds and activates the promoter of thyroid specific genes such as thyroglobulin, thyroperoxidase, and thyrotropin receptor. Crucial in the maintenance of the thyroid differentiation phenotype. May play a role in lung development and surfactant homeostasis. Forms a regulatory loop with GRHL2 that coordinates lung epithelial cell morphogenesis an…
MCL	1	Red	68	NR2F1	COUP transcription factor 1; Coup (chicken ovalbumin upstream promoter) transcription factor binds to the ovalbumin promoter and, in conjunction with another protein (S300-II) stimulates initiation of transcription. Binds to both direct repeats and palindromes of the 5'-AGGTCA-3' motif. Represses transcriptional activity of LHCG; Nuclear hormone receptors
MCL	1	Red	68	NTRK1	High affinity nerve growth factor receptor; Receptor tyrosine kinase involved in the development and the maturation of the central and peripheral nervous systems through regulation of proliferation, differentiation and survival of sympathetic and nervous neurons. High affinity receptor for NGF which is its primary ligand. Can also bind and be activated by NTF3/neurotrophin-3. However, NTF3 only s…
MCL	1	Red	68	PAX2	Paired box protein Pax-2; Transcription factor that may have a role in kidney cell differentiation. Has a critical role in the development of the urogenital tract, the eyes, and the CNS; PRD class homeoboxes and pseudogenes
MCL	1	Red	68	PCK1	Phosphoenolpyruvate carboxykinase, cytosolic [GTP]; Catalyzes the conversion of oxaloacetate (OAA) to phosphoenolpyruvate (PEP), the rate-limiting step in the metabolic pathway that produces glucose from lactate and other precursors derived from the citric acid cycle; Belongs to the phosphoenolpyruvate carboxykinase [GTP] family
MCL	1	Red	68	PTS	6-pyruvoyl tetrahydrobiopterin synthase; Involved in the biosynthesis of tetrahydrobiopterin, an essential cofactor of aromatic amino acid hydroxylases. Catalyzes the transformation of 7,8-dihydroneopterin triphosphate into 6- pyruvoyl tetrahydropterin; Belongs to the PTPS family
MCL	1	Red	68	RASA1	Ras GTPase-activating protein 1; Inhibitory regulator of the Ras-cyclic AMP pathway. Stimulates the GTPase of normal but not oncogenic Ras p21; this stimulation may be further increased in the presence of NCK1; C2 and RasGAP domain containing
MCL	1	Red	68	SAMD9	Sterile alpha motif domain-containing protein 9; May play a role in the inflammatory response to tissue injury and the control of extra-osseous calcification, acting as a downstream target of TNF-alpha signaling. Involved in the regulation of EGR1, in coordination with RGL2. May be involved in endosome fusion; Sterile alpha motif domain containing
MCL	1	Red	68	SETD2	Histone-lysine N-methyltransferase SETD2; Histone methyltransferase that specifically trimethylates 'Lys-36' of histone H3 (H3K36me3) using dimethylated 'Lys-36' (H3K36me2) as substrate. Represents the main enzyme generating H3K36me3, a specific tag for epigenetic transcriptional activation (By similarity). Plays a role in chromatin structure modulation during elongation by coordinating recruitme…
MCL	1	Red	68	SLC12A2	Solute carrier family 12 member 2; Electrically silent transporter system. Mediates sodium and chloride reabsorption. Plays a vital role in the regulation of ionic balance and cell volume; Belongs to the SLC12A transporter family
MCL	1	Red	68	SLC16A1	Monocarboxylate transporter 1; Proton-coupled monocarboxylate transporter. Catalyzes the rapid transport across the plasma membrane of many monocarboxylates such as lactate, pyruvate, branched-chain oxo acids derived from leucine, valine and isoleucine, and the ketone bodies acetoacetate, beta-hydroxybutyrate and acetate. Depending on the tissue and on cicumstances, mediates the import or export …
MCL	1	Red	68	SLC18A2	Mfs transporter, dha1 family, solute carrier family 18 (vesicular amine transporter), member 1/2; Synaptic vesicular amine transporter; Involved in the ATP-dependent vesicular transport of biogenic amine neurotransmitters. Pumps cytosolic monoamines including dopamine, norepinephrine, serotonin, and histamine into synaptic vesicles. Requisite for vesicular amine storage prior to secretion via exo…
MCL	1	Red	68	SLC2A2	Solute carrier family 2, facilitated glucose transporter member 2; Facilitative glucose transporter. This isoform likely mediates the bidirectional transfer of glucose across the plasma membrane of hepatocytes and is responsible for uptake of glucose by the beta cells; may comprise part of the glucose-sensing mechanism of the beta cell. May also participate with the Na(+)/glucose cotransporter in…
MCL	1	Red	68	SMARCB1	Swi/snf related, matrix associated, actin dependent regulator of chromatin, subfamily b, member 1; SWI/SNF-related matrix-associated actin-dependent regulator of chromatin subfamily B member 1; Core component of the BAF (hSWI/SNF) complex. This ATP- dependent chromatin-remodeling complex plays important roles in cell proliferation and differentiation, in cellular antiviral activities and inhibiti…
MCL	1	Red	68	SOS2	Sos ras/rho guanine nucleotide exchange factor 2; Son of sevenless homolog 2; Promotes the exchange of Ras-bound GDP by GTP; Pleckstrin homology domain containing
MCL	1	Red	68	STAG1	Cohesin subunit SA-1; Component of cohesin complex, a complex required for the cohesion of sister chromatids after DNA replication. The cohesin complex apparently forms a large proteinaceous ring within which sister chromatids can be trapped. At anaphase, the complex is cleaved and dissociates from chromatin, allowing sister chromatids to segregate. The cohesin complex may also play a role in spi…
MCL	1	Red	68	TAF1	Transcription initiation factor TFIID subunit 1; Largest component and core scaffold of the TFIID basal transcription factor complex. Contains novel N- and C-terminal Ser/Thr kinase domains which can autophosphorylate or transphosphorylate other transcription factors. Phosphorylates TP53 on 'Thr-55' which leads to MDM2- mediated degradation of TP53. Phosphorylates GTF2A1 and GTF2F1 on Ser residue…
MCL	1	Red	68	TBCE	Tubulin-specific chaperone E; Tubulin-folding protein; involved in the second step of the tubulin folding pathway and in the regulation of tubulin heterodimer dissociation. Required for correct organization of microtubule cytoskeleton and mitotic splindle, and maintenance of the neuronal microtubule network
MCL	1	Red	68	TFE3	Transcription factor E3; Transcription factor that specifically recognizes and binds E-box sequences (5'-CANNTG-3'). Efficient DNA-binding requires dimerization with itself or with another MiT/TFE family member such as TFEB or MITF. In association with TFEB, activates the expression of CD40L in T-cells, thereby playing a role in T- cell-dependent antibody responses in activated CD4(+) T-cells and…
MCL	1	Red	68	TGFB1	Transforming growth factor beta-1; Multifunctional protein that controls proliferation, differentiation and other functions in many cell types. Many cells synthesize TGFB1 and have specific receptors for it. It positively and negatively regulates many other growth factors. It plays an important role in bone remodeling as it is a potent stimulator of osteoblastic bone formation, causing chemotaxis…
MCL	1	Red	68	TRAPPC2	Trafficking protein particle complex subunit 2; Prevents transcriptional repression and induction of cell death by ENO1 (By similarity). May play a role in vesicular transport from endoplasmic reticulum to Golgi; Belongs to the TRAPP small subunits family. Sedlin subfamily
MCL	1	Red	68	VIPAS39	Spermatogenesis-defective protein 39 homolog; Proposed to be involved in endosomal maturation implicating in part VPS33B. In epithelial cells, the VPS33B:VIPAS39 complex may play a role in the apical RAB11A- dependent recycling pathway and in the maintenance of the apical- basolateral polarity. May play a role in lysosomal trafficking, probably via association with the core HOPS complex in a disc…
MCL	1	Red	68	VPS41	Vacuolar protein sorting-associated protein 41 homolog; Plays a role in vesicle-mediated protein trafficking to lysosomal compartments including the endocytic membrane transport and autophagic pathways. Believed to act in part as a core component of the putative HOPS endosomal tethering complex is proposed to be involved in the Rab5-to-Rab7 endosome conversion probably implicating MON1A/B, and vi…
MCL	1	Red	68	WASF1	Wiskott-Aldrich syndrome protein family member 1; Downstream effector molecule involved in the transmission of signals from tyrosine kinase receptors and small GTPases to the actin cytoskeleton. Promotes formation of actin filaments. Part of the WAVE complex that regulates lamellipodia formation. The WAVE complex regulates actin filament reorganization via its interaction with the Arp2/3 complex …
MCL	2	Salmon	14	AFF3	AF4/FMR2 family member 3; Putative transcription activator that may function in lymphoid development and oncogenesis. Binds, in vitro, to double- stranded DNA; Belongs to the AF4 family
MCL	2	Salmon	14	ASTN1	Astrotactin-1; Neuronal adhesion molecule that is required for normal migration of young postmitotic neuroblasts along glial fibers, especially in the cerebellum. Required for normal rate of migration of granule cells during brain development and for normal cerebellum development; Belongs to the astrotactin family
MCL	2	Salmon	14	CDKL5	Cyclin-dependent kinase-like 5; Mediates phosphorylation of MECP2; Cilia and flagella associated
MCL	2	Salmon	14	COA8	Cytochrome c oxidase assembly factor 8; Uncharacterized protein; Kinesin light chain 1
MCL	2	Salmon	14	DPYSL5	Dihydropyrimidinase-related protein 5; May have a function in neuronal differentiation and/or axon growth; Belongs to the metallo-dependent hydrolases superfamily. Hydantoinase/dihydropyrimidinase family
MCL	2	Salmon	14	GABRA1	Gamma-aminobutyric acid receptor subunit alpha-1; Component of the heteropentameric receptor for GABA, the major inhibitory neurotransmitter in the vertebrate brain. Functions also as histamine receptor and mediates cellular responses to histamine. Functions as receptor for diazepines and various anesthetics, such as pentobarbital; these are bound at a separate allosteric effector binding site. F…
MCL	2	Salmon	14	KCNC1	Potassium voltage-gated channel subfamily C member 1; Voltage-gated potassium channel that plays an important role in the rapid repolarization of fast-firing brain neurons. The channel opens in response to the voltage difference across the membrane, forming a potassium-selective channel through which potassium ions pass in accordance with their electrochemical gradient. Can form functional homote…
MCL	2	Salmon	14	KCNT2	Potassium channel subfamily T member 2; Outward rectifying potassium channel. Produces rapidly activating outward rectifier K(+) currents. Activated by high intracellular sodium and chloride levels. Channel activity is inhibited by ATP and by inhalation anesthetics, such as isoflurane (By similarity). Inhibited upon stimulation of G-protein coupled receptors, such as CHRM1 and GRIA1; Belongs to t…
MCL	2	Salmon	14	KIF5A	Kinesin heavy chain isoform 5A; Microtubule-dependent motor required for slow axonal transport of neurofilament proteins (NFH, NFM and NFL). Can induce formation of neurite-like membrane protrusions in non-neuronal cells in a ZFYVE27-dependent manner. The ZFYVE27-KIF5A complex contributes to the vesicular transport of VAPA, VAPB, SURF4, RAB11A, RAB11B and RTN3 proteins in neurons; Belongs to the …
MCL	2	Salmon	14	LGI4	Leucine rich repeat LGI family member 4
MCL	2	Salmon	14	NRXN1	Neurexin-1; Cell surface protein involved in cell-cell-interactions, exocytosis of secretory granules and regulation of signal transmission. Function is isoform-specific. Alpha-type isoforms have a long N-terminus with six laminin G-like domains and play an important role in synaptic signal transmission. Alpha-type isoforms play a role in the regulation of calcium channel activity and Ca(2+)-trig…
MCL	2	Salmon	14	PLP1	Myelin proteolipid protein; This is the major myelin protein from the central nervous system. It plays an important role in the formation or maintenance of the multilamellar structure of myelin; Belongs to the myelin proteolipid protein family
MCL	2	Salmon	14	SCN3A	Sodium channel protein type 3 subunit alpha; Mediates the voltage-dependent sodium ion permeability of excitable membranes. Assuming opened or closed conformations in response to the voltage difference across the membrane, the protein forms a sodium-selective channel through which Na(+) ions may pass in accordance with their electrochemical gradient; Sodium voltage-gated channel alpha subunits
MCL	2	Salmon	14	SCN8A	Sodium channel protein type 8 subunit alpha; Mediates the voltage-dependent sodium ion permeability of excitable membranes. Assuming opened or closed conformations in response to the voltage difference across the membrane, the protein forms a sodium-selective channel through which Na(+) ions may pass in accordance with their electrochemical gradient. In macrophages and melanoma cells, isoform 5 m…
MCL	3	Brown	11	ALG13	Putative bifunctional UDP-N-acetylglucosamine transferase and deubiquitinase ALG13; Isoform 1: Possible multifunctional enzyme with both glycosyltransferase and deubiquitinase activities; Belongs to the glycosyltransferase 28 family
MCL	3	Brown	11	CCDC115	Coiled-coil domain-containing protein 115; Accessory component of the proton-transporting vacuolar (V)-ATPase protein pump involved in intracellular iron homeostasis. In aerobic conditions, required for intracellular iron homeostasis, thus triggering the activity of Fe(2+) prolyl hydroxylase (PHD) enzymes, and leading to HIF1A hydroxylation and subsequent proteasomal degradation. Necessary for en…
MCL	3	Brown	11	DPM1	Dolichol-phosphate mannosyltransferase subunit 1; Transfers mannose from GDP-mannose to dolichol monophosphate to form dolichol phosphate mannose (Dol-P-Man) which is the mannosyl donor in pathways leading to N-glycosylation, glycosyl phosphatidylinositol membrane anchoring, and O- mannosylation of proteins; catalytic subunit of the dolichol- phosphate mannose (DPM) synthase complex; Glycosyltran…
MCL	3	Brown	11	MOGS	Mannosyl-oligosaccharide glucosidase; Cleaves the distal alpha 1,2-linked glucose residue from the Glc(3)Man(9)GlcNAc(2) oligosaccharide precursor in a highly specific manner; Belongs to the glycosyl hydrolase 63 family
MCL	3	Brown	11	OTUD6B	Otu domain-containing protein 6b; [Isoform 1]: Deubiquitinating enzyme that may play a role in the ubiquitin-dependent regulation of protein synthesis, downstream of mTORC1 . May associate with the protein synthesis initiation complex and modify its ubiquitination to repress translation . May also repress DNA synthesis and modify different cellular targets thereby regulating cell growth and proli…
MCL	3	Brown	11	PGAP1	Post-gpi attachment to proteins inositol deacylase 1; GPI inositol-deacylase; Involved in inositol deacylation of GPI-anchored proteins. GPI inositol deacylation may important for efficient transport of GPI-anchored proteins from the endoplasmic reticulum to the Golgi (By similarity)
MCL	3	Brown	11	PGAP2	Post-GPI attachment to proteins factor 2; Involved in the lipid remodeling steps of GPI-anchor maturation. Required for stable expression of GPI-anchored proteins at the cell surface (By similarity)
MCL	3	Brown	11	PIGB	GPI mannosyltransferase 3; Mannosyltransferase involved in glycosylphosphatidylinositol-anchor biosynthesis. Transfers the third alpha-1,2-mannose to Man2-GlcN-acyl-PI during GPI precursor assembly; Dolichyl D-mannosyl phosphate dependent mannosyltransferases
MCL	3	Brown	11	PIGH	Phosphatidylinositol N-acetylglucosaminyltransferase subunit H; Part of the complex catalyzing the transfer of N- acetylglucosamine from UDP-N-acetylglucosamine to phosphatidylinositol, the first step of GPI biosynthesis
MCL	3	Brown	11	POMGNT2	Protein o-linked mannose n-acetylglucosaminyltransferase 2 (beta 1,4-); Protein O-linked-mannose beta-1,4-N-acetylglucosaminyltransferase 2; O-linked mannose beta-1,4-N- acetylglucosaminyltransferase that transfers UDP-N-acetyl-D- glucosamine to the 4-position of the mannose to generate N-acetyl- D-glucosamine-beta-1,4-O-D-mannosylprotein. Involved in the biosynthesis of the phosphorylated O-mann…
MCL	3	Brown	11	SRD5A3	3-oxo-5-alpha-steroid 4-dehydrogenase 3 / polyprenol reductase; Polyprenol reductase; Plays a key role in early steps of protein N-linked glycosylation by being required for the conversion of polyprenol into dolichol. Dolichols are required for the synthesis of dolichol-linked monosaccharides and the oligosaccharide precursor used for N-glycosylation. Acts as a polyprenol reductase that promotes …
MCL	4	Yellow	11	BOLA3	BolA-like protein 3; Acts as a mitochondrial iron-sulfur (Fe-S) cluster assembly factor that facilitates (Fe-S) cluster insertion into a subset of mitochondrial proteins. Probably acts together with NFU1; Belongs to the BolA/IbaG family
MCL	4	Yellow	11	ETFB	Electron transfer flavoprotein subunit beta; Heterodimeric electron transfer flavoprotein that accepts electrons from several mitochondrial dehydrogenases, including acyl-CoA dehydrogenases, glutaryl-CoA and sarcosine dehydrogenase. It transfers the electrons to the main mitochondrial respiratory chain via ETF-ubiquinone oxidoreductase (Probable). Required for normal mitochondrial fatty acid oxid…
MCL	4	Yellow	11	GCSH	Glycine cleavage system H protein, mitochondrial; The glycine cleavage system catalyzes the degradation of glycine. The H protein (GCSH) shuttles the methylamine group of glycine from the P protein (GLDC) to the T protein (GCST); Belongs to the GcvH family
MCL	4	Yellow	11	HADH	Hydroxyacyl-coenzyme A dehydrogenase, mitochondrial; Plays an essential role in the mitochondrial beta- oxidation of short chain fatty acids. Exerts it highest activity toward 3-hydroxybutyryl-CoA; Belongs to the 3-hydroxyacyl-CoA dehydrogenase family
MCL	4	Yellow	11	IBA57	Iron-sulfur cluster assembly factor iba57; Putative transferase CAF17, mitochondrial; Involved in the maturation of mitochondrial 4Fe-4S proteins functioning late in the iron-sulfur cluster assembly pathway
MCL	4	Yellow	11	LDHD	Probable D-lactate dehydrogenase, mitochondrial; Lactate dehydrogenase D; Belongs to the FAD-binding oxidoreductase/transferase type 4 family
MCL	4	Yellow	11	NDUFAF6	Nadh dehydrogenase [ubiquinone] 1 alpha subcomplex assembly factor 6; NADH dehydrogenase (ubiquinone) complex I, assembly factor 6; Involved in the assembly of mitochondrial NADH:ubiquinone oxidoreductase complex (complex I) at early stages. May play a role in the biogenesis of MT-ND1
MCL	4	Yellow	11	PDHA1	Pyruvate dehydrogenase E1 component subunit alpha, somatic form, mitochondrial; The pyruvate dehydrogenase complex catalyzes the overall conversion of pyruvate to acetyl-CoA and CO(2), and thereby links the glycolytic pathway to the tricarboxylic cycle
MCL	4	Yellow	11	PDHB	Pyruvate dehydrogenase E1 component subunit beta, mitochondrial; The pyruvate dehydrogenase complex catalyzes the overall conversion of pyruvate to acetyl-CoA and CO(2), and thereby links the glycolytic pathway to the tricarboxylic cycle
MCL	4	Yellow	11	SHMT2	Serine hydroxymethyltransferase, mitochondrial; Contributes to the de novo mitochondrial thymidylate biosynthesis pathway via its role in glycine and tetrahydrofolate metabolism. Thymidylate biosynthesis is required to prevent uracil accumulation in mtDNA. Interconversion of serine and glycine. Associates with mitochondrial DNA. Plays a role in the deubiquitination of target proteins as component…
MCL	4	Yellow	11	SLC25A19	Mitochondrial thiamine pyrophosphate carrier; Mitochondrial transporter mediating uptake of thiamine pyrophosphate (ThPP) into mitochondria; Solute carriers
MCL	5	Dark Golden Rod	10	GALE	UDP-galactose-4-epimerase; UDP-glucose 4-epimerase; Catalyzes two distinct but analogous reactions: the reversible epimerization of UDP-glucose to UDP-galactose and the reversible epimerization of UDP-N-acetylglucosamine to UDP-N- acetylgalactosamine. The reaction with UDP-Gal plays a critical role in the Leloir pathway of galactose catabolism in which galactose is converted to the glycolytic int…
MCL	5	Dark Golden Rod	10	MANBA	Beta-mannosidase; Exoglycosidase that cleaves the single beta-linked mannose residue from the non-reducing end of all N-linked glycoprotein oligosaccharides; Mannosidases type beta
MCL	5	Dark Golden Rod	10	NANS	N-acetylneuraminate synthase; Sialic acid synthase; Produces N-acetylneuraminic acid (Neu5Ac) and 2-keto-3- deoxy-D-glycero-D-galacto-nononic acid (KDN). Can also use N- acetylmannosamine 6-phosphate and mannose 6-phosphate as substrates to generate phosphorylated forms of Neu5Ac and KDN, respectively
MCL	5	Dark Golden Rod	10	PCYT1A	Choline-phosphate cytidylyltransferase A; Controls phosphatidylcholine synthesis; Belongs to the cytidylyltransferase family
MCL	5	Dark Golden Rod	10	PCYT2	Phosphate cytidylyltransferase 2, ethanolamine; Ethanolamine-phosphate cytidylyltransferase; Plays an important role in the biosynthesis of the phospholipid phosphatidylethanolamine. Catalyzes the formation of CDP-ethanolamine
MCL	5	Dark Golden Rod	10	RNF213	E3 ubiquitin-protein ligase RNF213; E3 ubiquitin-protein ligase involved in angiogenesis. Involved in the non-canonical Wnt signaling pathway in vascular development: acts by mediating ubiquitination and degradation of FLNA and NFATC2 downstream of RSPO3, leading to inhibit the non-canonical Wnt signaling pathway and promoting vessel regression. Also has ATPase activity; Ring finger proteins
MCL	5	Dark Golden Rod	10	SLC35A3	Solute carrier family 35 (udp-sugar transporter), member a1/2/3; UDP-N-acetylglucosamine transporter; Uridine diphosphate-N-acetylglucosamine (UDP-GlcNAc) transporter in the Golgi apparatus. May supply UDP-GlcNAc as substrate for Golgi-resident glycosyltransferases that generate branching of diantennary oligosaccharides; Belongs to the nucleotide-sugar transporter family. SLC35A subfamily
MCL	5	Dark Golden Rod	10	SMPD4	Sphingomyelin phosphodiesterase 4; Catalyzes the hydrolysis of membrane sphingomyelin to form phosphorylcholine and ceramide
MCL	5	Dark Golden Rod	10	TCF20	Transcription factor 20; Transcriptional activator that binds to the regulatory region of MMP3 and thereby controls stromelysin expression. It stimulates the activity of various transcriptional activators such as JUN, SP1, PAX6 and ETS1, suggesting a function as a coactivator
MCL	5	Dark Golden Rod	10	ZC4H2	Zinc finger C4H2 domain-containing protein; Plays a role in interneurons differentiation. Involved in neuronal development and in neuromuscular junction formation; Zinc fingers
MCL	6	Green Yellow	9	BCORL1	BCL-6 corepressor-like protein 1; Transcriptional corepressor. May specifically inhibit gene expression when recruited to promoter regions by sequence- specific DNA-binding proteins such as BCL6. This repression may be mediated at least in part by histone deacetylase activities which can associate with this corepressor; Belongs to the BCOR family
MCL	6	Green Yellow	9	BUB1B	Mitotic checkpoint serine/threonine-protein kinase BUB1 beta; Essential component of the mitotic checkpoint. Required for normal mitosis progression. The mitotic checkpoint delays anaphase until all chromosomes are properly attached to the mitotic spindle. One of its checkpoint functions is to inhibit the activity of the anaphase-promoting complex/cyclosome (APC/C) by blocking the binding of CDC2…
MCL	6	Green Yellow	9	CDC45	Cell division control protein 45 homolog; Required for initiation of chromosomal DNA replication
MCL	6	Green Yellow	9	CTBP1	C-terminal-binding protein 1; Corepressor targeting diverse transcription regulators such as GLIS2 or BCL6. Has dehydrogenase activity. Involved in controlling the equilibrium between tubular and stacked structures in the Golgi complex. Functions in brown adipose tissue (BAT) differentiation; Belongs to the D-isomer specific 2-hydroxyacid dehydrogenase family
MCL	6	Green Yellow	9	LBR	Delta14-sterol reductase (lamin-B receptor); Lamin-B receptor; Anchors the lamina and the heterochromatin to the inner nuclear membrane; Tudor domain containing
MCL	6	Green Yellow	9	PCGF2	Polycomb group RING finger protein 2; Transcriptional repressor. Binds specifically to the DNA sequence 5'-GACTNGACT-3'. Has tumor suppressor activity. May play a role in control of cell proliferation and/or neural cell development. Regulates proliferation of early T progenitor cells by maintaining expression of HES1. Also plays a role in antero- posterior specification of the axial skeleton and …
MCL	6	Green Yellow	9	RNASEH2A	Ribonuclease H2 subunit A; Catalytic subunit of RNase HII, an endonuclease that specifically degrades the RNA of RNA:DNA hybrids. Participates in DNA replication, possibly by mediating the removal of lagging- strand Okazaki fragment RNA primers during DNA replication. Mediates the excision of single ribonucleotides from DNA:RNA duplexes; Belongs to the RNase HII family. Eukaryotic subfamily
MCL	6	Green Yellow	9	SPEN	Msx2-interacting protein; May serve as a nuclear matrix platform that organizes and integrates transcriptional responses. In osteoblasts, supports transcription activation: synergizes with RUNX2 to enhance FGFR2- mediated activation of the osteocalcin FGF-responsive element (OCFRE) (By similarity). Has also been shown to be an essential corepressor protein, which probably regulates different key …
MCL	6	Green Yellow	9	ZEB2	Zinc finger E-box-binding homeobox 2; Transcriptional inhibitor that binds to DNA sequence 5'- CACCT-3' in different promoters. Represses transcription of E- cadherin; ZF class homeoboxes and pseudogenes
MCL	7	Lime Green	7	AGBL5	Cytosolic carboxypeptidase-like protein 5; Metallocarboxypeptidase that mediates protein deglutamylation. Specifically catalyzes the deglutamylation of the branching point glutamate side chains generated by post- translational glutamylation in proteins such as tubulins. In contrast, it is not able to act as a long-chain deglutamylase that shortens long polyglutamate chains, a process catalyzed by…
MCL	7	Lime Green	7	AGO1	Eukaryotic translation initiation factor 2c; Protein argonaute-1; Required for RNA-mediated gene silencing (RNAi). Binds to short RNAs such as microRNAs (miRNAs) or short interfering RNAs (siRNAs), and represses the translation of mRNAs which are complementary to them. Lacks endonuclease activity and does not appear to cleave target mRNAs. Also required for transcriptional gene silencing (TGS) of…
MCL	7	Lime Green	7	CLP1	Polyribonucleotide 5'-hydroxyl-kinase Clp1; Polynucleotide kinase that can phosphorylate the 5'- hydroxyl groups of double-stranded RNA (dsRNA), single-stranded RNA (ssRNA), double-stranded DNA (dsDNA) and double-stranded DNA:RNA hybrids. dsRNA is phosphorylated more efficiently than dsDNA, and the RNA component of a DNA:RNA hybrid is phosphorylated more efficiently than the DNA component. Plays …
MCL	7	Lime Green	7	EXOSC9	Exosome complex component RRP45; Non-catalytic component of the RNA exosome complex which has 3'->5' exoribonuclease activity and participates in a multitude of cellular RNA processing and degradation events. In the nucleus, the RNA exosome complex is involved in proper maturation of stable RNA species such as rRNA, snRNA and snoRNA, in the elimination of RNA processing by-products and non-coding…
MCL	7	Lime Green	7	FGF12	Fibroblast growth factor 11/12/13; Fibroblast growth factor 12; Involved in nervous system development and function. Involved in the positive regulation of voltage-gated sodium channel activity. Promotes neuronal excitability by elevating the voltage dependence of neuronal sodium channel SCN8A fast inactivation
MCL	7	Lime Green	7	TMX2	Thioredoxin related transmembrane protein 2; Protein disulfide isomerases
MCL	7	Lime Green	7	VRK1	Serine/threonine-protein kinase VRK1; Serine/threonine kinase involved in Golgi disassembly during the cell cycle: following phosphorylation by PLK3 during mitosis, required to induce Golgi fragmentation. Acts by mediating phosphorylation of downstream target protein. Phosphorylates 'Thr- 18' of p53/TP53 and may thereby prevent the interaction between p53/TP53 and MDM2. Phosphorylates casein and …
MCL	8	Light Green	7	CANT1	Soluble calcium-activated nucleotidase 1; Calcium-dependent nucleotidase with a preference for UDP. The order of activity with different substrates is UDP > GDP > UTP > GTP. Has very low activity towards ADP and even lower activity towards ATP. Does not hydrolyze AMP and GMP. Involved in proteoglycan synthesis
MCL	8	Light Green	7	CASR	Extracellular calcium-sensing receptor; G-protein-coupled receptor that senses changes in the extracellular concentration of calcium ions and plays a key role in maintaining calcium homeostasis. Senses fluctuations in the circulating calcium concentration and modulates the production of parathyroid hormone (PTH) in parathyroid glands (By similarity). The activity of this receptor is mediated by a…
MCL	8	Light Green	7	EDNRB	Endothelin receptor type B; Non-specific receptor for endothelin 1, 2, and 3. Mediates its action by association with G proteins that activate a phosphatidylinositol-calcium second messenger system; Belongs to the G-protein coupled receptor 1 family. Endothelin receptor subfamily. EDNRB sub-subfamily
MCL	8	Light Green	7	GNAS	Guanine nucleotide-binding protein G(s) subunit alpha isoforms XLas; Guanine nucleotide-binding proteins (G proteins) function as transducers in numerous signaling pathways controlled by G protein-coupled receptors (GPCRs). Signaling involves the activation of adenylyl cyclases, resulting in increased levels of the signaling molecule cAMP. GNAS functions downstream of several GPCRs, including bet…
MCL	8	Light Green	7	NT5C2	Cytosolic purine 5'-nucleotidase; May have a critical role in the maintenance of a constant composition of intracellular purine/pyrimidine nucleotides in cooperation with other nucleotidases. Preferentially hydrolyzes inosine 5'-monophosphate (IMP) and other purine nucleotides; 5'-nucleotidases
MCL	8	Light Green	7	PLEKHG2	Pleckstrin homology domain-containing family G member 2; May be a transforming oncogene with exchange activity for CDC42 (By similarity). May be a guanine-nucleotide exchange factor (GEF) for RAC1 and CDC42. Activated by the binding to subunits beta and gamma of the heterotrimeric guanine nucleotide- binding protein (G protein). Involved in the regulation of actin polymerization; Pleckstrin homol…
MCL	8	Light Green	7	SFXN4	Sideroflexin-4; Potential iron transporter; Belongs to the sideroflexin family
MCL	9	Green 2	4	AARS	Alanine--tRNA ligase, cytoplasmic; Catalyzes the attachment of alanine to tRNA(Ala) in a two-step reaction: alanine is first activated by ATP to form Ala- AMP and then transferred to the acceptor end of tRNA(Ala). Also edits incorrectly charged tRNA(Ala) via its editing domain; Belongs to the class-II aminoacyl-tRNA synthetase family
MCL	9	Green 2	4	CARS2	Probable cysteine--tRNA ligase, mitochondrial; cysteinyl-tRNA synthetase 2, mitochondrial; Belongs to the class-I aminoacyl-tRNA synthetase family
MCL	9	Green 2	4	DARS	Aspartate--tRNA ligase, cytoplasmic; Catalyzes the specific attachment of an amino acid to its cognate tRNA in a 2 step reaction: the amino acid (AA) is first activated by ATP to form AA-AMP and then transferred to the acceptor end of the tRNA; Belongs to the class-II aminoacyl-tRNA synthetase family. Type 2 subfamily
MCL	9	Green 2	4	TARS2	Threonine--tRNA ligase, mitochondrial; Catalyzes the attachment of threonine to tRNA(Thr) in a two-step reaction: threonine is first activated by ATP to form Thr-AMP and then transferred to the acceptor end of tRNA(Thr). Also edits incorrectly charged tRNA(Thr) via its editing domain; Belongs to the class-II aminoacyl-tRNA synthetase family
MCL	10	Green	3	CTSF	Cathepsin F; Thiol protease which is believed to participate in intracellular degradation and turnover of proteins. Has also been implicated in tumor invasion and metastasis; Cathepsins
MCL	10	Green	3	GRN	Granulin precursor; Granulins; Granulins have possible cytokine-like activity. They may play a role in inflammation, wound repair, and tissue remodeling
MCL	10	Green	3	TREM2	Triggering receptor expressed on myeloid cells 2; Forms a receptor signaling complex with TYROBP and triggers activation of the immune responses in macrophages and dendritic cells. May have a role in chronic inflammations and may stimulate production of constitutive rather than inflammatory chemokines and cytokines; V-set domain containing
MCL	11	Blue	3	BBIP1	BBSome interacting protein 1; Bardet-Biedl syndrome associated; BBSome
MCL	11	Blue	3	LZTFL1	Leucine zipper transcription factor-like protein 1; Regulates ciliary localization of the BBSome complex. Together with the BBSome complex, controls SMO ciliary trafficking and contributes to the sonic hedgehog (SHH) pathway regulation. May play a role in neurite outgrowth. May have tumor suppressor function; Belongs to the LZTFL1 family
MCL	11	Blue	3	SMO	Smoothened, frizzled class receptor; Smoothened homolog; G protein-coupled receptor that probably associates with the patched protein (PTCH) to transduce the hedgehog's proteins signal. Binding of sonic hedgehog (SHH) to its receptor patched is thought to prevent normal inhibition by patched of smoothened (SMO). Required for the accumulation of KIF7, GLI2 and GLI3 in the cilia. Interacts with DLG…
MCL	12	Medium Slate Blue	2	KIAA2022	Neurite extension and migration factor; Involved in neurite outgrowth by regulating cell-cell adhesion via the N-cadherin signaling pathway. May act by regulating expression of protein-coding genes, such as N-cadherins and integrin beta-1 (ITGB1)
MCL	12	Medium Slate Blue	2	ZDHHC15	Palmitoyltransferase ZDHHC15; Palmitoyltransferase specific for GAP43 and DLG4/PSD95; Belongs to the DHHC palmitoyltransferase family
MCL	13	Medium Purple	2	ATN1	Atrophin-1 (dentatorubral-pallidoluysian atrophy protein); Atrophin-1; Transcriptional corepressor. Recruits NR2E1 to repress transcription. Promotes vascular smooth cell (VSMC) migration and orientation (By similarity). Corepressor of MTG8 transcriptional repression. Has some intrinsic repression activity which is independent of the number of poly-Asn (polyQ) repeats
MCL	13	Medium Purple	2	TGM6	Protein-glutamine gamma-glutamyltransferase 6; Catalyzes the cross-linking of proteins and the conjugation of polyamines to proteins; Belongs to the transglutaminase superfamily. Transglutaminase family
MCL	14	Orchid 2	2	CUX2	Homeobox protein cut-like 2; May be a transcription factor involved in neural specification. Binds to DNA in a sequence-specific manner (By similarity); CUT class homeoboxes and pseudogenes
MCL	14	Orchid 2	2	RORB	Rar-related orphan receptor beta; Nuclear receptor ROR-beta; Nuclear receptor that binds DNA as a monomer to ROR response elements (RORE) containing a single core motif half-site 5'-AGGTCA-3' preceded by a short A-T-rich sequence. Considered to have intrinsic transcriptional activity, have some natural ligands such as all-trans retinoic acid (ATRA) and other retinoids which act as inverse agonist…
MCL	15	Purple	2	CLCN4	H(+)/Cl(-) exchange transporter 4; Proton-coupled chloride transporter. Functions as antiport system and exchanges chloride ions against protons; Belongs to the chloride channel (TC 2.A.49) family. ClC-4/CLCN4 subfamily
MCL	15	Purple	2	INVS	Inversin; Required for normal renal development and establishment of left-right axis. Probably acts as a molecular switch between different Wnt signaling pathways. Inhibits the canonical Wnt pathway by targeting cytoplasmic disheveled (DVL1) for degradation by the ubiquitin-proteasome. This suggests that it is required in renal development to oppose the repression of terminal differentiation of t…
MCL	16	Orchid	2	LHX4	LIM/homeobox protein Lhx4; May play a critical role in the development of respiratory control mechanisms and in the normal growth and maturation of the lung; LIM class homeoboxes
MCL	16	Orchid	2	LHX4-AS1	Acyl-CoA-binding domain-containing protein 6; Binds long-chain acyl-coenzyme A molecules with a strong preference for unsaturated C18:1-CoA, lower affinity for unsaturated C20:4-CoA, and very weak affinity for saturated C16:0- CoA. Does not bind fatty acids
MCL	17	Hot Pink	2	CA4	Carbonic anhydrase 4; Reversible hydration of carbon dioxide. May stimulate the sodium/bicarbonate transporter activity of SLC4A4 that acts in pH homeostasis. It is essential for acid overload removal from the retina and retina epithelium, and acid release in the choriocapillaris in the choroid; Belongs to the alpha-carbonic anhydrase family
MCL	17	Hot Pink	2	ZNF513	Zinc finger protein 513; Transcriptional regulator that plays a role in retinal development and maintenance; Zinc fingers C2H2-type
MCL	18	Pink	2	XRCC2	DNA repair protein XRCC2; Involved in the homologous recombination repair (HRR) pathway of double-stranded DNA, thought to repair chromosomal fragmentation, translocations and deletions. Part of the Rad21 paralog protein complex BCDX2 which acts in the BRCA1-BRCA2- dependent HR pathway. Upon DNA damage, BCDX2 acts downstream of BRCA2 recruitment and upstream of RAD51 recruitment. BCDX2 binds pred…
MCL	18	Pink	2	ZNHIT3	Zinc finger hit domain-containing protein 3; Zinc finger HIT-type containing 3

## Sheet: Enrichment subnetwork1 Female s
#category	term ID	term description	observed gene count	background gene count	strength	false discovery rate	matching proteins in your network (labels)
GO Biological Process
GO Process	GO:0065008	Regulation of biological quality	40	4042	0.45	1.07e-07	TGFB1,BMP4,KDM6B,KRAS,SLC12A2,SMARCB1,GRIN2D,RASA1,GJA1,MAP1B,SLC18A2,TFE3,PCK1,SLC2A2,BCL11A,ERBB4,ACTB,ARHGEF18,BSCL2,ATP1A2,CAPZA2,PAX2,HNRNPR,ITSN1,WASF1,INS,GP1BB,CPE,DCC,ABHD5,HK1,TAF1,NTRK1,ARF1,ATP2A2,SLC16A1,ATP1A1,ITGB3,HNF1B,ACD
GO Process	GO:0007399	Nervous system development	30	2371	0.56	3.65e-07	TGFB1,BMP4,KDM6B,KRAS,SMARCB1,GRIN2D,PTS,NIPBL,GJA1,MAP1B,NR2F1,DNMT3B,DCX,BCL11A,ERBB4,NKX2-1,ACTB,LAMC3,ATP1A2,GJC2,PAX2,ITSN1,WASF1,SETD2,DCC,TAF1,NTRK1,ARF1,MEIS2,HNF1B
GO Process	GO:0007417	Central nervous system development	20	988	0.77	4.51e-07	BMP4,KDM6B,KRAS,GRIN2D,PTS,NIPBL,DCX,ERBB4,NKX2-1,ACTB,LAMC3,ATP1A2,GJC2,PAX2,ITSN1,SETD2,DCC,TAF1,MEIS2,HNF1B
GO Process	GO:0032502	Developmental process	46	5841	0.36	5.04e-07	TGFB1,BMP4,KDM6B,KRAS,SLC12A2,SMARCB1,GRIN2D,RASA1,PTS,NIPBL,GJA1,MAP1B,SLC18A2,PCK1,NR2F1,DNMT3B,DCX,BCL11A,COL9A3,ERBB4,NKX2-1,ARG1,ACTB,BSCL2,LAMC3,ATP1A2,ACTA1,GJC2,PAX2,ITSN1,WASF1,AP1G1,CPE,SETD2,DCC,ABHD5,TRAPPC2,TAF1,NTRK1,ARF1,ATP2A2,VIPAS39,ITGB3,MEIS2,CLTC,HNF1B
GO Process	GO:0051239	Regulation of multicellular organismal process	34	3227	0.48	5.31e-07	TGFB1,BMP4,KDM6B,ABCC9,SLC12A2,GRIN2D,NIPBL,GJA1,MAP1B,TFE3,NR2F1,DNMT3B,BCL11A,ERBB4,NKX2-1,ARG1,BSCL2,ATP1A2,GJC2,MAP3K7,PAX2,ITSN1,INS,SETD2,DCC,HK1,NTRK1,ARF1,ATP2A2,ATP1A1,ITGB3,MEIS2,CLTC,HNF1B
GO Process	GO:0009719	Response to endogenous stimulus	23	1447	0.66	6.99e-07	TGFB1,BMP4,KRAS,GJA1,MAP1B,PCK1,NR2F1,DNMT3B,BCL11A,ERBB4,NKX2-1,ARG1,ACTB,ARHGEF18,ATP1A2,ACTA1,MAP3K7,PAX2,WASF1,INS,TAF1,NTRK1,ATP1A1
GO Process	GO:0071495	Cellular response to endogenous stimulus	21	1181	0.71	6.99e-07	TGFB1,BMP4,GJA1,MAP1B,PCK1,NR2F1,DNMT3B,BCL11A,ERBB4,ARG1,ACTB,ARHGEF18,ATP1A2,ACTA1,MAP3K7,PAX2,WASF1,INS,TAF1,NTRK1,ATP1A1
GO Process	GO:0010033	Response to organic substance	32	3011	0.49	1.32e-06	TGFB1,BMP4,KRAS,ABCC9,SLC12A2,GJA1,MAP1B,SLC18A2,PCK1,NR2F1,DNMT3B,BCL11A,ERBB4,NKX2-1,ARG1,ACTB,ARHGEF18,ATP1A2,ACTA1,MAP3K7,PAX2,WASF1,INS,SETD2,TAF1,NTRK1,ARF1,ATP2A2,SLC16A1,ATP1A1,MEIS2,HNF1B
GO Process	GO:0032501	Multicellular organismal process	49	6933	0.31	1.32e-06	TGFB1,BMP4,KDM6B,KRAS,ABCC9,SLC12A2,SMARCB1,GRIN2D,RASA1,PTS,NIPBL,GJA1,MAP1B,SLC18A2,PCK1,SLC2A2,NR2F1,DNMT3B,DCX,BCL11A,COL9A3,ERBB4,NKX2-1,ARG1,ACTB,LAMC3,ATP1A2,CAPZA2,ACTA1,GJC2,PAX2,ITSN1,WASF1,INS,GP1BB,CPE,SETD2,DCC,TRAPPC2,TAF1,NTRK1,ARF1,ATP2A2,ATP1A1,VIPAS39,ITGB3,MEIS2,CLTC,HNF1B
GO Process	GO:0048518	Positive regulation of biological process	46	6112	0.34	1.32e-06	SOS2,TGFB1,BMP4,KDM6B,KRAS,SLC12A2,SMARCB1,GRIN2D,NIPBL,GJA1,MAP1B,TFE3,PCK1,NR2F1,DNMT3B,BCL11A,ERBB4,NKX2-1,ARG1,ACTB,ARHGEF18,BSCL2,ATP1A2,ACTA1,GJC2,MED23,MAP3K7,PAX2,HNRNPR,ITSN1,GLIS3,WASF1,AP1G1,INS,SETD2,ABHD5,HK1,TAF1,NTRK1,ARF1,ATP2A2,ATP1A1,ITGB3,MEIS2,HNF1B,ACD
GO Process	GO:0016043	Cellular component organization	43	5447	0.36	1.61e-06	TGFB1,KDM6B,KRAS,SLC12A2,SMARCB1,RASA1,NIPBL,GJA1,MAP1B,VPS41,DCX,BCL11A,COL9A3,ERBB4,NKX2-1,ACTB,ARHGEF18,BSCL2,LAMC3,CAPZA2,ACTA1,MAP3K7,PAX2,SAMD9,ITSN1,STAG1,WASF1,AP1G1,INS,SETD2,DCC,TRAPPC2,TAF1,NTRK1,TBCE,ARF1,ATP2A2,SLC16A1,VIPAS39,ITGB3,CLTC,HNF1B,ACD
GO Process	GO:0048731	System development	38	4426	0.39	3.58e-06	TGFB1,BMP4,KDM6B,KRAS,SMARCB1,GRIN2D,RASA1,PTS,NIPBL,GJA1,MAP1B,PCK1,NR2F1,DNMT3B,DCX,BCL11A,COL9A3,ERBB4,NKX2-1,ARG1,ACTB,LAMC3,ATP1A2,ACTA1,GJC2,PAX2,ITSN1,WASF1,CPE,SETD2,DCC,TRAPPC2,TAF1,NTRK1,ARF1,ITGB3,MEIS2,HNF1B
GO Process	GO:0050896	Response to stimulus	52	8046	0.27	3.58e-06	SOS2,TGFB1,BMP4,KDM6B,KRAS,ABCC9,SLC12A2,SMARCB1,GRIN2D,RASA1,NIPBL,GJA1,MAP1B,SLC18A2,GUSB,TFE3,PCK1,NR2F1,DNMT3B,DCX,BCL11A,ERBB4,NKX2-1,ARG1,ACTB,ARHGEF18,ATP1A2,CAPZA2,ACTA1,GJC2,MAP3K7,PAX2,ITSN1,WASF1,AP1G1,INS,GP1BB,CPE,SETD2,DCC,HK1,TAF1,NTRK1,ARF1,ATP2A2,SLC16A1,ATP1A1,ITGB3,MEIS2,CLTC,HNF1B,ACD
GO Process	GO:0007420	Brain development	16	745	0.79	4.24e-06	BMP4,KDM6B,KRAS,GRIN2D,NIPBL,ERBB4,NKX2-1,ACTB,ATP1A2,GJC2,PAX2,ITSN1,SETD2,TAF1,MEIS2,HNF1B
GO Process	GO:0010628	Positive regulation of gene expression	27	2337	0.52	4.90e-06	TGFB1,BMP4,KDM6B,KRAS,SMARCB1,NIPBL,GJA1,TFE3,PCK1,NR2F1,DNMT3B,BCL11A,ERBB4,NKX2-1,ACTB,ACTA1,GJC2,MED23,MAP3K7,PAX2,GLIS3,INS,SETD2,HK1,TAF1,MEIS2,HNF1B
GO Process	GO:0030154	Cell differentiation	34	3702	0.42	6.23e-06	TGFB1,BMP4,KDM6B,KRAS,RASA1,NIPBL,GJA1,MAP1B,PCK1,NR2F1,DNMT3B,DCX,BCL11A,ERBB4,NKX2-1,ACTB,BSCL2,LAMC3,ACTA1,GJC2,PAX2,ITSN1,WASF1,AP1G1,SETD2,DCC,ABHD5,NTRK1,ARF1,ATP2A2,VIPAS39,ITGB3,CLTC,HNF1B
GO Process	GO:0014070	Response to organic cyclic compound	17	911	0.73	7.91e-06	TGFB1,BMP4,KRAS,ABCC9,GJA1,MAP1B,PCK1,NR2F1,DNMT3B,ARG1,ACTB,ATP1A2,ACTA1,TAF1,SLC16A1,ATP1A1,HNF1B
GO Process	GO:0051179	Localization	42	5591	0.33	8.43e-06	TGFB1,BMP4,ABCC9,SLC12A2,GRIN2D,NIPBL,GJA1,MAP1B,SLC18A2,GUSB,VPS41,SLC2A2,DCX,ERBB4,NKX2-1,ARG1,ACTB,BSCL2,LAMC3,ATP1A2,CAPZA2,GJC2,SAMD9,ITSN1,WASF1,AP1G1,INS,CPE,SETD2,DCC,TRAPPC2,COG6,HK1,ARF1,ATP2A2,SLC16A1,ATP1A1,VIPAS39,ITGB3,CLTC,HNF1B,ACD
GO Process	GO:0051240	Positive regulation of multicellular organismal process	23	1770	0.57	8.82e-06	TGFB1,BMP4,KDM6B,NIPBL,GJA1,MAP1B,DNMT3B,BCL11A,ERBB4,BSCL2,ATP1A2,GJC2,MAP3K7,PAX2,ITSN1,INS,SETD2,HK1,NTRK1,ARF1,ATP2A2,ATP1A1,ITGB3
GO Process	GO:0009605	Response to external stimulus	26	2310	0.51	1.28e-05	TGFB1,BMP4,ABCC9,SLC12A2,GRIN2D,GJA1,MAP1B,PCK1,DNMT3B,NKX2-1,ARG1,ATP1A2,CAPZA2,ACTA1,PAX2,AP1G1,SETD2,DCC,HK1,NTRK1,ARF1,ATP2A2,SLC16A1,ATP1A1,ITGB3,MEIS2
GO Process	GO:0090066	Regulation of anatomical structure size	13	516	0.86	1.48e-05	SLC12A2,RASA1,GJA1,MAP1B,BCL11A,ATP1A2,CAPZA2,PAX2,WASF1,INS,DCC,ARF1,HNF1B
GO Process	GO:0009893	Positive regulation of metabolic process	34	3893	0.4	1.57e-05	TGFB1,BMP4,KDM6B,KRAS,SMARCB1,NIPBL,GJA1,TFE3,PCK1,NR2F1,DNMT3B,BCL11A,ERBB4,NKX2-1,ACTB,BSCL2,ACTA1,GJC2,MED23,MAP3K7,PAX2,HNRNPR,ITSN1,GLIS3,INS,SETD2,ABHD5,HK1,TAF1,NTRK1,ITGB3,MEIS2,HNF1B,ACD
GO Process	GO:0007275	Multicellular organism development	39	5023	0.35	1.58e-05	TGFB1,BMP4,KDM6B,KRAS,SMARCB1,GRIN2D,RASA1,PTS,NIPBL,GJA1,MAP1B,SLC18A2,PCK1,NR2F1,DNMT3B,DCX,BCL11A,COL9A3,ERBB4,NKX2-1,ARG1,ACTB,LAMC3,ATP1A2,ACTA1,GJC2,PAX2,ITSN1,WASF1,CPE,SETD2,DCC,TRAPPC2,TAF1,NTRK1,ARF1,ITGB3,MEIS2,HNF1B
GO Process	GO:0042221	Response to chemical	36	4333	0.38	1.58e-05	TGFB1,BMP4,KDM6B,KRAS,ABCC9,SLC12A2,GJA1,MAP1B,SLC18A2,PCK1,NR2F1,DNMT3B,BCL11A,ERBB4,NKX2-1,ARG1,ACTB,ARHGEF18,ATP1A2,ACTA1,GJC2,MAP3K7,PAX2,WASF1,INS,SETD2,DCC,TAF1,NTRK1,ARF1,ATP2A2,SLC16A1,ATP1A1,ITGB3,MEIS2,HNF1B
GO Process	GO:0048856	Anatomical structure development	40	5402	0.33	3.37e-05	TGFB1,BMP4,KDM6B,KRAS,SMARCB1,GRIN2D,RASA1,PTS,NIPBL,GJA1,MAP1B,SLC18A2,PCK1,NR2F1,DNMT3B,DCX,BCL11A,COL9A3,ERBB4,NKX2-1,ARG1,ACTB,LAMC3,ATP1A2,ACTA1,GJC2,PAX2,ITSN1,WASF1,CPE,SETD2,DCC,TRAPPC2,TAF1,NTRK1,ARF1,ATP2A2,ITGB3,MEIS2,HNF1B
GO Process	GO:0022008	Neurogenesis	21	1657	0.56	5.34e-05	TGFB1,BMP4,KRAS,NIPBL,GJA1,MAP1B,NR2F1,DNMT3B,DCX,BCL11A,ERBB4,NKX2-1,ACTB,LAMC3,GJC2,PAX2,ITSN1,WASF1,DCC,NTRK1,ARF1
GO Process	GO:0051241	Negative regulation of multicellular organismal process	18	1231	0.62	6.68e-05	TGFB1,BMP4,SLC12A2,GJA1,TFE3,NR2F1,BCL11A,ERBB4,NKX2-1,ARG1,ATP1A2,PAX2,INS,DCC,ATP2A2,ATP1A1,MEIS2,HNF1B
GO Process	GO:0071310	Cellular response to organic substance	25	2369	0.48	7.05e-05	TGFB1,BMP4,KRAS,SLC12A2,GJA1,MAP1B,PCK1,NR2F1,DNMT3B,BCL11A,ERBB4,ARG1,ACTB,ARHGEF18,ATP1A2,ACTA1,MAP3K7,PAX2,WASF1,INS,TAF1,NTRK1,ARF1,SLC16A1,ATP1A1
GO Process	GO:0048545	Response to steroid hormone	10	328	0.94	9.64e-05	TGFB1,BMP4,KRAS,PCK1,NR2F1,DNMT3B,ARG1,ATP1A2,ACTA1,ATP1A1
GO Process	GO:0048519	Negative regulation of biological process	39	5389	0.32	9.82e-05	TGFB1,BMP4,KRAS,SLC12A2,SMARCB1,RASA1,NIPBL,GJA1,MAP1B,SLC18A2,TFE3,NR2F1,DNMT3B,BCL11A,ERBB4,NKX2-1,ARG1,ARHGEF18,BSCL2,ATP1A2,CAPZA2,GJC2,PAX2,HNRNPR,ITSN1,GLIS3,INS,DCC,ABHD5,TAF1,NTRK1,ARF1,ATP2A2,ATP1A1,ITGB3,MEIS2,CLTC,HNF1B,ACD
GO Process	GO:0010604	Positive regulation of macromolecule metabolic process	31	3600	0.39	0.00010	TGFB1,BMP4,KDM6B,KRAS,SMARCB1,NIPBL,GJA1,TFE3,PCK1,NR2F1,DNMT3B,BCL11A,ERBB4,NKX2-1,ACTB,ACTA1,GJC2,MED23,MAP3K7,PAX2,HNRNPR,GLIS3,INS,SETD2,HK1,TAF1,NTRK1,ITGB3,MEIS2,HNF1B,ACD
GO Process	GO:0051234	Establishment of localization	35	4479	0.35	0.00011	TGFB1,ABCC9,SLC12A2,GRIN2D,NIPBL,GJA1,MAP1B,SLC18A2,GUSB,VPS41,SLC2A2,ERBB4,ARG1,ACTB,ATP1A2,CAPZA2,GJC2,SAMD9,ITSN1,WASF1,AP1G1,INS,CPE,TRAPPC2,COG6,HK1,ARF1,ATP2A2,SLC16A1,ATP1A1,VIPAS39,ITGB3,CLTC,HNF1B,ACD
GO Process	GO:0050793	Regulation of developmental process	26	2648	0.45	0.00013	TGFB1,BMP4,KRAS,SLC12A2,RASA1,NIPBL,GJA1,MAP1B,TFE3,NR2F1,DNMT3B,BCL11A,ERBB4,NKX2-1,ARHGEF18,GJC2,PAX2,ITSN1,INS,DCC,NTRK1,ARF1,ITGB3,MEIS2,CLTC,HNF1B
GO Process	GO:0009890	Negative regulation of biosynthetic process	20	1624	0.55	0.00014	TGFB1,BMP4,NIPBL,GJA1,SLC18A2,NR2F1,DNMT3B,BCL11A,NKX2-1,PAX2,HNRNPR,GLIS3,INS,TAF1,ATP1A1,ITGB3,MEIS2,CLTC,HNF1B,ACD
GO Process	GO:0051716	Cellular response to stimulus	43	6489	0.28	0.00014	SOS2,TGFB1,BMP4,KDM6B,KRAS,SLC12A2,SMARCB1,GRIN2D,RASA1,NIPBL,GJA1,MAP1B,PCK1,NR2F1,DNMT3B,DCX,BCL11A,ERBB4,ARG1,ACTB,ARHGEF18,ATP1A2,ACTA1,MAP3K7,PAX2,ITSN1,WASF1,AP1G1,INS,GP1BB,CPE,SETD2,DCC,TAF1,NTRK1,ARF1,ATP2A2,SLC16A1,ATP1A1,ITGB3,CLTC,HNF1B,ACD
GO Process	GO:0050789	Regulation of biological process	59	11475	0.17	0.00016	SOS2,TGFB1,BMP4,KDM6B,KRAS,ABCC9,SLC12A2,SMARCB1,GRIN2D,RASA1,NIPBL,GJA1,MAP1B,SLC18A2,VPS41,TFE3,PCK1,SLC2A2,NR2F1,DNMT3B,DCX,BCL11A,ERBB4,NKX2-1,ARG1,ACTB,ARHGEF18,BSCL2,ATP1A2,CAPZA2,ACTA1,GJC2,MED23,MAP3K7,PAX2,HNRNPR,ITSN1,GLIS3,WASF1,AP1G1,INS,GP1BB,CPE,SETD2,DCC,ABHD5,TRAPPC2,HK1,TAF1,NTRK1,ARF1,ATP2A2,SLC16A1,ATP1A1,ITGB3,MEIS2,CLTC,HNF1B,ACD
GO Process	GO:0009653	Anatomical structure morphogenesis	23	2165	0.49	0.00019	TGFB1,BMP4,KDM6B,KRAS,RASA1,NIPBL,GJA1,MAP1B,ERBB4,NKX2-1,ARG1,ACTB,LAMC3,ACTA1,PAX2,WASF1,CPE,SETD2,DCC,NTRK1,ITGB3,MEIS2,HNF1B
GO Process	GO:0070887	Cellular response to chemical stimulus	27	2919	0.43	0.00020	TGFB1,BMP4,KDM6B,KRAS,SLC12A2,GJA1,MAP1B,PCK1,NR2F1,DNMT3B,BCL11A,ERBB4,ARG1,ACTB,ARHGEF18,ATP1A2,ACTA1,MAP3K7,PAX2,WASF1,INS,TAF1,NTRK1,ARF1,ATP2A2,SLC16A1,ATP1A1
GO Process	GO:0023051	Regulation of signaling	30	3553	0.39	0.00023	SOS2,TGFB1,BMP4,KRAS,ABCC9,SLC12A2,SMARCB1,GRIN2D,RASA1,GJA1,MAP1B,SLC2A2,ERBB4,NKX2-1,ARG1,ARHGEF18,ATP1A2,MAP3K7,ITSN1,WASF1,INS,DCC,TAF1,NTRK1,ARF1,ATP2A2,SLC16A1,ATP1A1,ITGB3,HNF1B
GO Process	GO:0051641	Cellular localization	27	2967	0.42	0.00026	TGFB1,BMP4,GRIN2D,NIPBL,GJA1,MAP1B,SLC18A2,GUSB,VPS41,ARG1,ACTB,CAPZA2,ITSN1,WASF1,AP1G1,INS,CPE,TRAPPC2,COG6,HK1,ARF1,ATP2A2,ATP1A1,VIPAS39,ITGB3,CLTC,ACD
GO Process	GO:0045595	Regulation of cell differentiation	21	1874	0.51	0.00027	TGFB1,BMP4,KRAS,NIPBL,GJA1,MAP1B,TFE3,NR2F1,DNMT3B,BCL11A,ERBB4,NKX2-1,GJC2,PAX2,ITSN1,INS,DCC,NTRK1,ARF1,ITGB3,MEIS2
GO Process	GO:0048699	Generation of neurons	19	1551	0.55	0.00027	TGFB1,BMP4,NIPBL,GJA1,MAP1B,NR2F1,DNMT3B,DCX,BCL11A,ERBB4,NKX2-1,ACTB,GJC2,PAX2,ITSN1,WASF1,DCC,NTRK1,ARF1
GO Process	GO:0009725	Response to hormone	14	849	0.68	0.00034	TGFB1,BMP4,KRAS,GJA1,MAP1B,PCK1,NR2F1,DNMT3B,NKX2-1,ARG1,ATP1A2,ACTA1,INS,ATP1A1
GO Process	GO:0033993	Response to lipid	14	858	0.67	0.00038	TGFB1,BMP4,KRAS,GJA1,MAP1B,PCK1,NR2F1,DNMT3B,ARG1,ATP1A2,ACTA1,PAX2,ATP2A2,ATP1A1
GO Process	GO:0010644	Cell communication by electrical coupling	4	21	1.74	0.00042	GJA1,ATP1A2,GJC2,ATP1A1
GO Process	GO:0051049	Regulation of transport	20	1776	0.51	0.00044	TGFB1,BMP4,SLC12A2,GJA1,MAP1B,VPS41,SLC2A2,ARG1,ACTB,ATP1A2,GJC2,ITSN1,AP1G1,INS,SETD2,ARF1,ATP2A2,SLC16A1,ATP1A1,ITGB3
GO Process	GO:0006810	Transport	33	4353	0.34	0.00045	TGFB1,ABCC9,SLC12A2,GRIN2D,GJA1,MAP1B,SLC18A2,GUSB,VPS41,SLC2A2,ERBB4,ARG1,ACTB,ATP1A2,CAPZA2,GJC2,SAMD9,ITSN1,WASF1,AP1G1,INS,CPE,TRAPPC2,COG6,ARF1,ATP2A2,SLC16A1,ATP1A1,VIPAS39,ITGB3,CLTC,HNF1B,ACD
GO Process	GO:0070848	Response to growth factor	11	524	0.78	0.00053	TGFB1,BMP4,MAP1B,ERBB4,ARG1,ARHGEF18,MAP3K7,PAX2,WASF1,NTRK1,MEIS2
GO Process	GO:0048522	Positive regulation of cellular process	38	5579	0.29	0.00054	SOS2,TGFB1,BMP4,KDM6B,KRAS,SLC12A2,SMARCB1,GRIN2D,NIPBL,GJA1,MAP1B,TFE3,PCK1,NR2F1,DNMT3B,BCL11A,ERBB4,NKX2-1,ARG1,ARHGEF18,GJC2,MED23,MAP3K7,PAX2,HNRNPR,ITSN1,GLIS3,WASF1,AP1G1,INS,ABHD5,TAF1,NTRK1,ARF1,ITGB3,MEIS2,HNF1B,ACD
GO Process	GO:0072179	Nephric duct formation	3	5	2.24	0.00054	BMP4,PAX2,HNF1B
GO Process	GO:0032879	Regulation of localization	25	2740	0.42	0.00062	TGFB1,BMP4,SLC12A2,NIPBL,GJA1,MAP1B,VPS41,SLC2A2,ERBB4,NKX2-1,ARG1,ACTB,ATP1A2,GJC2,ITSN1,AP1G1,INS,SETD2,ABHD5,ARF1,ATP2A2,SLC16A1,ATP1A1,ITGB3,CLTC
GO Process	GO:0071407	Cellular response to organic cyclic compound	11	537	0.77	0.00062	TGFB1,BMP4,PCK1,NR2F1,DNMT3B,ARG1,ACTB,ATP1A2,TAF1,SLC16A1,ATP1A1
GO Process	GO:0051649	Establishment of localization in cell	23	2375	0.45	0.00067	TGFB1,GRIN2D,GJA1,MAP1B,SLC18A2,GUSB,VPS41,ARG1,ACTB,CAPZA2,ITSN1,WASF1,AP1G1,INS,TRAPPC2,COG6,ARF1,ATP2A2,ATP1A1,VIPAS39,ITGB3,CLTC,ACD
GO Process	GO:0051962	Positive regulation of nervous system development	11	547	0.76	0.00071	TGFB1,BMP4,NIPBL,MAP1B,DNMT3B,BCL11A,GJC2,PAX2,ITSN1,NTRK1,ARF1
GO Process	GO:0048333	Mesodermal cell differentiation	4	26	1.65	0.00075	BMP4,KDM6B,PAX2,ITGB3
GO Process	GO:0009987	Cellular process	66	15024	0.1	0.00079	SOS2,TGFB1,BMP4,KDM6B,KRAS,ABCC9,SLC12A2,SMARCB1,GRIN2D,RASA1,PTS,NIPBL,GJA1,MAP1B,SLC18A2,GUSB,VPS41,PCK1,SLC2A2,NR2F1,DNMT3B,DCX,BCL11A,COL9A3,ERBB4,NKX2-1,ARG1,ACTB,ARHGEF18,BSCL2,LAMC3,ATP1A2,CAPZA2,ACTA1,GJC2,MED23,MAP3K7,PAX2,HNRNPR,SAMD9,ITSN1,GLIS3,STAG1,WASF1,AP1G1,INS,GP1BB,CPE,SETD2,DCC,ABHD5,TRAPPC2,COG6,HK1,TAF1,NTRK1,TBCE,ARF1,ATP2A2,SLC16A1,ATP1A1,VIPAS39,ITGB3,CLTC,HNF1B,ACD
GO Process	GO:0032880	Regulation of protein localization	14	934	0.63	0.00079	TGFB1,BMP4,SLC12A2,NIPBL,GJA1,SLC2A2,ERBB4,ACTB,INS,SETD2,ARF1,SLC16A1,ITGB3,CLTC
GO Process	GO:0048513	Animal organ development	27	3197	0.39	0.00079	TGFB1,BMP4,KDM6B,KRAS,GRIN2D,NIPBL,GJA1,PCK1,DCX,COL9A3,ERBB4,NKX2-1,ARG1,ACTB,LAMC3,ATP1A2,ACTA1,GJC2,PAX2,ITSN1,CPE,SETD2,DCC,TAF1,NTRK1,MEIS2,HNF1B
GO Process	GO:0050804	Modulation of chemical synaptic transmission	10	446	0.81	0.00079	KRAS,SLC12A2,GRIN2D,MAP1B,ATP1A2,INS,DCC,NTRK1,ARF1,ATP2A2
GO Process	GO:0001704	Formation of primary germ layer	6	116	1.17	0.00080	BMP4,KDM6B,PAX2,SETD2,ITGB3,HNF1B
GO Process	GO:0048729	Tissue morphogenesis	11	561	0.75	0.00080	TGFB1,BMP4,KDM6B,KRAS,NKX2-1,ACTB,ACTA1,PAX2,SETD2,ITGB3,HNF1B
GO Process	GO:0051960	Regulation of nervous system development	14	942	0.63	0.00080	TGFB1,BMP4,NIPBL,MAP1B,NR2F1,DNMT3B,BCL11A,ERBB4,GJC2,PAX2,ITSN1,DCC,NTRK1,ARF1
GO Process	GO:0060284	Regulation of cell development	14	956	0.62	0.00091	TGFB1,BMP4,NIPBL,MAP1B,NR2F1,DNMT3B,BCL11A,ERBB4,GJC2,ITSN1,INS,DCC,NTRK1,ARF1
GO Process	GO:0071383	Cellular response to steroid hormone stimulus	7	188	2023-03-01	0.00093	BMP4,PCK1,NR2F1,DNMT3B,ARG1,ATP1A2,ATP1A1
GO Process	GO:1901700	Response to oxygen-containing compound	18	1567	0.52	0.00093	TGFB1,KDM6B,ABCC9,GJA1,MAP1B,PCK1,DNMT3B,BCL11A,ARG1,ACTB,ATP1A2,PAX2,INS,TAF1,NTRK1,ATP2A2,ATP1A1,HNF1B
GO Process	GO:0050767	Regulation of neurogenesis	13	828	0.65	0.00097	TGFB1,BMP4,NIPBL,MAP1B,NR2F1,DNMT3B,BCL11A,ERBB4,GJC2,ITSN1,DCC,NTRK1,ARF1
GO Process	GO:2000026	Regulation of multicellular organismal development	21	2096	0.46	0.00099	TGFB1,BMP4,SLC12A2,NIPBL,GJA1,MAP1B,TFE3,NR2F1,DNMT3B,BCL11A,ERBB4,NKX2-1,GJC2,PAX2,ITSN1,DCC,NTRK1,ARF1,MEIS2,CLTC,HNF1B
GO Process	GO:0045935	Positive regulation of nucleobase-containing compound metabolic process	20	1927	0.48	0.0010	TGFB1,BMP4,KDM6B,SMARCB1,NIPBL,TFE3,PCK1,NR2F1,BCL11A,ERBB4,NKX2-1,MED23,PAX2,HNRNPR,GLIS3,INS,TAF1,MEIS2,HNF1B,ACD
GO Process	GO:0048332	Mesoderm morphogenesis	5	69	1.32	0.0010	BMP4,KDM6B,PAX2,SETD2,ITGB3
GO Process	GO:0031327	Negative regulation of cellular biosynthetic process	18	1592	0.51	0.0011	TGFB1,BMP4,NIPBL,GJA1,NR2F1,DNMT3B,BCL11A,NKX2-1,PAX2,HNRNPR,GLIS3,INS,TAF1,ATP1A1,MEIS2,CLTC,HNF1B,ACD
GO Process	GO:0050769	Positive regulation of neurogenesis	10	479	0.78	0.0011	TGFB1,BMP4,NIPBL,MAP1B,DNMT3B,BCL11A,GJC2,ITSN1,NTRK1,ARF1
GO Process	GO:0051093	Negative regulation of developmental process	14	983	0.61	0.0011	TGFB1,BMP4,KRAS,SLC12A2,GJA1,NR2F1,BCL11A,ERBB4,NKX2-1,PAX2,DCC,ITGB3,MEIS2,HNF1B
GO Process	GO:0010646	Regulation of cell communication	28	3514	0.36	0.0012	SOS2,TGFB1,BMP4,KRAS,SLC12A2,SMARCB1,GRIN2D,RASA1,GJA1,MAP1B,SLC2A2,ERBB4,NKX2-1,ARG1,ARHGEF18,ATP1A2,MAP3K7,ITSN1,WASF1,INS,DCC,TAF1,NTRK1,ARF1,ATP2A2,SLC16A1,ITGB3,HNF1B
GO Process	GO:0045597	Positive regulation of cell differentiation	14	993	0.61	0.0012	TGFB1,BMP4,NIPBL,GJA1,MAP1B,TFE3,DNMT3B,BCL11A,GJC2,PAX2,ITSN1,INS,NTRK1,ARF1
GO Process	GO:0048523	Negative regulation of cellular process	34	4874	0.3	0.0012	TGFB1,BMP4,KRAS,SMARCB1,RASA1,NIPBL,GJA1,MAP1B,SLC18A2,NR2F1,DNMT3B,BCL11A,ERBB4,NKX2-1,ARG1,ARHGEF18,ATP1A2,CAPZA2,GJC2,PAX2,HNRNPR,ITSN1,GLIS3,INS,DCC,TAF1,NTRK1,ARF1,ATP1A1,ITGB3,MEIS2,CLTC,HNF1B,ACD
GO Process	GO:0009889	Regulation of biosynthetic process	31	4210	0.33	0.0014	TGFB1,BMP4,KDM6B,KRAS,SMARCB1,NIPBL,GJA1,SLC18A2,TFE3,PCK1,NR2F1,DNMT3B,BCL11A,ERBB4,NKX2-1,MED23,MAP3K7,PAX2,HNRNPR,GLIS3,INS,SETD2,TRAPPC2,TAF1,NTRK1,ATP1A1,ITGB3,MEIS2,CLTC,HNF1B,ACD
GO Process	GO:0065009	Regulation of molecular function	34	4913	0.3	0.0014	SOS2,TGFB1,BMP4,KRAS,ABCC9,SMARCB1,RASA1,NIPBL,GJA1,TFE3,NR2F1,DNMT3B,BCL11A,ERBB4,NKX2-1,ACTB,ARHGEF18,ATP1A2,MED23,MAP3K7,PAX2,HNRNPR,ITSN1,GLIS3,INS,ABHD5,TAF1,NTRK1,ARF1,ATP2A2,ITGB3,MEIS2,HNF1B,ACD
GO Process	GO:0071363	Cellular response to growth factor stimulus	10	494	0.77	0.0014	TGFB1,BMP4,MAP1B,ERBB4,ARG1,ARHGEF18,MAP3K7,PAX2,WASF1,NTRK1
GO Process	GO:0072217	Negative regulation of metanephros development	3	9	1.98	0.0014	BMP4,PAX2,HNF1B
GO Process	GO:0009612	Response to mechanical stimulus	7	212	0.98	0.0016	GJA1,MAP1B,ATP1A2,ACTA1,NTRK1,ATP1A1,MEIS2
GO Process	GO:0060341	Regulation of cellular localization	14	1027	0.59	0.0016	TGFB1,BMP4,NIPBL,MAP1B,ERBB4,ACTB,ATP1A2,AP1G1,INS,SETD2,ARF1,ATP2A2,ITGB3,CLTC
GO Process	GO:0006928	Movement of cell or subcellular component	17	1501	0.51	0.0017	TGFB1,SLC12A2,GJA1,MAP1B,DCX,ERBB4,NKX2-1,ACTB,LAMC3,ACTA1,WASF1,SETD2,DCC,NTRK1,SLC16A1,ATP1A1,ITGB3
GO Process	GO:0031325	Positive regulation of cellular metabolic process	27	3413	0.36	0.0019	TGFB1,BMP4,KDM6B,KRAS,SMARCB1,NIPBL,TFE3,PCK1,NR2F1,DNMT3B,BCL11A,ERBB4,NKX2-1,MED23,MAP3K7,PAX2,HNRNPR,ITSN1,GLIS3,INS,ABHD5,TAF1,NTRK1,ITGB3,MEIS2,HNF1B,ACD
GO Process	GO:0050794	Regulation of cellular process	55	10932	0.16	0.0019	SOS2,TGFB1,BMP4,KDM6B,KRAS,SLC12A2,SMARCB1,GRIN2D,RASA1,NIPBL,GJA1,MAP1B,SLC18A2,VPS41,TFE3,PCK1,SLC2A2,NR2F1,DNMT3B,DCX,BCL11A,ERBB4,NKX2-1,ARG1,ACTB,ARHGEF18,ATP1A2,CAPZA2,GJC2,MED23,MAP3K7,PAX2,HNRNPR,ITSN1,GLIS3,WASF1,AP1G1,INS,GP1BB,CPE,SETD2,DCC,ABHD5,TRAPPC2,TAF1,NTRK1,ARF1,ATP2A2,SLC16A1,ATP1A1,ITGB3,MEIS2,CLTC,HNF1B,ACD
GO Process	GO:0051128	Regulation of cellular component organization	22	2402	0.42	0.0019	TGFB1,BMP4,SMARCB1,RASA1,NIPBL,GJA1,MAP1B,VPS41,NR2F1,DNMT3B,BCL11A,ARHGEF18,CAPZA2,ITSN1,WASF1,INS,DCC,NTRK1,ARF1,ITGB3,CLTC,ACD
GO Process	GO:0006996	Organelle organization	27	3450	0.35	0.0022	KDM6B,KRAS,SMARCB1,NIPBL,GJA1,MAP1B,VPS41,DCX,ERBB4,ACTB,ARHGEF18,BSCL2,CAPZA2,ACTA1,MAP3K7,SAMD9,STAG1,WASF1,AP1G1,SETD2,TRAPPC2,TAF1,TBCE,ARF1,ATP2A2,SLC16A1,ACD
GO Process	GO:0010558	Negative regulation of macromolecule biosynthetic process	17	1534	0.5	0.0022	TGFB1,BMP4,NIPBL,GJA1,NR2F1,DNMT3B,BCL11A,NKX2-1,PAX2,HNRNPR,GLIS3,TAF1,ITGB3,MEIS2,CLTC,HNF1B,ACD
GO Process	GO:0051173	Positive regulation of nitrogen compound metabolic process	26	3239	0.36	0.0022	TGFB1,BMP4,KDM6B,KRAS,SMARCB1,NIPBL,GJA1,TFE3,PCK1,NR2F1,DNMT3B,BCL11A,ERBB4,NKX2-1,MED23,MAP3K7,PAX2,HNRNPR,GLIS3,INS,TAF1,NTRK1,ITGB3,MEIS2,HNF1B,ACD
GO Process	GO:0090087	Regulation of peptide transport	11	649	0.69	0.0022	TGFB1,BMP4,SLC12A2,GJA1,SLC2A2,ITSN1,INS,SETD2,ARF1,SLC16A1,ITGB3
GO Process	GO:0051094	Positive regulation of developmental process	16	1389	0.52	0.0024	TGFB1,BMP4,KRAS,NIPBL,GJA1,MAP1B,TFE3,DNMT3B,BCL11A,ERBB4,GJC2,PAX2,ITSN1,INS,NTRK1,ARF1
GO Process	GO:0010557	Positive regulation of macromolecule biosynthetic process	19	1906	0.46	0.0025	TGFB1,BMP4,KDM6B,SMARCB1,NIPBL,TFE3,PCK1,NR2F1,BCL11A,ERBB4,NKX2-1,MED23,PAX2,GLIS3,INS,TAF1,MEIS2,HNF1B,ACD
GO Process	GO:0040011	Locomotion	15	1251	0.54	0.0028	TGFB1,BMP4,SLC12A2,MAP1B,DCX,ERBB4,NKX2-1,ACTB,LAMC3,ATP1A2,SETD2,DCC,NTRK1,SLC16A1,ITGB3
GO Process	GO:0055119	Relaxation of cardiac muscle	3	13	1.82	0.0028	ATP1A2,ATP2A2,ATP1A1
GO Process	GO:1990573	Potassium ion import across plasma membrane	4	43	1.43	0.0028	ABCC9,SLC12A2,ATP1A2,ATP1A1
GO Process	GO:0045944	Positive regulation of transcription by rna polymerase ii	15	1253	0.54	0.0029	TGFB1,BMP4,KDM6B,SMARCB1,NIPBL,TFE3,PCK1,NR2F1,BCL11A,NKX2-1,PAX2,GLIS3,TAF1,MEIS2,HNF1B
GO Process	GO:0048638	Regulation of developmental growth	8	333	0.84	0.0029	BMP4,NIPBL,GJA1,MAP1B,BCL11A,ERBB4,DCC,HNF1B
GO Process	GO:0051254	Positive regulation of rna metabolic process	18	1759	0.47	0.0029	TGFB1,BMP4,KDM6B,SMARCB1,NIPBL,TFE3,PCK1,NR2F1,BCL11A,ERBB4,NKX2-1,MED23,PAX2,HNRNPR,GLIS3,TAF1,MEIS2,HNF1B
GO Process	GO:0010556	Regulation of macromolecule biosynthetic process	29	3976	0.32	0.0031	TGFB1,BMP4,KDM6B,KRAS,SMARCB1,NIPBL,GJA1,TFE3,PCK1,NR2F1,DNMT3B,BCL11A,ERBB4,NKX2-1,MED23,MAP3K7,PAX2,HNRNPR,GLIS3,INS,SETD2,TRAPPC2,TAF1,NTRK1,ITGB3,MEIS2,CLTC,HNF1B,ACD
GO Process	GO:0030007	Cellular potassium ion homeostasis	3	14	1.79	0.0031	SLC12A2,ATP1A2,ATP1A1
GO Process	GO:0009887	Animal organ morphogenesis	13	967	0.59	0.0032	TGFB1,BMP4,KRAS,NIPBL,NKX2-1,ARG1,LAMC3,ACTA1,PAX2,CPE,SETD2,MEIS2,HNF1B
GO Process	GO:0019222	Regulation of metabolic process	41	6948	0.23	0.0033	TGFB1,BMP4,KDM6B,KRAS,SMARCB1,RASA1,NIPBL,GJA1,SLC18A2,TFE3,PCK1,NR2F1,DNMT3B,BCL11A,ERBB4,NKX2-1,ARG1,ACTB,BSCL2,ACTA1,GJC2,MED23,MAP3K7,PAX2,HNRNPR,ITSN1,GLIS3,INS,SETD2,ABHD5,TRAPPC2,HK1,TAF1,NTRK1,ARF1,ATP1A1,ITGB3,MEIS2,CLTC,HNF1B,ACD
GO Process	GO:0007010	Cytoskeleton organization	14	1126	0.55	0.0034	KRAS,GJA1,MAP1B,DCX,ACTB,ARHGEF18,CAPZA2,ACTA1,STAG1,WASF1,SETD2,TBCE,ARF1,SLC16A1
GO Process	GO:0032870	Cellular response to hormone stimulus	10	569	0.7	0.0034	BMP4,GJA1,MAP1B,PCK1,NR2F1,DNMT3B,ARG1,ATP1A2,INS,ATP1A1
GO Process	GO:0001763	Morphogenesis of a branching structure	6	170	2023-01-01	0.0038	BMP4,KRAS,NKX2-1,PAX2,SETD2,HNF1B
GO Process	GO:0016192	Vesicle-mediated transport	18	1805	0.46	0.0038	TGFB1,SLC18A2,GUSB,VPS41,ARG1,ACTB,CAPZA2,SAMD9,ITSN1,WASF1,AP1G1,INS,TRAPPC2,COG6,ARF1,VIPAS39,ITGB3,CLTC
GO Process	GO:0048468	Cell development	17	1629	0.48	0.0038	BMP4,KRAS,GJA1,MAP1B,DCX,ERBB4,NKX2-1,ACTB,LAMC3,ACTA1,PAX2,WASF1,SETD2,DCC,NTRK1,ATP2A2,ITGB3
GO Process	GO:0009628	Response to abiotic stimulus	14	1147	0.55	0.0040	KRAS,SLC12A2,NIPBL,GJA1,MAP1B,PCK1,DNMT3B,ATP1A2,ACTA1,TAF1,NTRK1,ATP2A2,ATP1A1,MEIS2
GO Process	GO:0035295	Tube development	12	851	0.61	0.0040	TGFB1,BMP4,KRAS,RASA1,NIPBL,GJA1,NKX2-1,ARG1,PAX2,SETD2,ITGB3,HNF1B
GO Process	GO:0051129	Negative regulation of cellular component organization	11	713	0.65	0.0040	TGFB1,BMP4,SMARCB1,MAP1B,NR2F1,DNMT3B,BCL11A,ARHGEF18,CAPZA2,DCC,ACD
GO Process	GO:0086064	Cell communication by electrical coupling involved in cardiac conduction	3	16	1.73	0.0040	GJA1,ATP1A2,ATP1A1
GO Process	GO:0007167	Enzyme linked receptor protein signaling pathway	11	720	0.64	0.0041	TGFB1,BMP4,RASA1,ERBB4,ACTB,ARHGEF18,MAP3K7,ITSN1,INS,NTRK1,ITGB3
GO Process	GO:0031328	Positive regulation of cellular biosynthetic process	19	2005	0.44	0.0041	TGFB1,BMP4,KDM6B,SMARCB1,NIPBL,TFE3,PCK1,NR2F1,BCL11A,ERBB4,NKX2-1,MED23,PAX2,GLIS3,INS,TAF1,MEIS2,HNF1B,ACD
GO Process	GO:0002791	Regulation of peptide secretion	8	363	0.8	0.0043	TGFB1,SLC12A2,GJA1,SLC2A2,ITSN1,INS,ARF1,SLC16A1
GO Process	GO:1903508	Positive regulation of nucleic acid-templated transcription	17	1670	0.47	0.0047	TGFB1,BMP4,KDM6B,SMARCB1,NIPBL,TFE3,PCK1,NR2F1,BCL11A,ERBB4,NKX2-1,MED23,PAX2,GLIS3,TAF1,MEIS2,HNF1B
GO Process	GO:0042592	Homeostatic process	17	1676	0.47	0.0048	BMP4,KRAS,SLC12A2,GRIN2D,GJA1,PCK1,ACTB,ATP1A2,PAX2,INS,ABHD5,HK1,ARF1,ATP2A2,SLC16A1,ATP1A1,ACD
GO Process	GO:0006883	Cellular sodium ion homeostasis	3	18	1.68	0.0051	SLC12A2,ATP1A2,ATP1A1
GO Process	GO:0031326	Regulation of cellular biosynthetic process	29	4125	0.31	0.0052	TGFB1,BMP4,KDM6B,KRAS,SMARCB1,NIPBL,GJA1,TFE3,PCK1,NR2F1,DNMT3B,BCL11A,ERBB4,NKX2-1,MED23,MAP3K7,PAX2,HNRNPR,GLIS3,INS,SETD2,TRAPPC2,TAF1,NTRK1,ATP1A1,MEIS2,CLTC,HNF1B,ACD
GO Process	GO:0051223	Regulation of protein transport	10	617	0.67	0.0055	TGFB1,BMP4,SLC12A2,GJA1,SLC2A2,INS,SETD2,ARF1,SLC16A1,ITGB3
GO Process	GO:0060688	Regulation of morphogenesis of a branching structure	4	56	1.31	0.0055	BMP4,BCL11A,PAX2,HNF1B
GO Process	GO:0006950	Response to stress	26	3485	0.33	0.0057	TGFB1,KDM6B,KRAS,ABCC9,SLC12A2,SMARCB1,NIPBL,GJA1,MAP1B,PCK1,DNMT3B,ARG1,ACTB,ATP1A2,CAPZA2,MAP3K7,PAX2,INS,GP1BB,SETD2,HK1,TAF1,NTRK1,ATP2A2,ITGB3,ACD
GO Process	GO:0033189	Response to vitamin a	3	19	1.66	0.0057	MAP1B,DNMT3B,ARG1
GO Process	GO:0032535	Regulation of cellular component size	8	383	0.78	0.0058	SLC12A2,RASA1,MAP1B,BCL11A,CAPZA2,WASF1,DCC,ARF1
GO Process	GO:1903530	Regulation of secretion by cell	10	630	0.66	0.0063	TGFB1,SLC12A2,GJA1,SLC2A2,ITSN1,AP1G1,INS,ARF1,ATP2A2,SLC16A1
GO Process	GO:0032970	Regulation of actin filament-based process	8	390	0.77	0.0064	RASA1,ARHGEF18,ATP1A2,CAPZA2,WASF1,ARF1,ATP2A2,ATP1A1
GO Process	GO:0002376	Immune system process	21	2481	0.39	0.0065	TGFB1,BMP4,KDM6B,KRAS,ABCC9,SLC12A2,GUSB,TFE3,ARG1,ACTB,CAPZA2,MAP3K7,AP1G1,INS,SETD2,HK1,NTRK1,ARF1,SLC16A1,ITGB3,CLTC
GO Process	GO:0019219	Regulation of nucleobase-containing compound metabolic process	28	3982	0.31	0.0071	TGFB1,BMP4,KDM6B,KRAS,SMARCB1,RASA1,NIPBL,GJA1,TFE3,PCK1,NR2F1,DNMT3B,BCL11A,ERBB4,NKX2-1,MED23,MAP3K7,PAX2,HNRNPR,GLIS3,INS,SETD2,TRAPPC2,TAF1,NTRK1,MEIS2,HNF1B,ACD
GO Process	GO:0001838	Embryonic epithelial tube formation	5	123	2023-07-01	0.0074	TGFB1,BMP4,PAX2,SETD2,HNF1B
GO Process	GO:0009892	Negative regulation of metabolic process	24	3124	0.34	0.0074	TGFB1,BMP4,SMARCB1,NIPBL,GJA1,SLC18A2,TFE3,NR2F1,DNMT3B,BCL11A,NKX2-1,ARG1,BSCL2,PAX2,HNRNPR,GLIS3,INS,TAF1,ATP1A1,ITGB3,MEIS2,CLTC,HNF1B,ACD
GO Process	GO:0009888	Tissue development	17	1760	0.44	0.0077	TGFB1,BMP4,KDM6B,KRAS,GJA1,PCK1,ERBB4,NKX2-1,ACTB,LAMC3,ACTA1,PAX2,SETD2,NTRK1,ATP2A2,ITGB3,HNF1B
GO Process	GO:0090189	Regulation of branching involved in ureteric bud morphogenesis	3	22	1.59	0.0077	BMP4,PAX2,HNF1B
GO Process	GO:0045893	Positive regulation of transcription, dna-templated	16	1587	0.46	0.0079	TGFB1,BMP4,KDM6B,SMARCB1,NIPBL,TFE3,PCK1,NR2F1,BCL11A,ERBB4,NKX2-1,PAX2,GLIS3,TAF1,MEIS2,HNF1B
GO Process	GO:0035239	Tube morphogenesis	10	656	0.64	0.0081	TGFB1,BMP4,KRAS,RASA1,NIPBL,NKX2-1,PAX2,SETD2,ITGB3,HNF1B
GO Process	GO:0022603	Regulation of anatomical structure morphogenesis	13	1095	0.53	0.0082	TGFB1,BMP4,SLC12A2,RASA1,GJA1,MAP1B,BCL11A,ARHGEF18,PAX2,DCC,NTRK1,CLTC,HNF1B
GO Process	GO:0048732	Gland development	8	410	0.75	0.0082	TGFB1,BMP4,KRAS,PCK1,ERBB4,NKX2-1,ARG1,HNF1B
GO Process	GO:0071396	Cellular response to lipid	9	528	0.69	0.0082	TGFB1,BMP4,PCK1,NR2F1,DNMT3B,ARG1,ATP1A2,PAX2,ATP1A1
GO Process	GO:0009611	Response to wounding	9	532	0.69	0.0084	TGFB1,MAP1B,ARG1,ACTB,CAPZA2,INS,GP1BB,NTRK1,ITGB3
GO Process	GO:0031323	Regulation of cellular metabolic process	37	6239	0.23	0.0088	TGFB1,BMP4,KDM6B,KRAS,SMARCB1,RASA1,NIPBL,GJA1,SLC18A2,TFE3,PCK1,NR2F1,DNMT3B,BCL11A,ERBB4,NKX2-1,ACTB,GJC2,MED23,MAP3K7,PAX2,HNRNPR,ITSN1,GLIS3,INS,SETD2,ABHD5,TRAPPC2,TAF1,NTRK1,ARF1,ATP1A1,ITGB3,MEIS2,CLTC,HNF1B,ACD
GO Process	GO:0060562	Epithelial tube morphogenesis	7	307	0.82	0.0088	TGFB1,BMP4,KRAS,NKX2-1,PAX2,SETD2,HNF1B
GO Process	GO:0048754	Branching morphogenesis of an epithelial tube	5	131	2023-04-01	0.0089	BMP4,KRAS,NKX2-1,PAX2,HNF1B
GO Process	GO:0060429	Epithelium development	13	1109	0.53	0.0089	TGFB1,BMP4,KDM6B,KRAS,GJA1,PCK1,ERBB4,NKX2-1,ACTB,PAX2,SETD2,NTRK1,HNF1B
GO Process	GO:0048608	Reproductive structure development	8	420	0.74	0.0091	BMP4,NIPBL,GJA1,COL9A3,NKX2-1,SETD2,NTRK1,HNF1B
GO Process	GO:0061008	Hepaticobiliary system development	5	132	2023-04-01	0.0091	KRAS,NIPBL,PCK1,ARG1,HNF1B
GO Process	GO:1903779	Regulation of cardiac conduction	4	68	1.23	0.0091	ABCC9,ATP1A2,ATP2A2,ATP1A1
GO Process	GO:1903532	Positive regulation of secretion by cell	7	312	0.81	0.0092	TGFB1,SLC12A2,GJA1,ITSN1,AP1G1,INS,ARF1
GO Process	GO:0040008	Regulation of growth	10	676	0.63	0.0093	TGFB1,BMP4,NIPBL,GJA1,MAP1B,BCL11A,ERBB4,INS,DCC,HNF1B
GO Process	GO:1900212	Negative regulation of mesenchymal cell apoptotic process involved in metanephros development	2	3	2.28	0.0093	PAX2,HNF1B
GO Process	GO:0045822	Negative regulation of heart contraction	3	25	1.54	0.0094	ATP1A2,ATP2A2,ATP1A1
GO Process	GO:0048878	Chemical homeostasis	13	1124	0.52	0.0094	SLC12A2,GRIN2D,GJA1,PCK1,ATP1A2,PAX2,INS,ABHD5,HK1,ARF1,ATP2A2,SLC16A1,ATP1A1
GO Process	GO:0080090	Regulation of primary metabolic process	36	6032	0.23	0.0095	TGFB1,BMP4,KDM6B,KRAS,SMARCB1,RASA1,NIPBL,GJA1,TFE3,PCK1,NR2F1,DNMT3B,BCL11A,ERBB4,NKX2-1,ACTB,BSCL2,GJC2,MED23,MAP3K7,PAX2,HNRNPR,GLIS3,INS,SETD2,ABHD5,TRAPPC2,TAF1,NTRK1,ARF1,ATP1A1,ITGB3,MEIS2,CLTC,HNF1B,ACD
GO Process	GO:0010468	Regulation of gene expression	31	4813	0.27	0.0100	TGFB1,BMP4,KDM6B,KRAS,SMARCB1,NIPBL,GJA1,TFE3,PCK1,NR2F1,DNMT3B,BCL11A,ERBB4,NKX2-1,ARG1,ACTB,ACTA1,GJC2,MED23,MAP3K7,PAX2,HNRNPR,GLIS3,INS,SETD2,TRAPPC2,HK1,TAF1,NTRK1,MEIS2,HNF1B
GO Process	GO:0060441	Epithelial tube branching involved in lung morphogenesis	3	26	1.52	0.0100	BMP4,KRAS,NKX2-1
GO Process	GO:1903524	Positive regulation of blood circulation	4	71	1.21	0.0100	GJA1,ATP1A2,ATP2A2,ATP1A1
GO Process	GO:2000112	Regulation of cellular macromolecule biosynthetic process	27	3878	0.3	0.0100	TGFB1,BMP4,KDM6B,KRAS,SMARCB1,NIPBL,GJA1,TFE3,PCK1,NR2F1,DNMT3B,BCL11A,ERBB4,NKX2-1,MED23,MAP3K7,PAX2,HNRNPR,GLIS3,INS,SETD2,TRAPPC2,TAF1,NTRK1,MEIS2,HNF1B,ACD
GO Process	GO:2000113	Negative regulation of cellular macromolecule biosynthetic process	15	1470	0.47	0.0100	TGFB1,BMP4,NIPBL,GJA1,NR2F1,DNMT3B,BCL11A,NKX2-1,PAX2,HNRNPR,GLIS3,TAF1,MEIS2,HNF1B,ACD
GO Process	GO:0002009	Morphogenesis of an epithelium	8	435	0.72	0.0103	TGFB1,BMP4,KRAS,NKX2-1,ACTB,PAX2,SETD2,HNF1B
GO Process	GO:0033043	Regulation of organelle organization	14	1306	0.49	0.0103	BMP4,SMARCB1,RASA1,NIPBL,MAP1B,VPS41,DNMT3B,ARHGEF18,CAPZA2,WASF1,INS,ARF1,CLTC,ACD
GO Process	GO:0010243	Response to organonitrogen compound	12	987	0.54	0.0105	ABCC9,GJA1,MAP1B,SLC18A2,PCK1,DNMT3B,BCL11A,ARG1,ACTB,ACTA1,INS,TAF1
GO Process	GO:0002026	Regulation of the force of heart contraction	3	27	2023-05-01	0.0108	ATP1A2,ATP2A2,ATP1A1
GO Process	GO:0031324	Negative regulation of cellular metabolic process	21	2630	0.36	0.0115	TGFB1,BMP4,SMARCB1,NIPBL,GJA1,SLC18A2,NR2F1,DNMT3B,BCL11A,NKX2-1,PAX2,HNRNPR,GLIS3,INS,TAF1,ATP1A1,ITGB3,MEIS2,CLTC,HNF1B,ACD
GO Process	GO:1903827	Regulation of cellular protein localization	9	568	0.66	0.0115	TGFB1,BMP4,NIPBL,ERBB4,ACTB,INS,SETD2,ITGB3,CLTC
GO Process	GO:0051347	Positive regulation of transferase activity	10	705	0.61	0.0117	TGFB1,BMP4,KRAS,ERBB4,MAP3K7,ITSN1,INS,NTRK1,ITGB3,ACD
GO Process	GO:0060795	Cell fate commitment involved in formation of primary germ layer	3	28	1.49	0.0117	BMP4,PAX2,HNF1B
GO Process	GO:0007492	Endoderm development	4	76	1.18	0.0118	BMP4,NKX2-1,SETD2,HNF1B
GO Process	GO:0050708	Regulation of protein secretion	7	333	0.78	0.0118	TGFB1,SLC12A2,GJA1,SLC2A2,INS,ARF1,SLC16A1
GO Process	GO:0043254	Regulation of protein-containing complex assembly	8	451	0.71	0.0120	TGFB1,RASA1,MAP1B,VPS41,BCL11A,CAPZA2,WASF1,ARF1
GO Process	GO:0051252	Regulation of rna metabolic process	26	3722	0.3	0.0120	TGFB1,BMP4,KDM6B,KRAS,SMARCB1,RASA1,NIPBL,TFE3,PCK1,NR2F1,DNMT3B,BCL11A,ERBB4,NKX2-1,MED23,MAP3K7,PAX2,HNRNPR,GLIS3,INS,SETD2,TRAPPC2,TAF1,NTRK1,MEIS2,HNF1B
GO Process	GO:0061218	Negative regulation of mesonephros development	2	4	2.16	0.0120	BMP4,HNF1B
GO Process	GO:0072040	Negative regulation of mesenchymal cell apoptotic process involved in nephron morphogenesis	2	4	2.16	0.0120	PAX2,HNF1B
GO Process	GO:0072095	Regulation of branch elongation involved in ureteric bud branching	2	4	2.16	0.0120	BMP4,HNF1B
GO Process	GO:1900126	Negative regulation of hyaluronan biosynthetic process	2	4	2.16	0.0120	TGFB1,CLTC
GO Process	GO:0046907	Intracellular transport	15	1520	0.45	0.0126	TGFB1,MAP1B,VPS41,CAPZA2,ITSN1,WASF1,AP1G1,INS,TRAPPC2,COG6,ARF1,ATP2A2,VIPAS39,CLTC,ACD
GO Process	GO:0048870	Cell motility	12	1018	0.53	0.0126	TGFB1,SLC12A2,MAP1B,DCX,ERBB4,NKX2-1,ACTB,LAMC3,SETD2,DCC,SLC16A1,ITGB3
GO Process	GO:0000902	Cell morphogenesis	10	726	0.6	0.0133	GJA1,MAP1B,NKX2-1,ACTB,LAMC3,PAX2,WASF1,DCC,NTRK1,ITGB3
GO Process	GO:0045596	Negative regulation of cell differentiation	10	728	0.6	0.0135	TGFB1,BMP4,KRAS,NR2F1,BCL11A,ERBB4,NKX2-1,DCC,ITGB3,MEIS2
GO Process	GO:0055024	Regulation of cardiac muscle tissue development	4	81	1.15	0.0135	TGFB1,BMP4,GJA1,ERBB4
GO Process	GO:0071417	Cellular response to organonitrogen compound	9	590	0.64	0.0135	GJA1,MAP1B,PCK1,BCL11A,ARG1,ACTB,ACTA1,INS,TAF1
GO Process	GO:0140352	Export from cell	12	1028	0.53	0.0135	TGFB1,GJA1,SLC18A2,GUSB,VPS41,ARG1,ATP1A2,ITSN1,CPE,ATP1A1,ITGB3,HNF1B
GO Process	GO:0030029	Actin filament-based process	9	592	0.64	0.0136	KRAS,GJA1,ACTB,ARHGEF18,CAPZA2,ACTA1,WASF1,ARF1,ATP1A1
GO Process	GO:0071549	Cellular response to dexamethasone stimulus	3	31	1.44	0.0136	PCK1,DNMT3B,ARG1
GO Process	GO:0035564	Regulation of kidney size	2	5	2023-06-02	0.0151	PAX2,HNF1B
GO Process	GO:0045165	Cell fate commitment	6	248	0.84	0.0151	BMP4,KDM6B,ERBB4,NKX2-1,PAX2,HNF1B
GO Process	GO:1903416	Response to glycoside	2	5	2023-06-02	0.0151	ATP1A2,ATP1A1
GO Process	GO:0000122	Negative regulation of transcription by rna polymerase ii	11	895	0.55	0.0157	TGFB1,BMP4,NIPBL,NR2F1,DNMT3B,BCL11A,NKX2-1,GLIS3,TAF1,MEIS2,HNF1B
GO Process	GO:0016477	Cell migration	11	896	0.55	0.0157	TGFB1,SLC12A2,MAP1B,DCX,ERBB4,NKX2-1,LAMC3,SETD2,DCC,SLC16A1,ITGB3
GO Process	GO:0048013	Ephrin receptor signaling pathway	4	86	1.13	0.0158	RASA1,ACTB,ITSN1,NTRK1
GO Process	GO:0048193	Golgi vesicle transport	7	359	0.75	0.0158	VPS41,CAPZA2,AP1G1,INS,TRAPPC2,COG6,ARF1
GO Process	GO:1901701	Cellular response to oxygen-containing compound	12	1055	0.51	0.0158	TGFB1,KDM6B,GJA1,MAP1B,PCK1,DNMT3B,BCL11A,ARG1,ACTB,PAX2,INS,TAF1
GO Process	GO:0007166	Cell surface receptor signaling pathway	19	2325	0.37	0.0160	TGFB1,BMP4,KRAS,GRIN2D,RASA1,ERBB4,ACTB,ARHGEF18,MAP3K7,ITSN1,INS,GP1BB,CPE,DCC,NTRK1,ARF1,ITGB3,CLTC,HNF1B
GO Process	GO:0023052	Signaling	32	5239	0.24	0.0160	SOS2,TGFB1,BMP4,KRAS,ABCC9,SLC12A2,GRIN2D,RASA1,GJA1,SLC18A2,NR2F1,DCX,ERBB4,ACTB,ARHGEF18,ATP1A2,GJC2,MAP3K7,PAX2,ITSN1,WASF1,INS,GP1BB,CPE,DCC,NTRK1,ARF1,ATP2A2,ATP1A1,ITGB3,CLTC,HNF1B
GO Process	GO:0055082	Cellular chemical homeostasis	10	753	0.58	0.0161	SLC12A2,GRIN2D,GJA1,PCK1,ATP1A2,PAX2,HK1,ARF1,ATP2A2,ATP1A1
GO Process	GO:0009991	Response to extracellular stimulus	8	483	0.68	0.0163	MAP1B,PCK1,DNMT3B,ARG1,ACTA1,PAX2,NTRK1,SLC16A1
GO Process	GO:0032989	Cellular component morphogenesis	9	614	0.63	0.0163	GJA1,MAP1B,NKX2-1,ACTB,ACTA1,PAX2,WASF1,DCC,NTRK1
GO Process	GO:0035633	Maintenance of blood-brain barrier	3	34	2023-04-01	0.0163	SLC12A2,GJA1,ACTB
GO Process	GO:0110111	Negative regulation of animal organ morphogenesis	3	34	2023-04-01	0.0163	BMP4,PAX2,HNF1B
GO Process	GO:0006355	Regulation of transcription, dna-templated	24	3388	0.31	0.0167	TGFB1,BMP4,KDM6B,KRAS,SMARCB1,NIPBL,TFE3,PCK1,NR2F1,DNMT3B,BCL11A,ERBB4,NKX2-1,MED23,MAP3K7,PAX2,GLIS3,INS,SETD2,TRAPPC2,TAF1,NTRK1,MEIS2,HNF1B
GO Process	GO:0098657	Import into cell	5	164	0.94	0.0168	ABCC9,SLC12A2,SLC18A2,ATP1A2,ATP1A1
GO Process	GO:0002718	Regulation of cytokine production involved in immune response	4	89	2023-11-01	0.0170	TGFB1,ARG1,MAP3K7,HK1
GO Process	GO:0051955	Regulation of amino acid transport	3	35	1.39	0.0171	SLC12A2,ARG1,ATP1A2
GO Process	GO:1905332	Positive regulation of morphogenesis of an epithelium	3	35	1.39	0.0171	BMP4,GJA1,PAX2
GO Process	GO:0001843	Neural tube closure	4	90	2023-11-01	0.0174	TGFB1,BMP4,PAX2,SETD2
GO Process	GO:0033674	Positive regulation of kinase activity	9	624	0.62	0.0175	TGFB1,BMP4,KRAS,ERBB4,MAP3K7,ITSN1,INS,NTRK1,ITGB3
GO Process	GO:0007182	Common-partner smad protein phosphorylation	2	6	1.98	0.0177	TGFB1,BMP4
GO Process	GO:0008284	Positive regulation of cell population proliferation	11	919	0.54	0.0177	TGFB1,BMP4,KRAS,GJA1,ERBB4,ARG1,GJC2,PAX2,INS,ITGB3,MEIS2
GO Process	GO:0022607	Cellular component assembly	19	2359	0.37	0.0177	TGFB1,SMARCB1,GJA1,MAP1B,DCX,ERBB4,ACTB,BSCL2,CAPZA2,ACTA1,STAG1,WASF1,TRAPPC2,TAF1,TBCE,ARF1,CLTC,HNF1B,ACD
GO Process	GO:0048812	Neuron projection morphogenesis	8	495	0.67	0.0177	GJA1,MAP1B,NKX2-1,ACTB,PAX2,WASF1,DCC,NTRK1
GO Process	GO:0051098	Regulation of binding	7	373	0.73	0.0177	TGFB1,BMP4,NIPBL,ACTB,TAF1,ATP2A2,ACD
GO Process	GO:1905634	Regulation of protein localization to chromatin	2	6	1.98	0.0177	NIPBL,SETD2
GO Process	GO:0086004	Regulation of cardiac muscle cell contraction	3	37	1.37	0.0186	ATP1A2,ATP2A2,ATP1A1
GO Process	GO:0045666	Positive regulation of neuron differentiation	7	377	0.73	0.0187	BMP4,MAP1B,DNMT3B,BCL11A,ITSN1,NTRK1,ARF1
GO Process	GO:0007154	Cell communication	32	5320	0.24	0.0192	SOS2,TGFB1,BMP4,KRAS,SLC12A2,GRIN2D,RASA1,GJA1,SLC18A2,PCK1,NR2F1,DCX,ERBB4,ACTB,ARHGEF18,ATP1A2,GJC2,MAP3K7,PAX2,ITSN1,WASF1,INS,GP1BB,CPE,DCC,NTRK1,ARF1,ATP2A2,ATP1A1,ITGB3,CLTC,HNF1B
GO Process	GO:0061337	Cardiac conduction	4	94	2023-09-01	0.0192	ABCC9,GJA1,ATP1A2,ATP1A1
GO Process	GO:0009743	Response to carbohydrate	5	174	0.92	0.0198	GJA1,MAP1B,PCK1,PAX2,HNF1B
GO Process	GO:0051091	Positive regulation of dna-binding transcription factor activity	6	271	0.8	0.0199	KRAS,SMARCB1,MAP3K7,INS,TAF1,NTRK1
GO Process	GO:0019886	Antigen processing and presentation of exogenous peptide antigen via mhc class ii	4	96	2023-08-01	0.0201	CAPZA2,AP1G1,ARF1,CLTC
GO Process	GO:0051099	Positive regulation of binding	5	175	0.91	0.0201	TGFB1,BMP4,NIPBL,TAF1,ACD
GO Process	GO:0032885	Regulation of polysaccharide biosynthetic process	3	39	1.35	0.0205	TGFB1,INS,CLTC
GO Process	GO:0030900	Forebrain development	7	387	0.72	0.0206	BMP4,KDM6B,KRAS,ERBB4,NKX2-1,ATP1A2,SETD2
GO Process	GO:0045823	Positive regulation of heart contraction	3	40	1.33	0.0215	ATP1A2,ATP2A2,ATP1A1
GO Process	GO:0007169	Transmembrane receptor protein tyrosine kinase signaling pathway	8	518	0.65	0.0219	TGFB1,RASA1,ERBB4,ACTB,ITSN1,INS,NTRK1,ITGB3
GO Process	GO:1905330	Regulation of morphogenesis of an epithelium	5	180	0.9	0.0219	BMP4,GJA1,PAX2,CLTC,HNF1B
GO Process	GO:0007507	Heart development	8	522	0.64	0.0226	TGFB1,BMP4,KDM6B,NIPBL,GJA1,ERBB4,CPE,SETD2
GO Process	GO:0010639	Negative regulation of organelle organization	7	395	0.71	0.0226	BMP4,SMARCB1,MAP1B,DNMT3B,ARHGEF18,CAPZA2,ACD
GO Process	GO:0051172	Negative regulation of nitrogen compound metabolic process	19	2429	0.35	0.0226	TGFB1,BMP4,SMARCB1,NIPBL,GJA1,NR2F1,DNMT3B,BCL11A,NKX2-1,PAX2,HNRNPR,GLIS3,INS,TAF1,ITGB3,MEIS2,CLTC,HNF1B,ACD
GO Process	GO:0060255	Regulation of macromolecule metabolic process	36	6407	0.21	0.0226	TGFB1,BMP4,KDM6B,KRAS,SMARCB1,RASA1,NIPBL,GJA1,TFE3,PCK1,NR2F1,DNMT3B,BCL11A,ERBB4,NKX2-1,ARG1,ACTB,ACTA1,GJC2,MED23,MAP3K7,PAX2,HNRNPR,GLIS3,INS,SETD2,TRAPPC2,HK1,TAF1,NTRK1,ARF1,ITGB3,MEIS2,CLTC,HNF1B,ACD
GO Process	GO:0010817	Regulation of hormone levels	8	524	0.64	0.0229	GJA1,SLC2A2,ITSN1,INS,CPE,SLC16A1,ATP1A1,HNF1B
GO Process	GO:0044093	Positive regulation of molecular function	16	1842	0.4	0.0229	TGFB1,BMP4,KRAS,SMARCB1,RASA1,NIPBL,ERBB4,MAP3K7,ITSN1,INS,ABHD5,TAF1,NTRK1,ARF1,ITGB3,ACD
GO Process	GO:0045664	Regulation of neuron differentiation	9	665	0.59	0.0235	BMP4,MAP1B,NR2F1,DNMT3B,BCL11A,ITSN1,DCC,NTRK1,ARF1
GO Process	GO:0044087	Regulation of cellular component biogenesis	11	971	0.51	0.0239	TGFB1,RASA1,GJA1,MAP1B,VPS41,BCL11A,ARHGEF18,CAPZA2,WASF1,NTRK1,ARF1
GO Process	GO:0003337	Mesenchymal to epithelial transition involved in metanephros morphogenesis	2	8	1.86	0.0241	BMP4,PAX2
GO Process	GO:0034058	Endosomal vesicle fusion	2	8	1.86	0.0241	VPS41,SAMD9
GO Process	GO:0048793	Pronephros development	2	8	1.86	0.0241	PAX2,HNF1B
GO Process	GO:0061004	Pattern specification involved in kidney development	2	8	1.86	0.0241	BMP4,PAX2
GO Process	GO:0072161	Mesenchymal cell differentiation involved in kidney development	2	8	1.86	0.0241	BMP4,PAX2
GO Process	GO:1903076	Regulation of protein localization to plasma membrane	4	104	2023-04-01	0.0241	TGFB1,ACTB,INS,CLTC
GO Process	GO:0042593	Glucose homeostasis	5	188	0.88	0.0245	PCK1,PAX2,INS,HK1,SLC16A1
GO Process	GO:0048584	Positive regulation of response to stimulus	18	2257	0.36	0.0248	SOS2,TGFB1,BMP4,KRAS,SMARCB1,GJA1,ERBB4,ARG1,ACTB,MAP3K7,ITSN1,WASF1,AP1G1,INS,HK1,TAF1,NTRK1,ITGB3
GO Process	GO:0002793	Positive regulation of peptide secretion	5	189	0.88	0.0249	TGFB1,GJA1,ITSN1,INS,ARF1
GO Process	GO:0048640	Negative regulation of developmental growth	4	106	2023-04-01	0.0253	BMP4,GJA1,BCL11A,DCC
GO Process	GO:0055025	Positive regulation of cardiac muscle tissue development	3	44	1.29	0.0253	TGFB1,BMP4,ERBB4
GO Process	GO:0048167	Regulation of synaptic plasticity	5	191	0.88	0.0255	KRAS,GRIN2D,MAP1B,INS,ARF1
GO Process	GO:0044419	Interspecies interaction between organisms	16	1899	0.38	0.0292	TGFB1,ABCC9,SMARCB1,GJA1,PCK1,ARG1,CAPZA2,MAP3K7,ITSN1,AP1G1,SETD2,HK1,TAF1,ARF1,ATP2A2,ITGB3
GO Process	GO:0050890	Cognition	6	302	0.76	0.0293	KRAS,NIPBL,ATP1A2,INS,NTRK1,MEIS2
GO Process	GO:0000278	Mitotic cell cycle	9	695	0.57	0.0294	TGFB1,RASA1,NIPBL,GJA1,STAG1,SETD2,TBCE,ARF1,CLTC
GO Process	GO:0008542	Visual learning	3	47	1.26	0.0294	KRAS,ATP1A2,MEIS2
GO Process	GO:0035556	Intracellular signal transduction	15	1712	0.4	0.0294	SOS2,TGFB1,KRAS,GRIN2D,RASA1,DCX,ERBB4,ARHGEF18,ATP1A2,MAP3K7,PAX2,ITSN1,WASF1,NTRK1,ATP2A2
GO Process	GO:0006941	Striated muscle contraction	4	112	2023-01-01	0.0296	GJA1,ATP1A2,ATP2A2,ATP1A1
GO Process	GO:0045934	Negative regulation of nucleobase-containing compound metabolic process	14	1528	0.42	0.0296	TGFB1,BMP4,NIPBL,GJA1,NR2F1,DNMT3B,BCL11A,NKX2-1,PAX2,GLIS3,TAF1,MEIS2,HNF1B,ACD
GO Process	GO:0051270	Regulation of cellular component movement	11	1009	0.5	0.0296	TGFB1,BMP4,NIPBL,GJA1,ERBB4,NKX2-1,ATP1A2,INS,ATP2A2,ATP1A1,ITGB3
GO Process	GO:1902850	Microtubule cytoskeleton organization involved in mitosis	4	112	2023-01-01	0.0296	GJA1,STAG1,SETD2,TBCE
GO Process	GO:0019216	Regulation of lipid metabolic process	7	424	0.68	0.0298	TGFB1,ERBB4,BSCL2,INS,ABHD5,ARF1,ATP1A1
GO Process	GO:0048546	Digestive tract morphogenesis	3	48	1.25	0.0304	BMP4,NIPBL,HNF1B
GO Process	GO:0048701	Embryonic cranial skeleton morphogenesis	3	48	1.25	0.0304	BMP4,NIPBL,SETD2
GO Process	GO:0030182	Neuron differentiation	11	1019	0.49	0.0314	BMP4,GJA1,MAP1B,DCX,ERBB4,NKX2-1,ACTB,PAX2,WASF1,DCC,NTRK1
GO Process	GO:0048671	Negative regulation of collateral sprouting	2	10	1.76	0.0314	BCL11A,DCC
GO Process	GO:0072205	Metanephric collecting duct development	2	10	1.76	0.0314	BMP4,PAX2
GO Process	GO:0009314	Response to radiation	7	431	0.67	0.0320	KRAS,NIPBL,DNMT3B,ATP1A2,TAF1,NTRK1,MEIS2
GO Process	GO:0060560	Developmental growth involved in morphogenesis	4	116	1.0	0.0324	BMP4,MAP1B,WASF1,HNF1B
GO Process	GO:0000904	Cell morphogenesis involved in differentiation	8	566	0.61	0.0325	MAP1B,NKX2-1,ACTB,LAMC3,PAX2,DCC,NTRK1,ITGB3
GO Process	GO:0045843	Negative regulation of striated muscle tissue development	3	50	1.24	0.0331	TGFB1,BMP4,GJA1
GO Process	GO:0071214	Cellular response to abiotic stimulus	6	313	0.74	0.0331	NIPBL,GJA1,PCK1,ATP1A2,TAF1,ATP1A1
GO Process	GO:0086001	Cardiac muscle cell action potential	3	50	1.24	0.0331	GJA1,ATP1A2,ATP1A1
GO Process	GO:0048598	Embryonic morphogenesis	8	571	0.61	0.0338	TGFB1,BMP4,KDM6B,NIPBL,PAX2,SETD2,ITGB3,HNF1B
GO Process	GO:0007610	Behavior	8	572	0.6	0.0341	KRAS,GRIN2D,SLC18A2,NKX2-1,ATP1A2,NTRK1,SLC16A1,MEIS2
GO Process	GO:0003008	System process	16	1942	0.37	0.0343	TGFB1,BMP4,KRAS,GRIN2D,NIPBL,GJA1,SLC2A2,LAMC3,ATP1A2,ACTA1,PAX2,INS,NTRK1,ATP2A2,ATP1A1,MEIS2
GO Process	GO:0048678	Response to axon injury	3	51	1.23	0.0343	MAP1B,ARG1,NTRK1
GO Process	GO:0051338	Regulation of transferase activity	11	1036	0.49	0.0343	TGFB1,BMP4,KRAS,ERBB4,ACTB,MAP3K7,ITSN1,INS,NTRK1,ITGB3,ACD
GO Process	GO:0072359	Circulatory system development	10	872	0.52	0.0343	TGFB1,BMP4,KDM6B,RASA1,NIPBL,GJA1,ERBB4,CPE,SETD2,ITGB3
GO Process	GO:0051130	Positive regulation of cellular component organization	12	1209	0.46	0.0349	TGFB1,SMARCB1,NIPBL,MAP1B,DNMT3B,BCL11A,ITSN1,WASF1,INS,NTRK1,ARF1,ACD
GO Process	GO:1903800	Positive regulation of production of mirnas involved in gene silencing by mirna	2	11	1.72	0.0349	TGFB1,BMP4
GO Process	GO:0048583	Regulation of response to stimulus	26	4114	0.26	0.0350	SOS2,TGFB1,BMP4,KRAS,SLC12A2,SMARCB1,RASA1,GJA1,ERBB4,NKX2-1,ARG1,ACTB,ARHGEF18,MAP3K7,ITSN1,WASF1,AP1G1,INS,SETD2,DCC,HK1,TAF1,NTRK1,ATP2A2,ITGB3,HNF1B
GO Process	GO:0051056	Regulation of small gtpase mediated signal transduction	6	320	0.73	0.0354	SOS2,KRAS,RASA1,ARHGEF18,ITSN1,NTRK1
GO Process	GO:0060485	Mesenchyme development	5	212	0.83	0.0357	TGFB1,BMP4,ERBB4,ACTA1,PAX2
GO Process	GO:0000186	Activation of mapkk activity	3	53	1.21	0.0368	BMP4,MAP3K7,NTRK1
GO Process	GO:0140115	Export across plasma membrane	3	53	1.21	0.0368	GJA1,ATP1A2,ATP1A1
GO Process	GO:0001764	Neuron migration	4	123	0.97	0.0372	MAP1B,DCX,NKX2-1,DCC
GO Process	GO:0031667	Response to nutrient levels	7	449	0.65	0.0373	MAP1B,PCK1,DNMT3B,ARG1,PAX2,NTRK1,SLC16A1
GO Process	GO:0090276	Regulation of peptide hormone secretion	5	215	0.83	0.0373	GJA1,SLC2A2,ITSN1,INS,SLC16A1
GO Process	GO:0060675	Ureteric bud morphogenesis	3	54	2023-02-01	0.0380	BMP4,PAX2,HNF1B
GO Process	GO:0006357	Regulation of transcription by rna polymerase ii	17	2172	0.35	0.0381	TGFB1,BMP4,KDM6B,SMARCB1,NIPBL,TFE3,PCK1,NR2F1,DNMT3B,BCL11A,NKX2-1,MED23,PAX2,GLIS3,TAF1,MEIS2,HNF1B
GO Process	GO:0051573	Negative regulation of histone h3-k9 methylation	2	12	1.68	0.0388	SMARCB1,DNMT3B
GO Process	GO:0009636	Response to toxic substance	5	219	0.82	0.0392	KDM6B,MAP1B,DNMT3B,ARG1,GJC2
GO Process	GO:0051101	Regulation of dna binding	4	128	0.95	0.0414	TGFB1,NIPBL,TAF1,ACD
GO Process	GO:0002699	Positive regulation of immune effector process	5	223	0.81	0.0421	TGFB1,ARG1,MAP3K7,AP1G1,HK1
GO Process	GO:0001889	Liver development	4	129	0.95	0.0423	KRAS,PCK1,ARG1,HNF1B
GO Process	GO:2000378	Negative regulation of reactive oxygen species metabolic process	3	57	1.18	0.0425	SLC18A2,PAX2,INS
GO Process	GO:0001710	Mesodermal cell fate commitment	2	13	1.65	0.0433	BMP4,PAX2
GO Process	GO:0070365	Hepatocyte differentiation	2	13	1.65	0.0433	PCK1,HNF1B
GO Process	GO:0001101	Response to acid chemical	4	131	0.94	0.0436	PCK1,BCL11A,ARG1,NTRK1
GO Process	GO:0050678	Regulation of epithelial cell proliferation	6	339	0.71	0.0436	TGFB1,BMP4,GJA1,ARG1,PAX2,ITGB3
GO Process	GO:0051896	Regulation of protein kinase b signaling	5	226	0.8	0.0436	TGFB1,ERBB4,ITSN1,INS,NTRK1
GO Process	GO:0043549	Regulation of kinase activity	10	918	0.5	0.0448	TGFB1,BMP4,KRAS,ERBB4,ACTB,MAP3K7,ITSN1,INS,NTRK1,ITGB3
GO Process	GO:0043388	Positive regulation of dna binding	3	59	1.17	0.0455	TGFB1,NIPBL,ACD
GO Process	GO:0010647	Positive regulation of cell communication	15	1823	0.37	0.0457	SOS2,TGFB1,BMP4,KRAS,SMARCB1,GRIN2D,GJA1,ERBB4,MAP3K7,ITSN1,WASF1,INS,TAF1,NTRK1,ITGB3
GO Process	GO:0001936	Regulation of endothelial cell proliferation	4	134	0.93	0.0465	BMP4,GJA1,ARG1,ITGB3
GO Process	GO:0045912	Negative regulation of carbohydrate metabolic process	3	60	1.16	0.0470	TGFB1,INS,CLTC
GO Process	GO:0050994	Regulation of lipid catabolic process	3	60	1.16	0.0470	BSCL2,INS,ABHD5
GO Process	GO:0010248	Establishment or maintenance of transmembrane electrochemical gradient	2	14	1.61	0.0472	ATP1A2,ATP1A1
GO Process	GO:0023056	Positive regulation of signaling	15	1831	0.37	0.0472	SOS2,TGFB1,BMP4,KRAS,SMARCB1,GRIN2D,GJA1,ERBB4,MAP3K7,ITSN1,WASF1,INS,TAF1,NTRK1,ITGB3
GO Process	GO:0032271	Regulation of protein polymerization	5	232	0.79	0.0472	RASA1,MAP1B,CAPZA2,WASF1,ARF1
GO Process	GO:0036376	Sodium ion export across plasma membrane	2	14	1.61	0.0472	ATP1A2,ATP1A1
GO Process	GO:0045892	Negative regulation of transcription, dna-templated	12	1273	0.43	0.0472	TGFB1,BMP4,NIPBL,NR2F1,DNMT3B,BCL11A,NKX2-1,PAX2,GLIS3,TAF1,MEIS2,HNF1B
GO Process	GO:0046903	Secretion	11	1097	0.46	0.0472	TGFB1,GJA1,SLC18A2,GUSB,VPS41,ERBB4,ARG1,ITSN1,CPE,ITGB3,HNF1B
GO Process	GO:0090192	Regulation of glomerulus development	2	14	1.61	0.0472	BMP4,PAX2
GO Process	GO:1903047	Mitotic cell cycle process	8	616	0.57	0.0472	TGFB1,RASA1,NIPBL,GJA1,STAG1,SETD2,TBCE,ARF1
GO Process	GO:0002705	Positive regulation of leukocyte mediated immunity	4	137	0.92	0.0484	TGFB1,ARG1,MAP3K7,AP1G1
GO Process	GO:0010605	Negative regulation of macromolecule metabolic process	20	2875	0.3	0.0484	TGFB1,BMP4,SMARCB1,NIPBL,GJA1,NR2F1,DNMT3B,BCL11A,NKX2-1,ARG1,PAX2,HNRNPR,GLIS3,INS,TAF1,ITGB3,MEIS2,CLTC,HNF1B,ACD
GO Process	GO:0009749	Response to glucose	4	138	0.92	0.0492	GJA1,PCK1,PAX2,HNF1B
GO Process	GO:0009967	Positive regulation of signal transduction	14	1654	0.39	0.0494	SOS2,TGFB1,BMP4,KRAS,SMARCB1,GJA1,ERBB4,MAP3K7,ITSN1,WASF1,INS,TAF1,NTRK1,ITGB3
GO Molecular Function
GO Function	GO:0005515	Protein binding	50	7026	0.31	1.06e-06	SOS2,TGFB1,BMP4,KDM6B,KRAS,ABCC9,SLC12A2,SMARCB1,RASA1,PTS,NIPBL,GJA1,MAP1B,GUSB,VPS41,TFE3,DNMT3B,DCX,BCL11A,ERBB4,NKX2-1,ARG1,ACTB,ARHGEF18,ATP1A2,CAPZA2,ACTA1,MAP3K7,PAX2,ITSN1,WASF1,AP1G1,INS,GP1BB,CPE,SETD2,TRAPPC2,HK1,TAF1,NTRK1,TBCE,ARF1,ATP2A2,SLC16A1,ATP1A1,ITGB3,MEIS2,CLTC,HNF1B,ACD
GO Function	GO:0019899	Enzyme binding	21	2239	0.43	0.0245	SOS2,TGFB1,SLC12A2,RASA1,NIPBL,DNMT3B,DCX,BCL11A,NKX2-1,ACTB,ARHGEF18,MAP3K7,ITSN1,AP1G1,INS,NTRK1,ATP2A2,ATP1A1,ITGB3,CLTC,ACD
GO Cellular Component
GO Component	GO:0030054	Cell junction	22	2075	0.48	0.0019	KRAS,GRIN2D,GJA1,MAP1B,SLC18A2,SLC2A2,BCL11A,ERBB4,ACTB,ARHGEF18,ATP1A2,GJC2,HNRNPR,ITSN1,WASF1,DCC,ARF1,ATP2A2,SLC16A1,ATP1A1,ITGB3,CLTC
GO Component	GO:0032991	Protein-containing complex	35	5073	0.3	0.0019	SOS2,KDM6B,ABCC9,SMARCB1,GRIN2D,NIPBL,GJA1,MAP1B,VPS41,DCX,COL9A3,ERBB4,NKX2-1,ACTB,ATP1A2,CAPZA2,GJC2,MED23,MAP3K7,PAX2,HNRNPR,STAG1,WASF1,AP1G1,TRAPPC2,COG6,TAF1,NTRK1,ARF1,ATP2A2,ATP1A1,ITGB3,CLTC,HNF1B,ACD
GO Component	GO:0043226	Organelle	63	13515	0.13	0.0019	SOS2,TGFB1,BMP4,KDM6B,KRAS,ABCC9,SLC12A2,SMARCB1,GRIN2D,PTS,NIPBL,GJA1,MAP1B,SLC18A2,GUSB,VPS41,TFE3,PCK1,NR2F1,DNMT3B,DCX,BCL11A,COL9A3,ERBB4,NKX2-1,ARG1,ACTB,ARHGEF18,BSCL2,ATP1A2,CAPZA2,ACTA1,MED23,MAP3K7,PAX2,HNRNPR,SAMD9,ITSN1,GLIS3,STAG1,WASF1,AP1G1,INS,CPE,SETD2,DCC,ABHD5,TRAPPC2,COG6,HK1,TAF1,NTRK1,TBCE,ARF1,ATP2A2,SLC16A1,ATP1A1,VIPAS39,ITGB3,MEIS2,CLTC,HNF1B,ACD
GO Component	GO:0043229	Intracellular organelle	61	12528	0.15	0.0019	SOS2,TGFB1,BMP4,KDM6B,KRAS,ABCC9,SLC12A2,SMARCB1,PTS,NIPBL,GJA1,MAP1B,SLC18A2,GUSB,VPS41,TFE3,PCK1,NR2F1,DNMT3B,DCX,BCL11A,COL9A3,ERBB4,NKX2-1,ARG1,ACTB,ARHGEF18,BSCL2,ATP1A2,CAPZA2,ACTA1,MED23,MAP3K7,PAX2,HNRNPR,SAMD9,ITSN1,GLIS3,STAG1,WASF1,AP1G1,INS,CPE,SETD2,ABHD5,TRAPPC2,COG6,HK1,TAF1,NTRK1,TBCE,ARF1,ATP2A2,SLC16A1,ATP1A1,VIPAS39,ITGB3,MEIS2,CLTC,HNF1B,ACD
GO Component	GO:0090533	Cation-transporting atpase complex	4	19	1.78	0.0019	ABCC9,ATP1A2,ATP2A2,ATP1A1
GO Component	GO:0098794	Postsynapse	12	643	0.73	0.0019	GRIN2D,MAP1B,BCL11A,ERBB4,ACTB,ATP1A2,ITSN1,WASF1,DCC,ARF1,ATP1A1,ITGB3
GO Component	GO:0005622	Intracellular	64	14276	0.11	0.0020	SOS2,TGFB1,BMP4,KDM6B,KRAS,ABCC9,SLC12A2,SMARCB1,RASA1,PTS,NIPBL,GJA1,MAP1B,SLC18A2,GUSB,VPS41,TFE3,PCK1,SLC2A2,NR2F1,DNMT3B,DCX,BCL11A,COL9A3,ERBB4,NKX2-1,ARG1,ACTB,ARHGEF18,BSCL2,ATP1A2,CAPZA2,ACTA1,MED23,MAP3K7,PAX2,HNRNPR,SAMD9,ITSN1,GLIS3,STAG1,WASF1,AP1G1,INS,CPE,SETD2,DCC,ABHD5,TRAPPC2,COG6,HK1,TAF1,NTRK1,TBCE,ARF1,ATP2A2,SLC16A1,ATP1A1,VIPAS39,ITGB3,MEIS2,CLTC,HNF1B,ACD
GO Component	GO:0045202	Synapse	16	1351	0.53	0.0024	GRIN2D,MAP1B,SLC18A2,BCL11A,ERBB4,ACTB,ATP1A2,HNRNPR,ITSN1,WASF1,DCC,ARF1,ATP2A2,SLC16A1,ATP1A1,ITGB3
GO Component	GO:0070161	Anchoring junction	12	820	0.62	0.0043	KRAS,GJA1,SLC2A2,ACTB,ATP1A2,GJC2,WASF1,ARF1,ATP2A2,ATP1A1,ITGB3,CLTC
GO Component	GO:0005768	Endosome	12	959	0.56	0.0173	GJA1,VPS41,ATP1A2,MAP3K7,ITSN1,AP1G1,INS,NTRK1,ARF1,ATP1A1,VIPAS39,CLTC
GO Component	GO:0031982	Vesicle	27	3879	0.3	0.0182	TGFB1,SLC12A2,NIPBL,GJA1,SLC18A2,GUSB,VPS41,PCK1,ARG1,ACTB,ARHGEF18,ATP1A2,CAPZA2,ACTA1,MAP3K7,ITSN1,AP1G1,INS,CPE,NTRK1,ARF1,ATP2A2,SLC16A1,ATP1A1,VIPAS39,ITGB3,CLTC
GO Component	GO:0120025	Plasma membrane bounded cell projection	19	2193	0.4	0.0182	SLC12A2,RASA1,MAP1B,SLC18A2,DCX,ARG1,ACTB,ATP1A2,ACTA1,GJC2,HNRNPR,ITSN1,WASF1,DCC,NTRK1,ARF1,ATP2A2,ATP1A1,ITGB3
GO Component	GO:0014069	Postsynaptic density	7	344	0.77	0.0254	GRIN2D,MAP1B,BCL11A,ERBB4,DCC,ARF1,ATP1A1
GO Component	GO:0043005	Neuron projection	14	1366	0.47	0.0254	SLC12A2,MAP1B,SLC18A2,DCX,ARG1,ACTB,ATP1A2,GJC2,HNRNPR,ITSN1,WASF1,DCC,NTRK1,ARF1
GO Component	GO:0098590	Plasma membrane region	13	1219	0.49	0.0254	SLC12A2,GRIN2D,GJA1,SLC2A2,ERBB4,ARHGEF18,ATP1A2,ITSN1,DCC,SLC16A1,ATP1A1,ITGB3,CLTC
GO Component	GO:0098805	Whole membrane	16	1715	0.43	0.0254	KRAS,GJA1,SLC18A2,VPS41,ARG1,ATP1A2,MAP3K7,WASF1,AP1G1,CPE,HK1,NTRK1,ARF1,ATP1A1,ITGB3,CLTC
GO Component	GO:0098871	Postsynaptic actin cytoskeleton	2	5	2023-06-02	0.0254	ACTB,ITSN1
GO Component	GO:0005911	Cell-cell junction	8	490	0.67	0.0255	GJA1,SLC2A2,ACTB,ATP1A2,GJC2,ATP2A2,ATP1A1,ITGB3
GO Component	GO:0005887	Integral component of plasma membrane	15	1623	0.42	0.0271	ABCC9,SLC12A2,GRIN2D,GJA1,SLC18A2,SLC2A2,ERBB4,ATP1A2,GP1BB,DCC,NTRK1,ATP2A2,SLC16A1,ATP1A1,ITGB3
GO Component	GO:0031410	Cytoplasmic vesicle	19	2386	0.36	0.0271	TGFB1,SLC12A2,GJA1,SLC18A2,GUSB,VPS41,ARG1,ATP1A2,MAP3K7,ITSN1,AP1G1,INS,CPE,NTRK1,ARF1,ATP1A1,VIPAS39,ITGB3,CLTC
GO Component	GO:0005798	Golgi-associated vesicle	5	178	0.91	0.0272	GJA1,VPS41,AP1G1,ARF1,CLTC
GO Component	GO:0043232	Intracellular non-membrane-bounded organelle	30	4880	0.25	0.0273	SOS2,KDM6B,ABCC9,SMARCB1,NIPBL,MAP1B,SLC18A2,VPS41,TFE3,DCX,NKX2-1,ACTB,ARHGEF18,BSCL2,CAPZA2,ACTA1,PAX2,ITSN1,STAG1,WASF1,SETD2,ABHD5,TAF1,TBCE,ARF1,SLC16A1,MEIS2,CLTC,HNF1B,ACD
GO Component	GO:0005925	Focal adhesion	7	405	0.7	0.0301	KRAS,GJA1,ACTB,WASF1,ARF1,ITGB3,CLTC
GO Component	GO:0098797	Plasma membrane protein complex	8	547	0.62	0.0332	ABCC9,GRIN2D,GJA1,ATP1A2,GJC2,ATP1A1,ITGB3,CLTC
GO Component	GO:0030027	Lamellipodium	5	202	0.85	0.0352	ACTB,ACTA1,ITSN1,WASF1,ITGB3
GO Component	GO:0031252	Cell leading edge	7	425	0.68	0.0352	RASA1,ACTB,ACTA1,ITSN1,WASF1,ARF1,ITGB3
GO Component	GO:0098588	Bounding membrane of organelle	17	2107	0.37	0.0352	GJA1,SLC18A2,VPS41,ARG1,MAP3K7,WASF1,AP1G1,INS,CPE,TRAPPC2,COG6,HK1,NTRK1,ARF1,ATP2A2,ITGB3,CLTC
GO Component	GO:0014704	Intercalated disc	3	51	1.23	0.0388	GJA1,ATP1A2,ATP1A1
GO Component	GO:0000785	Chromatin	12	1220	0.45	0.0425	SOS2,KDM6B,SMARCB1,NIPBL,TFE3,NKX2-1,ACTB,PAX2,STAG1,TAF1,MEIS2,HNF1B
GO Component	GO:0005794	Golgi apparatus	14	1584	0.41	0.0425	TGFB1,GJA1,VPS41,PAX2,AP1G1,INS,CPE,TRAPPC2,COG6,NTRK1,ARF1,ATP1A1,VIPAS39,CLTC
GO Component	GO:0005890	Sodium:potassium-exchanging atpase complex	2	12	1.68	0.0425	ATP1A2,ATP1A1
GO Component	GO:0044297	Cell body	8	588	0.59	0.0425	SLC12A2,MAP1B,ARG1,ATP1A2,ACTA1,GJC2,ITSN1,NTRK1
GO Component	GO:0043679	Axon terminus	4	128	0.95	0.0450	SLC18A2,ACTB,HNRNPR,ITSN1
GO Component	GO:0030130	Clathrin coat of trans-golgi network vesicle	2	13	1.65	0.0465	AP1G1,CLTC
GO Component	GO:0099023	Vesicle tethering complex	3	58	1.17	0.0468	VPS41,TRAPPC2,COG6
KEGG
KEGG	hsa04919	Thyroid hormone signaling pathway	7	119	1.23	8.92e-05	BMP4,KRAS,ACTB,ATP1A2,ATP2A2,ATP1A1,ITGB3
KEGG	hsa04151	PI3K-Akt signaling pathway	9	350	0.87	0.00066	SOS2,KRAS,PCK1,COL9A3,ERBB4,LAMC3,INS,NTRK1,ITGB3
KEGG	hsa04010	MAPK signaling pathway	8	288	0.9	0.00092	SOS2,TGFB1,KRAS,RASA1,ERBB4,MAP3K7,INS,NTRK1
KEGG	hsa04960	Aldosterone-regulated sodium reabsorption	4	37	1.49	0.0010	KRAS,ATP1A2,INS,ATP1A1
KEGG	hsa04973	Carbohydrate digestion and absorption	4	44	1.42	0.0015	SLC2A2,ATP1A2,HK1,ATP1A1
KEGG	hsa05205	Proteoglycans in cancer	6	196	0.94	0.0040	SOS2,TGFB1,KRAS,ERBB4,ACTB,ITGB3
KEGG	hsa04068	FoxO signaling pathway	5	127	2023-05-01	0.0045	SOS2,TGFB1,KRAS,PCK1,INS
KEGG	hsa04810	Regulation of actin cytoskeleton	6	209	0.92	0.0045	SOS2,KRAS,ACTB,WASF1,INS,ITGB3
KEGG	hsa04910	Insulin signaling pathway	5	133	2023-03-01	0.0045	SOS2,KRAS,PCK1,INS,HK1
KEGG	hsa04917	Prolactin signaling pathway	4	69	1.22	0.0045	SOS2,KRAS,SLC2A2,INS
KEGG	hsa04950	Maturity onset diabetes of the young	3	26	1.52	0.0045	SLC2A2,INS,HNF1B
KEGG	hsa04964	Proximal tubule bicarbonate reclamation	3	23	1.57	0.0045	PCK1,ATP1A2,ATP1A1
KEGG	hsa05211	Renal cell carcinoma	4	66	1.24	0.0045	SOS2,TGFB1,KRAS,TFE3
KEGG	hsa05230	Central carbon metabolism in cancer	4	69	1.22	0.0045	KRAS,SLC2A2,HK1,NTRK1
KEGG	hsa05412	Arrhythmogenic right ventricular cardiomyopathy	4	76	1.18	0.0045	GJA1,ACTB,ATP2A2,ITGB3
KEGG	hsa04911	Insulin secretion	4	82	1.15	0.0047	SLC2A2,ATP1A2,INS,ATP1A1
KEGG	hsa05210	Colorectal cancer	4	82	1.15	0.0047	SOS2,TGFB1,KRAS,DCC
KEGG	hsa05225	Hepatocellular carcinoma	5	160	0.95	0.0050	SOS2,TGFB1,KRAS,SMARCB1,ACTB
KEGG	hsa04512	ECM-receptor interaction	4	88	2023-12-01	0.0052	COL9A3,LAMC3,GP1BB,ITGB3
KEGG	hsa05410	Hypertrophic cardiomyopathy	4	89	2023-11-01	0.0052	TGFB1,ACTB,ATP2A2,ITGB3
KEGG	hsa05414	Dilated cardiomyopathy	4	95	2023-08-01	0.0062	TGFB1,ACTB,ATP2A2,ITGB3
KEGG	hsa04972	Pancreatic secretion	4	98	2023-07-01	0.0066	SLC12A2,ATP1A2,ATP2A2,ATP1A1
KEGG	hsa04930	Type II diabetes mellitus	3	46	1.27	0.0095	SLC2A2,INS,HK1
KEGG	hsa04510	Focal adhesion	5	198	0.86	0.0097	SOS2,COL9A3,ACTB,LAMC3,ITGB3
KEGG	hsa05110	Vibrio cholerae infection	3	48	1.25	0.0099	SLC12A2,ACTB,ARF1
KEGG	hsa04961	Endocrine and other factor-regulated calcium reabsorption	3	53	1.21	0.0125	ATP1A2,ATP1A1,CLTC
KEGG	hsa05131	Shigellosis	5	218	0.82	0.0131	ACTB,MAP3K7,WASF1,HK1,ARF1
KEGG	hsa04014	Ras signaling pathway	5	226	0.8	0.0145	SOS2,KRAS,RASA1,INS,NTRK1
KEGG	hsa05418	Fluid shear stress and atherosclerosis	4	130	0.95	0.0145	BMP4,ACTB,MAP3K7,ITGB3
KEGG	hsa05034	Alcoholism	4	144	0.9	0.0195	SOS2,KRAS,GRIN2D,SLC18A2
KEGG	hsa04072	Phospholipase D signaling pathway	4	147	0.89	0.0200	SOS2,KRAS,INS,ARF1
KEGG	hsa04520	Adherens junction	3	67	2023-11-01	0.0200	ACTB,MAP3K7,WASF1
KEGG	hsa05100	Bacterial invasion of epithelial cells	3	70	2023-09-01	0.0212	ACTB,WASF1,CLTC
KEGG	hsa05200	Pathways in cancer	7	517	0.59	0.0218	SOS2,TGFB1,BMP4,KRAS,LAMC3,DCC,NTRK1
KEGG	hsa04971	Gastric acid secretion	3	73	2023-07-01	0.0224	ACTB,ATP1A2,ATP1A1
KEGG	hsa04022	cGMP-PKG signaling pathway	4	162	0.85	0.0230	ATP1A2,INS,ATP2A2,ATP1A1
KEGG	hsa05161	Hepatitis B	4	159	0.86	0.0230	SOS2,TGFB1,KRAS,MAP3K7
KEGG	hsa05206	MicroRNAs in cancer	4	160	0.86	0.0230	SOS2,KRAS,DNMT3B,ITGB3
KEGG	hsa05220	Chronic myeloid leukemia	3	75	2023-06-01	0.0230	SOS2,TGFB1,KRAS
KEGG	hsa04012	ErbB signaling pathway	3	83	2023-02-01	0.0278	SOS2,KRAS,ERBB4
KEGG	hsa04260	Cardiac muscle contraction	3	87	1.0	0.0309	ATP1A2,ATP2A2,ATP1A1
KEGG	hsa04540	Gap junction	3	87	1.0	0.0309	SOS2,KRAS,GJA1
KEGG	hsa04970	Salivary secretion	3	89	0.99	0.0313	SLC12A2,ATP1A2,ATP1A1
KEGG	hsa05130	Pathogenic Escherichia coli infection	4	187	0.79	0.0332	ACTB,MAP3K7,WASF1,ARF1
KEGG	hsa05215	Prostate cancer	3	96	0.95	0.0367	SOS2,KRAS,INS
KEGG	hsa05231	Choline metabolism in cancer	3	96	0.95	0.0367	SOS2,KRAS,WASF1
KEGG	hsa04015	Rap1 signaling pathway	4	202	0.76	0.0392	KRAS,ACTB,INS,ITGB3
KEGG	hsa04660	T cell receptor signaling pathway	3	101	0.93	0.0392	SOS2,KRAS,MAP3K7
KEGG	hsa04974	Protein digestion and absorption	3	100	0.94	0.0392	COL9A3,ATP1A2,ATP1A1
KEGG	hsa05146	Amoebiasis	3	100	0.94	0.0392	TGFB1,ARG1,LAMC3
KEGG	hsa05165	Human papillomavirus infection	5	325	0.65	0.0392	SOS2,KRAS,COL9A3,LAMC3,ITGB3
KEGG	hsa04024	cAMP signaling pathway	4	208	0.74	0.0404	GRIN2D,ATP1A2,ATP2A2,ATP1A1
KEGG	hsa04931	Insulin resistance	3	107	0.91	0.0404	PCK1,SLC2A2,INS
KEGG	hsa05132	Salmonella infection	4	209	0.74	0.0404	VPS41,ACTB,MAP3K7,ARF1
KEGG	hsa05145	Toxoplasmosis	3	105	0.91	0.0404	TGFB1,LAMC3,MAP3K7
KEGG	hsa04722	Neurotrophin signaling pathway	3	114	0.88	0.0460	SOS2,KRAS,NTRK1
KEGG	hsa05216	Thyroid cancer	2	36	2023-02-01	0.0460	KRAS,NTRK1
Reactome
Reactome	HSA-1266738	Developmental Biology	16	1087	0.63	0.0018	SOS2,TGFB1,KRAS,RASA1,PCK1,SLC2A2,DCX,COL9A3,ACTB,MED23,ITSN1,INS,DCC,ITGB3,CLTC,HNF1B
Reactome	HSA-9006934	Signaling by Receptor Tyrosine Kinases	11	502	0.8	0.0018	KRAS,RASA1,COL9A3,ERBB4,ACTB,LAMC3,WASF1,INS,NTRK1,ITGB3,CLTC
Reactome	HSA-1643685	Disease	18	1548	0.52	0.0030	TGFB1,KRAS,ABCC9,GUSB,SLC2A2,ERBB4,ACTB,ATP1A2,WASF1,AP1G1,GP1BB,HK1,TAF1,ARF1,SLC16A1,ATP1A1,ITGB3,CLTC
Reactome	HSA-199991	Membrane Trafficking	11	622	0.71	0.0056	GJA1,ACTB,CAPZA2,GJC2,ITSN1,AP1G1,INS,TRAPPC2,COG6,ARF1,CLTC
Reactome	HSA-196025	Formation of annular gap junctions	3	11	1.89	0.0061	GJA1,ACTB,CLTC
Reactome	HSA-422475	Axon guidance	10	547	0.72	0.0064	SOS2,KRAS,RASA1,DCX,COL9A3,ACTB,ITSN1,DCC,ITGB3,CLTC
Reactome	HSA-190828	Gap junction trafficking	4	47	1.39	0.0067	GJA1,ACTB,GJC2,CLTC
Reactome	HSA-4420097	VEGFA-VEGFR2 Pathway	5	97	1.17	0.0067	KRAS,RASA1,ACTB,WASF1,ITGB3
Reactome	HSA-5578775	Ion homeostasis	4	54	1.33	0.0075	ABCC9,ATP1A2,ATP2A2,ATP1A1
Reactome	HSA-199977	ER to Golgi Anterograde Transport	5	152	0.98	0.0308	CAPZA2,INS,TRAPPC2,COG6,ARF1
Reactome	HSA-432720	Lysosome Vesicle Biogenesis	3	35	1.39	0.0417	AP1G1,ARF1,CLTC
Reactome	HSA-2682334	EPH-Ephrin signaling	4	92	2023-01-01	0.0424	RASA1,ACTB,ITSN1,CLTC
Reactome	HSA-6802948	Signaling by high-kinase activity BRAF mutants	3	36	1.38	0.0424	KRAS,ACTB,ITGB3
Reactome	HSA-2129379	Molecules associated with elastic fibres	3	38	1.36	0.0441	TGFB1,BMP4,ITGB3
Reactome	HSA-5673001	RAF/MAP kinase cascade	6	274	0.8	0.0452	KRAS,GRIN2D,RASA1,ERBB4,ACTB,ITGB3
Reactome	HSA-186712	Regulation of beta-cell development	3	42	1.31	0.0459	SLC2A2,INS,HNF1B
Reactome	HSA-3928662	EPHB-mediated forward signaling	3	42	1.31	0.0459	RASA1,ACTB,ITSN1
Reactome	HSA-5674135	MAP2K and MAPK activation	3	40	1.33	0.0459	KRAS,ACTB,ITGB3
Reactome	HSA-6807878	COPI-mediated anterograde transport	4	100	2023-06-01	0.0459	CAPZA2,INS,COG6,ARF1
Reactome	HSA-9656223	Signaling by RAF1 mutants	3	41	1.32	0.0459	KRAS,ACTB,ITGB3
Reactome	HSA-2470946	Cohesin Loading onto Chromatin	2	10	1.76	0.0477	NIPBL,STAG1
Reactome	HSA-397014	Muscle contraction	5	193	0.87	0.0477	ABCC9,ATP1A2,ACTA1,ATP2A2,ATP1A1
Reactome	HSA-6802946	Signaling by moderate kinase activity BRAF mutants	3	45	1.28	0.0477	KRAS,ACTB,ITGB3
Reactome	HSA-6802955	Paradoxical activation of RAF signaling by kinase inactive BRAF	3	45	1.28	0.0477	KRAS,ACTB,ITGB3
Reactome	HSA-8951936	RUNX3 regulates p14-ARF	2	9	1.81	0.0477	TGFB1,KRAS
Reactome	HSA-9649948	Signaling downstream of RAS mutants	3	45	1.28	0.0477	KRAS,ACTB,ITGB3
Reactome	HSA-162582	Signal Transduction	20	2741	0.32	0.0481	SOS2,TGFB1,KRAS,GRIN2D,RASA1,PCK1,COL9A3,ERBB4,ACTB,ARHGEF18,LAMC3,MAP3K7,ITSN1,STAG1,WASF1,INS,NTRK1,ATP2A2,ITGB3,CLTC

## Sheet: Enrichment subnetwork2 Male spe
#category	term ID	term description	observed gene count	background gene count	strength	false discovery rate	matching proteins in your network (labels)
GO Biological Process
GO Process	GO:0007399	Nervous system development	10	2371	0.77	0.0056	KCNC1,DPYSL5,LGI4,SCN8A,ASTN1,CDKL5,NRXN1,GABRA1,KIF5A,PLP1
GO Molecular Function
GO Function	GO:0022836	Gated channel activity	5	332	1.32	0.0084	KCNC1,SCN3A,KCNT2,SCN8A,GABRA1
GO Function	GO:0005216	Ion channel activity	5	425	1.22	0.0137	KCNC1,SCN3A,KCNT2,SCN8A,GABRA1
GO Function	GO:0005244	Voltage-gated ion channel activity	4	194	1.46	0.0137	KCNC1,SCN3A,KCNT2,SCN8A
GO Function	GO:0005261	Cation channel activity	4	326	1.23	0.0321	KCNC1,SCN3A,KCNT2,SCN8A
GO Cellular Component
GO Component	GO:0043005	Neuron projection	8	1366	0.91	0.0020	KCNC1,SCN3A,DPYSL5,SCN8A,CDKL5,NRXN1,GABRA1,KIF5A
GO Component	GO:0030424	Axon	6	646	2023-11-01	0.0027	KCNC1,SCN3A,SCN8A,CDKL5,NRXN1,KIF5A
GO Component	GO:0036477	Somatodendritic compartment	6	852	0.99	0.0087	KCNC1,DPYSL5,ASTN1,CDKL5,NRXN1,KIF5A
GO Component	GO:0043025	Neuronal cell body	5	518	1.13	0.0093	KCNC1,DPYSL5,ASTN1,NRXN1,KIF5A
GO Component	GO:0001518	Voltage-gated sodium channel complex	2	17	2.22	0.0136	SCN3A,SCN8A
GO Component	GO:0034702	Ion channel complex	4	289	1.29	0.0136	KCNC1,SCN3A,SCN8A,GABRA1
GO Component	GO:0045202	Synapse	6	1351	0.79	0.0251	KCNC1,CDKL5,NRXN1,GABRA1,KIF5A,PLP1
GO Component	GO:0099699	Integral component of synaptic membrane	3	157	1.43	0.0251	KCNC1,NRXN1,GABRA1
GO Component	GO:0031256	Leading edge membrane	3	174	1.38	0.0261	KCNC1,CDKL5,GABRA1
GO Component	GO:0030054	Cell junction	7	2075	0.67	0.0265	KCNC1,SCN8A,CDKL5,NRXN1,GABRA1,KIF5A,PLP1
GO Component	GO:0032839	Dendrite cytoplasm	2	33	1.93	0.0265	CDKL5,KIF5A
GO Component	GO:0034703	Cation channel complex	3	214	1.29	0.0399	KCNC1,SCN3A,SCN8A
GO Component	GO:0032590	Dendrite membrane	2	44	2023-08-01	0.0410	KCNC1,GABRA1

## Sheet: Enrichment subnetwork3 Female s
#category	term ID	term description	observed gene count	background gene count	strength	false discovery rate	matching proteins in your network (labels)
GO Biological Process
GO Process	GO:1901137	Carbohydrate derivative biosynthetic process	9	602	1.42	1.77e-08	PIGB,PIGH,MOGS,SRD5A3,PGAP2,POMGNT2,PGAP1,DPM1,ALG13
GO Process	GO:0006506	GPI anchor biosynthetic process	5	32	2.44	5.36e-08	PIGB,PIGH,PGAP2,PGAP1,DPM1
GO Process	GO:0008654	Phospholipid biosynthetic process	6	247	1.64	2.76e-06	PIGB,PIGH,SRD5A3,PGAP2,PGAP1,DPM1
GO Process	GO:1901566	Organonitrogen compound biosynthetic process	9	1346	2023-08-01	2.76e-06	PIGB,PIGH,MOGS,SRD5A3,PGAP2,POMGNT2,PGAP1,DPM1,ALG13
GO Process	GO:0070085	Glycosylation	6	253	1.63	2.84e-06	PIGB,MOGS,SRD5A3,POMGNT2,DPM1,ALG13
GO Process	GO:0034645	Cellular macromolecule biosynthetic process	9	1592	1.0	6.42e-06	PIGB,PIGH,MOGS,SRD5A3,PGAP2,POMGNT2,PGAP1,DPM1,ALG13
GO Process	GO:0044267	Cellular protein metabolic process	11	3696	0.72	7.91e-06	PIGB,PIGH,MOGS,CCDC115,SRD5A3,PGAP2,OTUD6B,POMGNT2,PGAP1,DPM1,ALG13
GO Process	GO:0006464	Cellular protein modification process	10	3063	0.76	4.53e-05	PIGB,PIGH,MOGS,SRD5A3,PGAP2,OTUD6B,POMGNT2,PGAP1,DPM1,ALG13
GO Process	GO:0006487	Protein n-linked glycosylation	4	77	1.97	4.53e-05	MOGS,SRD5A3,DPM1,ALG13
GO Process	GO:0006486	Protein glycosylation	5	240	1.57	5.88e-05	MOGS,SRD5A3,POMGNT2,DPM1,ALG13
GO Process	GO:0044255	Cellular lipid metabolic process	7	939	2023-12-01	7.03e-05	PIGB,PIGH,SRD5A3,PGAP2,PGAP1,DPM1,ALG13
GO Process	GO:0097502	Mannosylation	3	38	2.15	0.00041	PIGB,POMGNT2,DPM1
GO Process	GO:0019348	Dolichol metabolic process	2	5	2.85	0.0016	SRD5A3,DPM1
GO Process	GO:0016254	Preassembly of gpi anchor in er membrane	2	17	2.32	0.0118	PIGB,PIGH
GO Process	GO:0035269	Protein o-linked mannosylation	2	19	2.27	0.0143	POMGNT2,DPM1
GO Process	GO:0006488	Dolichol-linked oligosaccharide biosynthetic process	2	20	2.25	0.0154	SRD5A3,ALG13
GO Molecular Function
GO Function	GO:0016758	Transferase activity, transferring hexosyl groups	5	194	1.66	0.00015	PIGB,PIGH,POMGNT2,DPM1,ALG13
GO Function	GO:0008375	Acetylglucosaminyltransferase activity	3	51	2023-02-02	0.0035	PIGH,POMGNT2,ALG13
GO Cellular Component
GO Component	GO:0005789	Endoplasmic reticulum membrane	10	1085	1.21	5.12e-09	PIGB,PIGH,MOGS,CCDC115,SRD5A3,PGAP2,POMGNT2,PGAP1,DPM1,ALG13
GO Component	GO:0005783	Endoplasmic reticulum	8	1438	1.0	6.64e-05	PIGB,PIGH,MOGS,CCDC115,SRD5A3,POMGNT2,PGAP1,DPM1
KEGG
KEGG	hsa00510	N-Glycan biosynthesis	4	50	2.15	5.65e-06	MOGS,SRD5A3,DPM1,ALG13
KEGG	hsa00563	Glycosylphosphatidylinositol (GPI)-anchor biosynthesis	3	24	2.35	6.44e-05	PIGB,PIGH,PGAP1
KEGG	hsa01100	Metabolic pathways	7	1447	0.93	0.00035	PIGB,PIGH,MOGS,POMGNT2,PGAP1,DPM1,ALG13
Reactome
Reactome	HSA-163125	Post-translational modification: synthesis of GPI-anchored proteins	4	93	1.88	0.00020	PIGB,PIGH,PGAP1,DPM1
Reactome	HSA-597592	Post-translational protein modification	8	1390	2023-01-01	0.00020	PIGB,PIGH,MOGS,SRD5A3,POMGNT2,PGAP1,DPM1,ALG13
Reactome	HSA-3781865	Diseases of glycosylation	4	141	2023-07-01	0.00066	MOGS,SRD5A3,DPM1,ALG13
Reactome	HSA-446193	Biosynthesis of the N-glycan precursor (dolichol lipid-linked oligosaccharide, LLO) and transfer to a nascent protein	3	77	1.84	0.0038	SRD5A3,DPM1,ALG13
Reactome	HSA-446203	Asparagine N-linked glycosylation	4	300	1.38	0.0054	MOGS,SRD5A3,DPM1,ALG13
Reactome	HSA-162710	Synthesis of glycosylphosphatidylinositol (GPI)	2	18	2023-03-02	0.0133	PIGB,PIGH
Reactome	HSA-3781860	Diseases associated with N-glycosylation of proteins	2	17	2.32	0.0133	MOGS,ALG13
Reactome	HSA-5609975	Diseases associated with glycosylation precursor biosynthesis	2	18	2023-03-02	0.0133	SRD5A3,DPM1

## Sheet: Enrichment subnetwork4 Female s
#category	term ID	term description	observed gene count	background gene count	strength	false discovery rate	matching proteins in your network (labels)
GO Biological Process
GO Process	GO:0019752	Carboxylic acid metabolic process	7	853	1.16	0.0011	LDHD,PDHB,GCSH,SHMT2,ETFB,PDHA1,HADH
GO Process	GO:0044281	Small molecule metabolic process	8	1684	0.93	0.0011	LDHD,PDHB,GCSH,SHMT2,ETFB,PDHA1,SLC25A19,HADH
GO Process	GO:0046395	Carboxylic acid catabolic process	5	260	1.53	0.0011	LDHD,GCSH,SHMT2,ETFB,HADH
GO Process	GO:0032787	Monocarboxylic acid metabolic process	5	515	1.24	0.0084	LDHD,PDHB,ETFB,PDHA1,HADH
GO Process	GO:0061732	Mitochondrial acetyl-coa biosynthetic process from pyruvate	2	6	2.77	0.0115	PDHB,PDHA1
GO Process	GO:0006544	Glycine metabolic process	2	15	2.38	0.0387	GCSH,SHMT2
GO Process	GO:0006790	Sulfur compound metabolic process	4	355	2023-03-01	0.0387	PDHB,IBA57,PDHA1,SLC25A19
GO Process	GO:0009071	Serine family amino acid catabolic process	2	14	2.41	0.0387	GCSH,SHMT2
GO Process	GO:0072329	Monocarboxylic acid catabolic process	3	118	1.66	0.0387	LDHD,ETFB,HADH
GO Molecular Function
GO Function	GO:0004739	Pyruvate dehydrogenase (acetyl-transferring) activity	2	3	2023-07-03	0.0093	PDHB,PDHA1
GO Function	GO:0016491	Oxidoreductase activity	5	726	2023-09-01	0.0222	LDHD,PDHB,ETFB,PDHA1,HADH
GO Cellular Component
GO Component	GO:0005739	Mitochondrion	11	1611	2023-08-01	2.08e-09	LDHD,PDHB,GCSH,BOLA3,SHMT2,ETFB,IBA57,PDHA1,NDUFAF6,SLC25A19,HADH
GO Component	GO:0005759	Mitochondrial matrix	7	479	1.41	1.43e-06	PDHB,GCSH,SHMT2,ETFB,IBA57,PDHA1,HADH
GO Component	GO:0005967	Mitochondrial pyruvate dehydrogenase complex	2	6	2.77	0.0045	PDHB,PDHA1
GO Component	GO:1990204	Oxidoreductase complex	3	107	2023-07-01	0.0094	PDHB,GCSH,PDHA1
GO Component	GO:0005743	Mitochondrial inner membrane	4	480	1.17	0.0300	LDHD,SHMT2,NDUFAF6,SLC25A19
KEGG
KEGG	hsa01200	Carbon metabolism	3	117	1.66	0.0120	PDHB,GCSH,SHMT2
KEGG	hsa00630	Glyoxylate and dicarboxylate metabolism	2	30	2023-07-02	0.0237	GCSH,SHMT2
KEGG	hsa00260	Glycine, serine and threonine metabolism	2	38	1.97	0.0248	GCSH,SHMT2
KEGG	hsa00620	Pyruvate metabolism	2	38	1.97	0.0248	LDHD,PDHB
Reactome
Reactome	HSA-389661	Glyoxylate metabolism and glycine degradation	3	31	2.24	0.0017	PDHB,GCSH,PDHA1
Reactome	HSA-1428517	The citric acid (TCA) cycle and respiratory electron transport	4	176	1.61	0.0023	PDHB,ETFB,PDHA1,NDUFAF6
Reactome	HSA-1430728	Metabolism	8	2089	0.83	0.0023	PDHB,GCSH,SHMT2,ETFB,PDHA1,NDUFAF6,SLC25A19,HADH
Reactome	HSA-204174	Regulation of pyruvate dehydrogenase (PDH) complex	2	16	2.35	0.0237	PDHB,PDHA1

## Sheet: Enrichment subnetwork5 Female s
#category	term ID	term description	observed gene count	background gene count	strength	false discovery rate	matching proteins in your network (labels)
GO Molecular Function
GO Function	GO:0070567	Cytidylyltransferase activity	3	9	2.81	6.82e-05	NANS,PCYT1A,PCYT2
KEGG
KEGG	hsa00440	Phosphonate and phosphinate metabolism	2	6	2.81	0.0022	PCYT1A,PCYT2
KEGG	hsa00520	Amino sugar and nucleotide sugar metabolism	2	46	1.93	0.0440	NANS,GALE
KEGG	hsa01100	Metabolic pathways	5	1447	0.83	0.0459	NANS,PCYT1A,SMPD4,PCYT2,GALE
