# Supplementary material for: Sex difference contributes to phenotypic diversity in individuals with neurodevelopmental disorders
Source: Front Pediatr. 2023 Aug 7;11:1172154. doi: 10.3389/fped.2023.1172154 (PMC10441218; doi:10.3389/fped.2023.1172154)
Supplement: Supplementary file 9 [file Table9.xlsx]

## Sheet: Feuil1
	Coefficients	95% Confidence Intervals	P-values
Amygdala	-0.074	[-0.071;-0.078]	<=2.2e-16
Anterior cingulate cortex	-0.021	[-0.024;-0.018]	<=2.2e-16
Caudate	0.045	[0.041;0.050]	<=2.2e-16
Cerebellar Hemisphere	0.064	[0.061;0.067]	<=2.2e-16
Cerebellum	0.019	[0.016;0.022]	<=2.2e-16
Cortex	0.020	[0.016;0.023]	<=2.2e-16
Frontal Cortex	0.022	[0.018;0.026]	<=2.2e-16
Hippocampus	0.032	[0.027;0.037]	<=2.2e-16
Hypothalamus	0.045	[0.040;0.049]	<=2.2e-16
Nucleus accumbens	-0.005	[-0.01;-0.001]	0.003
Putamen	0.021	[0.016;0.026]	<=2.2e-16
Spinal Cord	0.038	[0.035;0.045]	<=2.2e-16
Substantia Nigra	0.021	[0.016;0.025]	<=2.2e-16
