# Supplementary material for: Sex difference contributes to phenotypic diversity in individuals with neurodevelopmental disorders
Source: Front Pediatr. 2023 Aug 7;11:1172154. doi: 10.3389/fped.2023.1172154 (PMC10441218; doi:10.3389/fped.2023.1172154)
Supplement: Supplementary file 10 [file Table10.xlsx]

## Sheet: Feuil1
	Coefficients	95% Confidence Intervals	P-values
Amygdaloid Complex	Sex: 0.01	[-0.01;0.05]	0.22
	Developmental Stage: 0.11	[0.08;0.15]	<=2.2e-16
	Developmental Stage x Sex: -0.04	[-0.08;0]	0.08
Anterior (rostral) Cingulate (medial prefrontal) Cortex	Sex: -0.05	[-0.08;-0.02]	0.007
	Developmental Stage: 0.04	[0.01;0.07]	0.008
	Developmental Stage x Sex: 0.05	[0.01; 0.10]	0.01
Cerebellar Cortex	Sex: 0.02	[0;0.05]	0.07
	Developmental Stage: 0.09	[0.06;0.12]	<=2.2e-16
	Developmental Stage x Sex: 0.05	[0.01;0.09]	0.01
Dorsolateral Prefrontal Cortex	Sex: -0.08	[-0.11;-0.04]	2.07e-06
	Developmental Stage: -0.02	[-0.05;0.01]	0.23
	Developmental Stage x Sex: 0.11	[0.06;0.15]	3.52e-06
Hippocampus (hippocampal formation)	Sex: 0.01	[-0.01;0.04]	0.36
	Developmental Stage: 0.13	[0.10;0.17]	<=2.2e-16
	Developmental Stage x Sex: -0.02	[-0.06;0.02]	0.31
Inferolateral Temporal Cortex (area TEv, area 20)	Sex: 0.02	[0;0.05]	0.12
	Developmental Stage: 0.02	[0;0.05]	0.12
	Developmental Stage x Sex: 0.02	[-0.02;0.06]	0.34
Mediodorsal Nucleus of Thalamus	Sex: 0.04	[0.02;0.07]	0.0003
	Developmental Stage: 0.02	[0;0.04]	0.12
	Developmental Stage x Sex: -0.02	[-0.05;0.01]	0.27
Orbital Frontal Cortex	Sex: 0	[-0.04;0.02]	0.64
	Developmental Stage: 0	[-0.03;0.03]	0.96
	Developmental Stage x Sex: 0.03	[-0.01;0.08]	0.14
Posterior (caudal) Superior Temporal Cortex (area 22c)	Sex: -0.01	[-0.04;0.01]	0.35
	Developmental Stage: 0	[-0.04;0.02]	0.55
	Developmental Stage x Sex: 0.08	[0.04;0.13]	0.0001
Posteroventral (inferior) Parietal Cortex	Sex: 0.01	[-0.01;0.05]	0.27
	Developmental Stage: -0.01	[-0.05;0.01]	0.31
	Developmental Stage x Sex: 0.02	[-0.01;0.07]	0.23
Primary Auditory Cortex (core)	Sex: 0	[-0.02;0.04]	0.61
	Developmental Stage: 0	[-0.03;0.03]	0.97
	Developmental Stage x Sex: 0	[-0.03;0.05]	0.74
Primary Motor Cortex (area M1, area 4)	Sex: 0	[-0.04;0.02]	0.68
	Developmental Stage: 0.01	[-0.02;0.04]	0.56
	Developmental Stage x Sex: 0.02	[-0.02;0.07]	0.36
Primary Somatosensory Cortex (area S1, areas 3,1,2)	Sex: -0.01	[-0.05;0.01]	0.37
	Developmental Stage: 0	[-0.04;0.02]	0.69
	Developmental Stage x Sex: 0.04	[0;0.10]	0.05
Primary Visual Cortex (striate cortex, area V1/17)	Sex: -0.01	[-0.04;0.02]	0.49
	Developmental Stage: 0.04	[0.01;0.08]	0.005
	Developmental Stage x Sex: 0.02	[-0.01;0.07]	0.22
Striatum	Sex: 0.02	[-0.01;0.05]	0.19
	Developmental Stage: 0.05	[0.02;0.08]	0.003
	Developmental Stage x Sex: 0	[-0.03;0.05]	0.72
Ventrolateral Prefrontal Cortex	Sex: -0.01	[-0.04;0.01]	0.36
	Developmental Stage: 0	[-0.04;0.02]	0.59
	Developmental Stage x Sex: 0.05	[0.01; 0.10]	0.01
