# Supplementary material for: Sex difference contributes to phenotypic diversity in individuals with neurodevelopmental disorders
Source: Front Pediatr. 2023 Aug 7;11:1172154. doi: 10.3389/fped.2023.1172154 (PMC10441218; doi:10.3389/fped.2023.1172154)
Supplement: Supplementary file 11 [file Table11.xlsx]

## Sheet: MCL cluster Male specific ASD g
#clustering method	cluster number	cluster color	gene count	protein name	protein description
MCL	1	Red	27	APC	Adenomatous polyposis coli protein; Tumor suppressor. Promotes rapid degradation of CTNNB1 and participates in Wnt signaling as a negative regulator. APC activity is correlated with its phosphorylation state. Activates the GEF activity of SPATA13 and ARHGEF4. Plays a role in hepatocyte growth factor (HGF)-induced cell migration. Required for MMP9 up-regulation via the JNK signaling pathway in col…
MCL	1	Red	27	CACNA1C	Voltage-dependent L-type calcium channel subunit alpha-1C; Voltage-sensitive calcium channels (VSCC) mediate the entry of calcium ions into excitable cells and are also involved in a variety of calcium-dependent processes, including muscle contraction, hormone or neurotransmitter release, gene expression, cell motility, cell division and cell death. The isoform alpha-1C gives rise to L-type calci…
MCL	1	Red	27	CC2D1A	Coiled-coil and C2 domain-containing protein 1A; Transcription factor that binds specifically to the DRE (dual repressor element) and represses HTR1A gene transcription in neuronal cells. The combination of calcium and ATP specifically inactivates the binding with FRE. May play a role in the altered regulation of HTR1A associated with anxiety and major depression. Mediates HDAC-independent repres…
MCL	1	Red	27	DEPDC5	Dep domain containing 5, gator1 subcomplex subunit; GATOR complex protein DEPDC5; As a component of the GATOR1 complex functions as an inhibitor of the amino acid-sensing branch of the TORC1 pathway. The GATOR1 complex strongly increases GTP hydrolysis by RRAGA and RRAGB within RRAGC-containing heterodimers, thereby deactivating RRAGs, releasing mTORC1 from lysosomal surface and inhibiting mTORC1…
MCL	1	Red	27	DLG4	Disks large homolog 4; Interacts with the cytoplasmic tail of NMDA receptor subunits and shaker-type potassium channels. Required for synaptic plasticity associated with NMDA receptor signaling. Overexpression or depletion of DLG4 changes the ratio of excitatory to inhibitory synapses in hippocampal neurons. May reduce the amplitude of ASIC3 acid-evoked currents by retaining the channel intracell…
MCL	1	Red	27	FGF13	Fibroblast growth factor 13; Microtubule-binding protein which directly binds tubulin and is involved in both polymerization and stabilization of microtubules. Through its action on microtubules, may participate to the refinement of axons by negatively regulating axonal and leading processes branching. Plays a crucial role in neuron polarization and migration in the cerebral cortex and the hippoc…
MCL	1	Red	27	FGFR1	Fibroblast growth factor receptor 1; Tyrosine-protein kinase that acts as cell-surface receptor for fibroblast growth factors and plays an essential role in the regulation of embryonic development, cell proliferation, differentiation and migration. Required for normal mesoderm patterning and correct axial organization during embryonic development, normal skeletogenesis and normal development of t…
MCL	1	Red	27	GFAP	Glial fibrillary acidic protein; GFAP, a class-III intermediate filament, is a cell- specific marker that, during the development of the central nervous system, distinguishes astrocytes from other glial cells
MCL	1	Red	27	HEPACAM	Hepatocyte cell adhesion molecule; Involved in regulating cell motility and cell-matrix interactions. May inhibit cell growth through suppression of cell proliferation; Ig-like cell adhesion molecule family
MCL	1	Red	27	IQSEC2	IQ motif and SEC7 domain-containing protein 2; Is a guanine nucleotide exchange factor for the ARF GTP- binding proteins; X-linked mental retardation
MCL	1	Red	27	KCNJ10	ATP-sensitive inward rectifier potassium channel 10; May be responsible for potassium buffering action of glial cells in the brain. Inward rectifier potassium channels are characterized by a greater tendency to allow potassium to flow into the cell rather than out of it. Their voltage dependence is regulated by the concentration of extracellular potassium; as external potassium is raised, the vol…
MCL	1	Red	27	KCNT1	Potassium channel subfamily T member 1; Outwardly rectifying potassium channel subunit that may coassemble with other Slo-type channel subunits. Activated by high intracellular sodium or chloride levels. Activated upon stimulation of G-protein coupled receptors, such as CHRM1 and GRIA1. May be regulated by calcium in the absence of sodium ions (in vitro) (By similarity); Belongs to the potassium …
MCL	1	Red	27	LEMD3	Inner nuclear membrane protein Man1; Can function as a specific repressor of TGF-beta, activin, and BMP signaling through its interaction with the R-SMAD proteins. Antagonizes TGF-beta-induced cell proliferation arrest; LEM domain containing
MCL	1	Red	27	MINK1	Misshapen-like kinase 1; Serine/threonine kinase which acts as a negative regulator of Ras-related Rap2-mediated signal transduction to control neuronal structure and AMPA receptor trafficking. Required for normal synaptic density, dendrite complexity, as well as surface AMPA receptor expression in hippocampal neurons. Can activate the JNK and MAPK14/p38 pathways and mediates stimulation of the s…
MCL	1	Red	27	PARK2	E3 ubiquitin-protein ligase parkin; Functions within a multiprotein E3 ubiquitin ligase complex, catalyzing the covalent attachment of ubiquitin moieties onto substrate proteins, such as BCL2, SYT11, CCNE1, GPR37, RHOT1/MIRO1, MFN1, MFN2, STUB1, SNCAIP, SEPT5, TOMM20, USP30, ZNF746 and AIMP2. Mediates monoubiquitination as well as 'Lys-6', 'Lys-11', 'Lys-48'-linked and 'Lys-63'-linked polyubiquit…
MCL	1	Red	27	PNKP	Bifunctional polynucleotide phosphatase/kinase; Plays a key role in the repair of DNA damage, functioning as part of both the non-homologous end-joining (NHEJ) and base excision repair (BER) pathways. Through its two catalytic activities, PNK ensures that DNA termini are compatible with extension and ligation by either removing 3'-phosphates from, or by phosphorylating 5'-hydroxyl groups on, the …
MCL	1	Red	27	PPP2R5D	Serine/threonine-protein phosphatase 2A 56 kDa regulatory subunit delta isoform; The B regulatory subunit might modulate substrate selectivity and catalytic activity, and also might direct the localization of the catalytic enzyme to a particular subcellular compartment; Belongs to the phosphatase 2A regulatory subunit B56 family
MCL	1	Red	27	PRICKLE1	Prickle-like protein 1; Involved in the planar cell polarity pathway that controls convergent extension during gastrulation and neural tube closure. Convergent extension is a complex morphogenetic process during which cells elongate, move mediolaterally, and intercalate between neighboring cells, leading to convergence toward the mediolateral axis and extension along the anteroposterior axis. Nec…
MCL	1	Red	27	PTEN	Phosphatase and tensin homolog; Tumor suppressor. Acts as a dual-specificity protein phosphatase, dephosphorylating tyrosine-, serine- and threonine- phosphorylated proteins. Also acts as a lipid phosphatase, removing the phosphate in the D3 position of the inositol ring from phosphatidylinositol 3,4,5-trisphosphate, phosphatidylinositol 3,4-diphosphate, phosphatidylinositol 3- phosphate and inos…
MCL	1	Red	27	RBFOX1	RNA binding protein fox-1 homolog 1; RNA-binding protein that regulates alternative splicing events by binding to 5'-UGCAUGU-3' elements. Regulates alternative splicing of tissue-specific exons and of differentially spliced exons during erythropoiesis
MCL	1	Red	27	SCN1A	Sodium channel protein type 1 subunit alpha; Mediates the voltage-dependent sodium ion permeability of excitable membranes. Assuming opened or closed conformations in response to the voltage difference across the membrane, the protein forms a sodium-selective channel through which Na(+) ions may pass in accordance with their electrochemical gradient. Plays a key role in brain, probably by regulat…
MCL	1	Red	27	SCN2A	Sodium channel protein type 2 subunit alpha; Mediates the voltage-dependent sodium ion permeability of excitable membranes. Assuming opened or closed conformations in response to the voltage difference across the membrane, the protein forms a sodium-selective channel through which Na(+) ions may pass in accordance with their electrochemical gradient; Belongs to the sodium channel (TC 1.A.1.10) fa…
MCL	1	Red	27	SMAD4	Mothers against decapentaplegic homolog 4; In muscle physiology, plays a central role in the balance between atrophy and hypertrophy. When recruited by MSTN, promotes atrophy response via phosphorylated SMAD2/4. MSTN decrease causes SMAD4 release and subsequent recruitment by the BMP pathway to promote hypertrophy via phosphorylated SMAD1/5/8. Acts synergistically with SMAD1 and YY1 in bone morph…
MCL	1	Red	27	STXBP1	Syntaxin-binding protein 1; May participate in the regulation of synaptic vesicle docking and fusion, possibly through interaction with GTP-binding proteins. Essential for neurotransmission and binds syntaxin, a component of the synaptic vesicle fusion machinery probably in a 1:1 ratio. Can interact with syntaxins 1, 2, and 3 but not syntaxin 4. May play a role in determining the specificity of i…
MCL	1	Red	27	SZT2	KICSTOR complex protein SZT2; As part of the KICSTOR complex functions in the amino acid-sensing branch of the TORC1 signaling pathway. Recruits, in an amino acid-independent manner, the GATOR1 complex to the lysosomal membranes and allows its interaction with GATOR2 and the RAG GTPases. Functions upstream of the RAG GTPases and is required to negatively regulate mTORC1 signaling in absence of am…
MCL	1	Red	27	TEK	Angiopoietin-1 receptor; Tyrosine-protein kinase that acts as cell-surface receptor for ANGPT1, ANGPT2 and ANGPT4 and regulates angiogenesis, endothelial cell survival, proliferation, migration, adhesion and cell spreading, reorganization of the actin cytoskeleton, but also maintenance of vascular quiescence. Has anti-inflammatory effects by preventing the leakage of proinflammatory plasma protei…
MCL	1	Red	27	TERT	Telomerase reverse transcriptase; Telomerase is a ribonucleoprotein enzyme essential for the replication of chromosome termini in most eukaryotes. Active in progenitor and cancer cells. Inactive, or very low activity, in normal somatic cells. Catalytic component of the teleromerase holoenzyme complex whose main activity is the elongation of telomeres by acting as a reverse transcriptase that adds…
MCL	2	Green	3	ANKRD11	Ankyrin repeat domain-containing protein 11; Chromatin regulator which modulates histone acetylation and gene expression in neural precursor cells (By similarity). May recruit histone deacetylases (HDACs) to the p160 coactivators/nuclear receptor complex to inhibit ligand-dependent transactivation. Has a role in proliferation and development of cortical neural precursors. May also regulate bone h…
MCL	2	Green	3	ASXL3	Additional sex combs like 3, transcriptional regulator; Putative Polycomb group protein ASXL3; Putative Polycomb group (PcG) protein. PcG proteins act by forming multiprotein complexes, which are required to maintain the transcriptionally repressive state of homeotic genes throughout development. PcG proteins are not required to initiate repression, but to maintain it during later stages of devel…
MCL	2	Green	3	MED13L	Mediator of RNA polymerase II transcription subunit 13-like; Component of the Mediator complex, a coactivator involved in the regulated transcription of nearly all RNA polymerase II-dependent genes. Mediator functions as a bridge to convey information from gene-specific regulatory proteins to the basal RNA polymerase II transcription machinery. Mediator is recruited to promoters by direct interac…

## Sheet: Enrichment subnetwork1 Male spe
#category	term ID	term description	observed gene count	background gene count	strength	false discovery rate	matching proteins in your network (labels)
GO Biological Process
GO Process	GO:0007399	Nervous system development	15	2371	0.66	0.00022	RBFOX1,TERT,FGF13,SMAD4,PRICKLE1,MINK1,PARK2,KCNJ10,PTEN,STXBP1,SCN2A,DLG4,FGFR1,PPP2R5D,SZT2
GO Process	GO:0010646	Regulation of cell communication	18	3514	0.57	0.00022	APC,CACNA1C,LEMD3,TERT,CC2D1A,SMAD4,PRICKLE1,MINK1,PARK2,KCNJ10,PTEN,STXBP1,TEK,IQSEC2,DLG4,DEPDC5,FGFR1,SZT2
GO Process	GO:0023051	Regulation of signaling	18	3553	0.56	0.00022	APC,CACNA1C,LEMD3,TERT,CC2D1A,SMAD4,PRICKLE1,MINK1,PARK2,KCNJ10,PTEN,STXBP1,TEK,IQSEC2,DLG4,DEPDC5,FGFR1,SZT2
GO Process	GO:0032879	Regulation of localization	16	2740	0.63	0.00022	APC,CACNA1C,SCN1A,TERT,FGF13,SMAD4,MINK1,PARK2,KCNJ10,PTEN,STXBP1,SCN2A,TEK,IQSEC2,DLG4,FGFR1
GO Process	GO:0043269	Regulation of ion transport	10	696	2023-02-01	0.00022	CACNA1C,SCN1A,MINK1,PARK2,KCNJ10,PTEN,STXBP1,SCN2A,DLG4,FGFR1
GO Process	GO:0042391	Regulation of membrane potential	8	440	2023-12-01	0.00023	CACNA1C,SCN1A,FGF13,PARK2,KCNJ10,PTEN,SCN2A,DLG4
GO Process	GO:0007267	Cell-cell signaling	11	1145	0.84	0.00029	APC,CACNA1C,FGF13,PRICKLE1,MINK1,PARK2,PTEN,STXBP1,TEK,DLG4,FGFR1
GO Process	GO:0034762	Regulation of transmembrane transport	8	560	2023-02-01	0.0010	CACNA1C,SCN1A,TERT,MINK1,KCNJ10,PTEN,SCN2A,DLG4
GO Process	GO:0050790	Regulation of catalytic activity	14	2386	0.63	0.0010	APC,CACNA1C,TERT,FGF13,PNKP,MINK1,PARK2,PTEN,TEK,DLG4,DEPDC5,FGFR1,PPP2R5D,SZT2
GO Process	GO:0051049	Regulation of transport	12	1776	0.69	0.0020	CACNA1C,SCN1A,TERT,SMAD4,MINK1,PARK2,KCNJ10,PTEN,STXBP1,SCN2A,DLG4,FGFR1
GO Process	GO:0043085	Positive regulation of catalytic activity	11	1489	0.73	0.0025	CACNA1C,TERT,FGF13,PNKP,MINK1,PTEN,TEK,DLG4,DEPDC5,FGFR1,PPP2R5D
GO Process	GO:0044093	Positive regulation of molecular function	12	1842	0.67	0.0025	CACNA1C,TERT,FGF13,PNKP,MINK1,PARK2,PTEN,TEK,DLG4,DEPDC5,FGFR1,PPP2R5D
GO Process	GO:0009966	Regulation of signal transduction	15	3107	0.54	0.0026	APC,LEMD3,TERT,CC2D1A,SMAD4,PRICKLE1,MINK1,PARK2,PTEN,TEK,IQSEC2,DLG4,DEPDC5,FGFR1,SZT2
GO Process	GO:0031399	Regulation of protein modification process	12	1870	0.67	0.0026	APC,FGF13,PNKP,SMAD4,PRICKLE1,MINK1,PARK2,PTEN,TEK,DLG4,FGFR1,PPP2R5D
GO Process	GO:0031401	Positive regulation of protein modification process	10	1252	0.76	0.0026	FGF13,SMAD4,PRICKLE1,MINK1,PARK2,PTEN,TEK,DLG4,FGFR1,PPP2R5D
GO Process	GO:0034765	Regulation of ion transmembrane transport	7	477	2023-03-01	0.0026	CACNA1C,SCN1A,MINK1,KCNJ10,PTEN,SCN2A,DLG4
GO Process	GO:0048583	Regulation of response to stimulus	17	4114	0.48	0.0026	APC,LEMD3,TERT,CC2D1A,PNKP,SMAD4,PRICKLE1,MINK1,PARK2,PTEN,STXBP1,TEK,IQSEC2,DLG4,DEPDC5,FGFR1,SZT2
GO Process	GO:0050794	Regulation of cellular process	26	10932	0.24	0.0026	APC,CACNA1C,HEPACAM,SCN1A,LEMD3,RBFOX1,TERT,CC2D1A,FGF13,PNKP,SMAD4,PRICKLE1,MINK1,PARK2,KCNJ10,PTEN,STXBP1,SCN2A,TEK,IQSEC2,DLG4,DEPDC5,FGFR1,PPP2R5D,SZT2,GFAP
GO Process	GO:0022008	Neurogenesis	11	1657	0.68	0.0039	TERT,FGF13,SMAD4,MINK1,PARK2,KCNJ10,PTEN,STXBP1,DLG4,FGFR1,SZT2
GO Process	GO:0048523	Negative regulation of cellular process	18	4874	0.43	0.0039	APC,HEPACAM,LEMD3,TERT,CC2D1A,FGF13,PNKP,SMAD4,PRICKLE1,PARK2,PTEN,STXBP1,TEK,DLG4,DEPDC5,FGFR1,PPP2R5D,SZT2
GO Process	GO:0007626	Locomotory behavior	5	194	1.27	0.0040	SCN1A,PARK2,KCNJ10,PTEN,DLG4
GO Process	GO:0051338	Regulation of transferase activity	9	1036	0.8	0.0040	APC,FGF13,PNKP,MINK1,PARK2,PTEN,TEK,DLG4,FGFR1
GO Process	GO:0000904	Cell morphogenesis involved in differentiation	7	566	0.95	0.0046	SMAD4,MINK1,PTEN,STXBP1,TEK,DLG4,SZT2
GO Process	GO:0007275	Multicellular organism development	18	5023	0.41	0.0046	APC,CACNA1C,RBFOX1,TERT,FGF13,SMAD4,PRICKLE1,MINK1,PARK2,KCNJ10,PTEN,STXBP1,SCN2A,TEK,DLG4,FGFR1,PPP2R5D,SZT2
GO Process	GO:0007610	Behavior	7	572	0.95	0.0046	SCN1A,FGF13,PARK2,KCNJ10,PTEN,SCN2A,DLG4
GO Process	GO:0010648	Negative regulation of cell communication	10	1382	0.72	0.0046	APC,LEMD3,TERT,SMAD4,PRICKLE1,PARK2,PTEN,STXBP1,DEPDC5,SZT2
GO Process	GO:0022603	Regulation of anatomical structure morphogenesis	9	1095	0.77	0.0046	TERT,FGF13,SMAD4,PRICKLE1,PARK2,PTEN,TEK,DLG4,FGFR1
GO Process	GO:0023057	Negative regulation of signaling	10	1385	0.72	0.0046	APC,LEMD3,TERT,SMAD4,PRICKLE1,PARK2,PTEN,STXBP1,DEPDC5,SZT2
GO Process	GO:0048731	System development	17	4426	0.44	0.0046	CACNA1C,RBFOX1,TERT,FGF13,SMAD4,PRICKLE1,MINK1,PARK2,KCNJ10,PTEN,STXBP1,SCN2A,TEK,DLG4,FGFR1,PPP2R5D,SZT2
GO Process	GO:0051247	Positive regulation of protein metabolic process	11	1715	0.67	0.0046	APC,FGF13,SMAD4,PRICKLE1,MINK1,PARK2,PTEN,TEK,DLG4,FGFR1,PPP2R5D
GO Process	GO:0086010	Membrane depolarization during action potential	3	30	1.86	0.0050	CACNA1C,SCN1A,SCN2A
GO Process	GO:0001932	Regulation of protein phosphorylation	10	1459	0.7	0.0053	APC,FGF13,SMAD4,MINK1,PARK2,PTEN,TEK,DLG4,FGFR1,PPP2R5D
GO Process	GO:0065008	Regulation of biological quality	16	4042	0.46	0.0053	APC,CACNA1C,SCN1A,TERT,FGF13,PNKP,SMAD4,PARK2,KCNJ10,PTEN,STXBP1,SCN2A,TEK,IQSEC2,DLG4,FGFR1
GO Process	GO:1902531	Regulation of intracellular signal transduction	11	1807	0.64	0.0053	LEMD3,CC2D1A,SMAD4,MINK1,PARK2,PTEN,TEK,IQSEC2,DEPDC5,FGFR1,SZT2
GO Process	GO:0050905	Neuromuscular process	4	109	1.42	0.0059	SCN1A,PARK2,PTEN,DLG4
GO Process	GO:0043549	Regulation of kinase activity	8	918	0.8	0.0083	APC,FGF13,MINK1,PARK2,PTEN,TEK,DLG4,FGFR1
GO Process	GO:0048699	Generation of neurons	10	1551	0.67	0.0083	TERT,FGF13,SMAD4,MINK1,PARK2,PTEN,STXBP1,DLG4,FGFR1,SZT2
GO Process	GO:0007611	Learning or memory	5	259	1.15	0.0087	FGF13,PARK2,PTEN,SCN2A,DLG4
GO Process	GO:0048667	Cell morphogenesis involved in neuron differentiation	6	445	0.99	0.0087	SMAD4,MINK1,PTEN,STXBP1,DLG4,SZT2
GO Process	GO:0050804	Modulation of chemical synaptic transmission	6	446	0.99	0.0087	PARK2,KCNJ10,PTEN,STXBP1,IQSEC2,DLG4
GO Process	GO:0009968	Negative regulation of signal transduction	9	1271	0.71	0.0094	APC,LEMD3,TERT,SMAD4,PRICKLE1,PARK2,PTEN,DEPDC5,SZT2
GO Process	GO:0051246	Regulation of protein metabolic process	13	2828	0.52	0.0094	APC,FGF13,PNKP,SMAD4,PRICKLE1,MINK1,PARK2,PTEN,TEK,DLG4,FGFR1,PPP2R5D,GFAP
GO Process	GO:0065009	Regulation of molecular function	17	4913	0.4	0.0098	APC,CACNA1C,TERT,CC2D1A,FGF13,PNKP,SMAD4,MINK1,PARK2,PTEN,TEK,IQSEC2,DLG4,DEPDC5,FGFR1,PPP2R5D,SZT2
GO Process	GO:0030534	Adult behavior	4	136	1.33	0.0099	SCN1A,PARK2,KCNJ10,PTEN
GO Process	GO:0048585	Negative regulation of response to stimulus	10	1636	0.65	0.0099	APC,LEMD3,TERT,SMAD4,PRICKLE1,PARK2,PTEN,TEK,DEPDC5,SZT2
GO Process	GO:0051129	Negative regulation of cellular component organization	7	713	0.85	0.0099	APC,FGF13,SMAD4,PARK2,PTEN,STXBP1,DLG4
GO Process	GO:0051347	Positive regulation of transferase activity	7	705	0.86	0.0099	FGF13,PNKP,MINK1,PTEN,TEK,DLG4,FGFR1
GO Process	GO:0051179	Localization	18	5591	0.37	0.0108	APC,CACNA1C,HEPACAM,SCN1A,RBFOX1,TERT,FGF13,PRICKLE1,PARK2,KCNJ10,KCNT1,PTEN,STXBP1,SCN2A,TEK,DLG4,FGFR1,SZT2
GO Process	GO:0051270	Regulation of cellular component movement	8	1009	0.76	0.0108	APC,CACNA1C,TERT,FGF13,MINK1,PTEN,TEK,FGFR1
GO Process	GO:1902904	Negative regulation of supramolecular fiber organization	4	143	1.31	0.0108	APC,FGF13,SMAD4,PARK2
GO Process	GO:0048812	Neuron projection morphogenesis	6	495	0.94	0.0111	SMAD4,MINK1,PTEN,STXBP1,DLG4,SZT2
GO Process	GO:0035556	Intracellular signal transduction	10	1712	0.63	0.0117	CACNA1C,FGF13,SMAD4,MINK1,PTEN,SCN2A,TEK,DLG4,DEPDC5,FGFR1
GO Process	GO:0051494	Negative regulation of cytoskeleton organization	4	152	1.28	0.0118	APC,FGF13,SMAD4,PARK2
GO Process	GO:0048813	Dendrite morphogenesis	3	56	1.59	0.0138	MINK1,PTEN,DLG4
GO Process	GO:0010647	Positive regulation of cell communication	10	1823	0.6	0.0172	TERT,CC2D1A,SMAD4,MINK1,PARK2,PTEN,STXBP1,TEK,DLG4,FGFR1
GO Process	GO:0001666	Response to hypoxia	5	342	2023-03-01	0.0176	TERT,SMAD4,PTEN,SCN2A,TEK
GO Process	GO:0023056	Positive regulation of signaling	10	1831	0.6	0.0176	TERT,CC2D1A,SMAD4,MINK1,PARK2,PTEN,STXBP1,TEK,DLG4,FGFR1
GO Process	GO:0050805	Negative regulation of synaptic transmission	3	63	1.54	0.0176	PARK2,PTEN,STXBP1
GO Process	GO:0048666	Neuron development	7	827	0.79	0.0178	SMAD4,MINK1,PTEN,STXBP1,DLG4,FGFR1,SZT2
GO Process	GO:0007154	Cell communication	17	5320	0.36	0.0183	APC,CACNA1C,SCN1A,FGF13,SMAD4,PRICKLE1,MINK1,PARK2,PTEN,STXBP1,SCN2A,TEK,DLG4,DEPDC5,FGFR1,PPP2R5D,SZT2
GO Process	GO:0048584	Positive regulation of response to stimulus	11	2257	0.55	0.0183	TERT,CC2D1A,PNKP,SMAD4,MINK1,PARK2,PTEN,STXBP1,TEK,DLG4,FGFR1
GO Process	GO:0045937	Positive regulation of phosphate metabolic process	8	1164	0.7	0.0205	FGF13,SMAD4,MINK1,PTEN,TEK,DLG4,FGFR1,PPP2R5D
GO Process	GO:0044057	Regulation of system process	6	592	0.87	0.0211	CACNA1C,FGF13,SMAD4,PTEN,DLG4,FGFR1
GO Process	GO:0000165	MAPK cascade	5	370	0.99	0.0216	FGF13,MINK1,TEK,DLG4,FGFR1
GO Process	GO:0016188	Synaptic vesicle maturation	2	11	2023-12-02	0.0216	STXBP1,DLG4
GO Process	GO:0048167	Regulation of synaptic plasticity	4	191	1.18	0.0216	KCNJ10,PTEN,STXBP1,DLG4
GO Process	GO:0051173	Positive regulation of nitrogen compound metabolic process	13	3239	0.46	0.0216	APC,TERT,FGF13,PNKP,SMAD4,PRICKLE1,MINK1,PARK2,PTEN,TEK,DLG4,FGFR1,PPP2R5D
GO Process	GO:0031400	Negative regulation of protein modification process	6	602	0.86	0.0218	APC,PNKP,SMAD4,PARK2,PTEN,PPP2R5D
GO Process	GO:0006812	Cation transport	7	881	0.76	0.0224	CACNA1C,SCN1A,FGF13,PARK2,KCNJ10,KCNT1,SCN2A
GO Process	GO:0003008	System process	10	1942	0.57	0.0231	CACNA1C,SCN1A,FGF13,PARK2,KCNJ10,PTEN,SCN2A,TEK,DLG4,FGFR1
GO Process	GO:0008344	Adult locomotory behavior	3	75	1.46	0.0232	SCN1A,PARK2,KCNJ10
GO Process	GO:0032970	Regulation of actin filament-based process	5	390	0.97	0.0251	CACNA1C,FGF13,SMAD4,PARK2,TEK
GO Process	GO:0051128	Regulation of cellular component organization	11	2402	0.52	0.0260	APC,FGF13,PNKP,SMAD4,PARK2,PTEN,STXBP1,TEK,DLG4,FGFR1,GFAP
GO Process	GO:0055024	Regulation of cardiac muscle tissue development	3	81	1.43	0.0276	SMAD4,PTEN,FGFR1
GO Process	GO:0031323	Regulation of cellular metabolic process	18	6239	0.32	0.0292	APC,RBFOX1,TERT,CC2D1A,FGF13,PNKP,SMAD4,PRICKLE1,MINK1,PARK2,PTEN,TEK,DLG4,DEPDC5,FGFR1,PPP2R5D,SZT2,GFAP
GO Process	GO:0048468	Cell development	9	1629	0.6	0.0299	SMAD4,MINK1,KCNJ10,PTEN,STXBP1,TEK,DLG4,FGFR1,SZT2
GO Process	GO:0001933	Negative regulation of protein phosphorylation	5	411	0.95	0.0300	APC,SMAD4,PARK2,PTEN,PPP2R5D
GO Process	GO:0032501	Multicellular organismal process	19	6933	0.3	0.0303	APC,CACNA1C,SCN1A,RBFOX1,TERT,FGF13,SMAD4,PRICKLE1,MINK1,PARK2,KCNJ10,PTEN,STXBP1,SCN2A,TEK,DLG4,FGFR1,PPP2R5D,SZT2
GO Process	GO:0042176	Regulation of protein catabolic process	5	415	0.94	0.0308	APC,PRICKLE1,PARK2,PTEN,GFAP
GO Process	GO:0055057	Neuroblast division	2	15	1.99	0.0309	FGF13,FGFR1
GO Process	GO:0007268	Chemical synaptic transmission	5	418	0.94	0.0312	MINK1,PARK2,PTEN,STXBP1,DLG4
GO Process	GO:0009967	Positive regulation of signal transduction	9	1654	0.6	0.0312	TERT,CC2D1A,SMAD4,MINK1,PARK2,PTEN,TEK,DLG4,FGFR1
GO Process	GO:0030001	Metal ion transport	6	666	0.81	0.0312	CACNA1C,SCN1A,FGF13,KCNJ10,KCNT1,SCN2A
GO Process	GO:0060284	Regulation of cell development	7	956	0.72	0.0312	TERT,FGF13,SMAD4,PARK2,PTEN,DLG4,FGFR1
GO Process	GO:0040008	Regulation of growth	6	676	0.81	0.0328	HEPACAM,FGF13,SMAD4,PARK2,PTEN,FGFR1
GO Process	GO:0044087	Regulation of cellular component biogenesis	7	971	0.72	0.0328	APC,SMAD4,PARK2,PTEN,STXBP1,TEK,GFAP
GO Process	GO:0051093	Negative regulation of developmental process	7	983	0.71	0.0347	TERT,FGF13,SMAD4,PRICKLE1,PARK2,PTEN,TEK
GO Process	GO:0060292	Long-term synaptic depression	2	17	1.93	0.0347	PTEN,STXBP1
GO Process	GO:0060997	Dendritic spine morphogenesis	2	17	1.93	0.0347	PTEN,DLG4
GO Process	GO:0120035	Regulation of plasma membrane bounded cell projection organization	6	687	0.8	0.0347	APC,FGF13,PARK2,PTEN,DLG4,FGFR1
GO Process	GO:1904262	Negative regulation of torc1 signaling	2	17	1.93	0.0347	DEPDC5,SZT2
GO Process	GO:0015672	Monovalent inorganic cation transport	5	441	0.91	0.0350	SCN1A,FGF13,KCNJ10,KCNT1,SCN2A
GO Process	GO:0021700	Developmental maturation	4	238	2023-09-01	0.0350	PTEN,STXBP1,DLG4,FGFR1
GO Process	GO:0045732	Positive regulation of protein catabolic process	4	240	2023-08-01	0.0352	APC,PRICKLE1,PARK2,PTEN
GO Process	GO:0006811	Ion transport	8	1344	0.63	0.0363	CACNA1C,SCN1A,FGF13,PARK2,KCNJ10,KCNT1,STXBP1,SCN2A
GO Process	GO:0033554	Cellular response to stress	9	1725	0.58	0.0364	APC,TERT,PNKP,MINK1,PARK2,PTEN,SCN2A,DEPDC5,SZT2
GO Process	GO:0050877	Nervous system process	8	1352	0.63	0.0366	SCN1A,FGF13,PARK2,KCNJ10,PTEN,SCN2A,DLG4,FGFR1
GO Process	GO:0001934	Positive regulation of protein phosphorylation	7	1019	0.7	0.0380	FGF13,SMAD4,MINK1,PTEN,TEK,DLG4,FGFR1
GO Process	GO:0098810	Neurotransmitter reuptake	2	19	1.88	0.0380	PARK2,KCNJ10
GO Process	GO:0023052	Signaling	16	5239	0.35	0.0382	APC,CACNA1C,SCN1A,FGF13,SMAD4,PRICKLE1,MINK1,PARK2,PTEN,STXBP1,SCN2A,TEK,DLG4,DEPDC5,FGFR1,PPP2R5D
GO Process	GO:0051716	Cellular response to stimulus	18	6489	0.3	0.0382	APC,CACNA1C,TERT,FGF13,PNKP,SMAD4,PRICKLE1,MINK1,PARK2,PTEN,STXBP1,SCN2A,TEK,DLG4,DEPDC5,FGFR1,PPP2R5D,SZT2
GO Process	GO:0060341	Regulation of cellular localization	7	1027	0.69	0.0383	APC,CACNA1C,TERT,PARK2,PTEN,STXBP1,IQSEC2
GO Process	GO:0009653	Anatomical structure morphogenesis	10	2165	0.52	0.0384	CACNA1C,SMAD4,PRICKLE1,MINK1,PTEN,STXBP1,TEK,DLG4,FGFR1,SZT2
GO Process	GO:0043408	Regulation of mapk cascade	6	725	0.78	0.0384	SMAD4,MINK1,PARK2,PTEN,TEK,FGFR1
GO Process	GO:0010604	Positive regulation of macromolecule metabolic process	13	3600	0.42	0.0397	APC,TERT,FGF13,PNKP,SMAD4,PRICKLE1,MINK1,PARK2,PTEN,TEK,DLG4,FGFR1,PPP2R5D
GO Process	GO:0031324	Negative regulation of cellular metabolic process	11	2630	0.48	0.0401	APC,TERT,CC2D1A,PNKP,SMAD4,PRICKLE1,PARK2,PTEN,DLG4,FGFR1,PPP2R5D
GO Process	GO:0080135	Regulation of cellular response to stress	6	739	0.77	0.0415	TERT,PNKP,MINK1,PARK2,PTEN,SZT2
GO Process	GO:0022010	Central nervous system myelination	2	21	1.84	0.0423	KCNJ10,PTEN
GO Process	GO:1905208	Negative regulation of cardiocyte differentiation	2	21	1.84	0.0423	SMAD4,PRICKLE1
GO Process	GO:0021761	Limbic system development	3	109	2023-03-01	0.0439	FGF13,PTEN,FGFR1
GO Process	GO:0046883	Regulation of hormone secretion	4	268	2023-03-01	0.0449	CACNA1C,SMAD4,PARK2,FGFR1
GO Process	GO:0042552	Myelination	3	111	1.29	0.0455	KCNJ10,PTEN,SCN2A
GO Process	GO:0051341	Regulation of oxidoreductase activity	3	111	1.29	0.0455	TERT,PARK2,SZT2
GO Process	GO:0030154	Cell differentiation	13	3702	0.41	0.0480	APC,TERT,FGF13,SMAD4,MINK1,PARK2,KCNJ10,PTEN,STXBP1,TEK,DLG4,FGFR1,SZT2
GO Process	GO:2000060	Positive regulation of ubiquitin-dependent protein catabolic process	3	115	1.28	0.0483	PRICKLE1,PARK2,PTEN
GO Process	GO:0048169	Regulation of long-term neuronal synaptic plasticity	2	24	1.78	0.0496	KCNJ10,DLG4
GO Process	GO:0016579	Protein deubiquitination	4	281	2023-01-01	0.0499	APC,SMAD4,PARK2,PTEN
GO Molecular Function
GO Function	GO:0005244	Voltage-gated ion channel activity	5	194	1.27	0.0224	CACNA1C,SCN1A,KCNJ10,KCNT1,SCN2A
GO Cellular Component
GO Component	GO:0030054	Cell junction	14	2075	0.69	0.00021	APC,CACNA1C,HEPACAM,SCN1A,FGF13,MINK1,PARK2,KCNJ10,PTEN,STXBP1,SCN2A,TEK,IQSEC2,DLG4
GO Component	GO:0120025	Plasma membrane bounded cell projection	13	2193	0.63	0.0017	APC,CACNA1C,HEPACAM,SCN1A,FGF13,MINK1,PARK2,KCNJ10,PTEN,STXBP1,SCN2A,TEK,DLG4
GO Component	GO:0043005	Neuron projection	10	1366	0.72	0.0033	CACNA1C,HEPACAM,SCN1A,FGF13,MINK1,PARK2,PTEN,STXBP1,SCN2A,DLG4
GO Component	GO:0030424	Axon	7	646	0.9	0.0075	HEPACAM,SCN1A,FGF13,MINK1,STXBP1,SCN2A,DLG4
GO Component	GO:0005911	Cell-cell junction	6	490	0.95	0.0136	APC,HEPACAM,SCN1A,FGF13,SCN2A,TEK
GO Component	GO:0014704	Intercalated disc	3	51	1.63	0.0136	SCN1A,FGF13,SCN2A
GO Component	GO:0030315	T-tubule	3	54	2023-06-01	0.0136	CACNA1C,SCN1A,SCN2A
GO Component	GO:0045202	Synapse	9	1351	0.68	0.0136	CACNA1C,MINK1,PARK2,KCNJ10,PTEN,STXBP1,SCN2A,IQSEC2,DLG4
GO Component	GO:0044304	Main axon	3	70	1.49	0.0231	SCN1A,SCN2A,DLG4
GO Component	GO:0097060	Synaptic membrane	5	387	0.97	0.0248	CACNA1C,PTEN,STXBP1,SCN2A,DLG4
GO Component	GO:0098590	Plasma membrane region	8	1219	0.68	0.0248	APC,CACNA1C,KCNJ10,PTEN,STXBP1,SCN2A,TEK,DLG4
GO Component	GO:0034703	Cation channel complex	4	214	1.13	0.0260	CACNA1C,SCN1A,SCN2A,DLG4
GO Component	GO:0033268	Node of ranvier	2	15	1.99	0.0278	SCN1A,SCN2A
GO Component	GO:0001518	Voltage-gated sodium channel complex	2	17	1.93	0.0327	SCN1A,SCN2A
KEGG
KEGG	hsa05225	Hepatocellular carcinoma	4	160	1.26	0.0240	APC,TERT,SMAD4,PTEN
Reactome
Reactome	HSA-5576892	Phase 0 - rapid depolarisation	4	32	1.96	0.00035	CACNA1C,SCN1A,FGF13,SCN2A
Reactome	HSA-373760	L1CAM interactions	4	119	1.39	0.0252	SCN1A,SCN2A,DLG4,FGFR1
Monarch HPO	HP:0002121	Generalized non-motor (absence) seizure	8	155	1.57	7.28e-09	SCN1A,PNKP,PRICKLE1,PTEN,STXBP1,SCN2A,IQSEC2,SZT2
Monarch HPO	HP:0001257	Spasticity	13	896	2023-02-01	8.86e-09	HEPACAM,TERT,CC2D1A,FGF13,PNKP,PARK2,KCNT1,PTEN,STXBP1,SCN2A,FGFR1,SZT2,GFAP
Monarch HPO	HP:0040064	Abnormality of limbs	17	2020	0.79	1.03e-08	APC,CACNA1C,SCN1A,LEMD3,TERT,FGF13,PNKP,SMAD4,KCNJ10,PTEN,STXBP1,SCN2A,IQSEC2,DLG4,FGFR1,PPP2R5D,SZT2
Monarch HPO	HP:0025031	Abnormality of the digestive system	18	2389	0.74	1.10e-08	APC,HEPACAM,SCN1A,TERT,CC2D1A,FGF13,PNKP,SMAD4,PARK2,PTEN,STXBP1,SCN2A,TEK,IQSEC2,FGFR1,PPP2R5D,SZT2,GFAP
Monarch HPO	HP:0000504	Abnormality of vision	14	1159	0.94	1.22e-08	APC,SCN1A,LEMD3,TERT,CC2D1A,FGF13,SMAD4,PARK2,PTEN,STXBP1,TEK,FGFR1,SZT2,GFAP
Monarch HPO	HP:0020219	Motor seizure	8	171	1.53	1.41e-08	SCN1A,PNKP,PRICKLE1,KCNT1,PTEN,STXBP1,SCN2A,DEPDC5
Monarch HPO	HP:0000494	Downslanted palpebral fissures	10	427	1.23	2.78e-08	APC,SCN1A,FGF13,SMAD4,PTEN,STXBP1,IQSEC2,FGFR1,PPP2R5D,SZT2
Monarch HPO	HP:0001507	Growth abnormality	17	2181	0.75	3.07e-08	APC,HEPACAM,LEMD3,TERT,FGF13,PNKP,SMAD4,PARK2,KCNJ10,PTEN,STXBP1,SCN2A,IQSEC2,DLG4,FGFR1,SZT2,GFAP
Monarch HPO	HP:0011805	Abnormal skeletal muscle morphology	15	1538	0.85	3.25e-08	SCN1A,LEMD3,TERT,CC2D1A,FGF13,PNKP,SMAD4,KCNJ10,PTEN,STXBP1,IQSEC2,FGFR1,PPP2R5D,SZT2,GFAP
Monarch HPO	HP:0011297	Abnormal digit morphology	14	1263	0.9	3.29e-08	APC,CACNA1C,SCN1A,LEMD3,TERT,PNKP,SMAD4,PTEN,STXBP1,SCN2A,IQSEC2,DLG4,FGFR1,PPP2R5D
Monarch HPO	HP:0012639	Abnormal nervous system morphology	11	600	2023-12-01	3.29e-08	APC,SCN1A,TERT,PNKP,SMAD4,KCNJ10,PTEN,TEK,IQSEC2,FGFR1,GFAP
Monarch HPO	HP:0011182	Interictal epileptiform activity	7	113	1.65	3.37e-08	SCN1A,CC2D1A,PRICKLE1,KCNT1,STXBP1,SCN2A,DEPDC5
Monarch HPO	HP:0002376	Developmental regression	9	306	1.33	3.55e-08	SCN1A,FGF13,PNKP,KCNT1,STXBP1,SCN2A,IQSEC2,SZT2,GFAP
Monarch HPO	HP:0001574	Abnormality of the integument	17	2269	0.73	5.12e-08	APC,SCN1A,LEMD3,TERT,PNKP,SMAD4,PRICKLE1,PTEN,STXBP1,SCN2A,TEK,DLG4,DEPDC5,FGFR1,PPP2R5D,SZT2,GFAP
Monarch HPO	HP:0012719	Functional abnormality of the gastrointestinal tract	12	845	2023-01-01	6.19e-08	APC,SCN1A,TERT,FGF13,SMAD4,PARK2,PTEN,STXBP1,TEK,FGFR1,SZT2,GFAP
Monarch HPO	HP:0001012	Multiple lipomas	5	25	2.16	6.62e-08	APC,LEMD3,SMAD4,PTEN,FGFR1
Monarch HPO	HP:0004305	Involuntary movements	9	336	1.29	7.26e-08	SCN1A,CC2D1A,FGF13,KCNT1,STXBP1,DEPDC5,FGFR1,SZT2,GFAP
Monarch HPO	HP:0001324	Muscle weakness	12	862	1.0	7.43e-08	SCN1A,TERT,FGF13,PNKP,KCNJ10,PTEN,STXBP1,SCN2A,IQSEC2,FGFR1,SZT2,GFAP
Monarch HPO	HP:0000079	Abnormality of the urinary system	15	1657	0.82	7.67e-08	APC,LEMD3,TERT,FGF13,PNKP,SMAD4,PARK2,KCNJ10,KCNT1,PTEN,STXBP1,SCN2A,IQSEC2,DEPDC5,FGFR1
Monarch HPO	HP:0011024	Abnormality of the gastrointestinal tract	14	1384	0.87	9.25e-08	APC,SCN1A,TERT,FGF13,SMAD4,PARK2,PTEN,STXBP1,TEK,IQSEC2,FGFR1,PPP2R5D,SZT2,GFAP
Monarch HPO	HP:0005280	Depressed nasal bridge	10	511	1.15	1.20e-07	CACNA1C,HEPACAM,SCN1A,PNKP,SMAD4,PTEN,STXBP1,SCN2A,IQSEC2,FGFR1
Monarch HPO	HP:0000821	Hypothyroidism	8	239	1.38	1.34e-07	APC,CACNA1C,TERT,FGF13,KCNJ10,PTEN,FGFR1,GFAP
Monarch HPO	HP:0000366	Abnormality of the nose	14	1469	0.84	1.93e-07	APC,CACNA1C,HEPACAM,SCN1A,TERT,PNKP,SMAD4,PARK2,PTEN,STXBP1,SCN2A,IQSEC2,FGFR1,PPP2R5D
Monarch HPO	HP:0002060	Abnormal cerebral morphology	9	384	1.23	2.05e-07	HEPACAM,SCN1A,CC2D1A,PARK2,PTEN,DEPDC5,FGFR1,PPP2R5D,GFAP
Monarch HPO	HP:0001288	Gait disturbance	12	958	0.96	2.19e-07	SCN1A,TERT,FGF13,PARK2,KCNJ10,PTEN,STXBP1,SCN2A,FGFR1,PPP2R5D,SZT2,GFAP
Monarch HPO	HP:0010841	Multifocal epileptiform discharges	6	81	1.73	2.19e-07	SCN1A,CC2D1A,PNKP,STXBP1,SCN2A,DEPDC5
Monarch HPO	HP:0002814	Abnormality of the lower limb	14	1509	0.83	2.56e-07	APC,SCN1A,LEMD3,TERT,FGF13,PNKP,SMAD4,PTEN,STXBP1,SCN2A,IQSEC2,DLG4,FGFR1,PPP2R5D
Monarch HPO	HP:0004323	Abnormality of body weight	14	1512	0.83	2.56e-07	APC,HEPACAM,TERT,FGF13,PNKP,SMAD4,PARK2,PTEN,STXBP1,SCN2A,IQSEC2,FGFR1,SZT2,GFAP
Monarch HPO	HP:0001760	Abnormal foot morphology	13	1254	0.88	3.20e-07	APC,SCN1A,LEMD3,TERT,PNKP,SMAD4,PTEN,STXBP1,SCN2A,IQSEC2,DLG4,FGFR1,PPP2R5D
Monarch HPO	HP:0002063	Rigidity	7	168	1.48	3.50e-07	SCN1A,FGF13,PARK2,STXBP1,SCN2A,FGFR1,SZT2
Monarch HPO	HP:0010819	Atonic seizure	6	90	1.68	3.62e-07	SCN1A,PNKP,PRICKLE1,PTEN,STXBP1,SCN2A
Monarch HPO	HP:0007018	Attention deficit hyperactivity disorder	8	284	1.31	4.28e-07	SCN1A,FGF13,KCNT1,STXBP1,IQSEC2,DEPDC5,FGFR1,SZT2
Monarch HPO	HP:0002521	Hypsarrhythmia	7	175	1.46	4.45e-07	CC2D1A,FGF13,PNKP,STXBP1,SCN2A,DEPDC5,SZT2
Monarch HPO	HP:0031826	Abnormal reflex	12	1044	0.92	5.04e-07	TERT,FGF13,PNKP,PRICKLE1,PARK2,KCNT1,PTEN,STXBP1,IQSEC2,PPP2R5D,SZT2,GFAP
Monarch HPO	HP:0000164	Abnormality of the dentition	11	822	0.99	5.78e-07	APC,CACNA1C,SCN1A,LEMD3,TERT,FGF13,PTEN,STXBP1,IQSEC2,FGFR1,SZT2
Monarch HPO	HP:0001268	Mental deterioration	8	301	1.28	6.38e-07	HEPACAM,SCN1A,FGF13,PRICKLE1,PARK2,STXBP1,TEK,SZT2
Monarch HPO	HP:0002793	Abnormal pattern of respiration	10	624	2023-06-01	6.38e-07	APC,TERT,FGF13,SMAD4,KCNT1,STXBP1,SCN2A,DEPDC5,FGFR1,GFAP
Monarch HPO	HP:0000818	Abnormality of the endocrine system	12	1071	0.91	6.41e-07	APC,CACNA1C,TERT,FGF13,PNKP,SMAD4,KCNJ10,PTEN,STXBP1,SCN2A,FGFR1,GFAP
Monarch HPO	HP:0011185	EEG with focal epileptiform discharges	6	101	1.63	6.41e-07	SCN1A,CC2D1A,KCNT1,STXBP1,SCN2A,DEPDC5
Monarch HPO	HP:0011121	Abnormality of skin morphology	14	1649	0.79	6.79e-07	APC,SCN1A,LEMD3,TERT,SMAD4,PRICKLE1,PTEN,STXBP1,SCN2A,TEK,DLG4,DEPDC5,FGFR1,GFAP
Monarch HPO	HP:0008386	Aplasia/Hypoplasia of the nails	7	191	1.42	7.33e-07	APC,TERT,PNKP,STXBP1,SCN2A,FGFR1,PPP2R5D
Monarch HPO	HP:0006919	Abnormal aggressive, impulsive or violent behavior	8	312	1.27	7.87e-07	SCN1A,PNKP,KCNT1,STXBP1,SCN2A,IQSEC2,PPP2R5D,GFAP
Monarch HPO	HP:0001336	Myoclonus	8	313	1.27	7.99e-07	SCN1A,TERT,FGF13,PNKP,PRICKLE1,STXBP1,SCN2A,SZT2
Monarch HPO	HP:0000486	Strabismus	11	901	0.95	1.34e-06	APC,LEMD3,PNKP,SMAD4,PTEN,STXBP1,SCN2A,IQSEC2,DLG4,FGFR1,PPP2R5D
Monarch HPO	HP:0011458	Abdominal symptom	13	1446	0.81	1.47e-06	APC,TERT,CC2D1A,FGF13,SMAD4,PARK2,PTEN,STXBP1,SCN2A,FGFR1,PPP2R5D,SZT2,GFAP
Monarch HPO	HP:0012447	Abnormal myelination	9	502	2023-11-01	1.53e-06	FGF13,PNKP,KCNJ10,KCNT1,PTEN,STXBP1,SCN2A,SZT2,GFAP
Monarch HPO	HP:0001367	Abnormal joint morphology	10	694	2023-02-01	1.54e-06	APC,SCN1A,LEMD3,FGF13,SMAD4,PTEN,STXBP1,SCN2A,FGFR1,PPP2R5D
Monarch HPO	HP:0011844	Abnormal appendicular skeleton morphology	11	916	0.94	1.54e-06	APC,SCN1A,LEMD3,TERT,PNKP,SMAD4,PTEN,STXBP1,SCN2A,FGFR1,PPP2R5D
Monarch HPO	HP:0002349	Focal aware seizure	4	17	2.23	1.56e-06	SCN1A,STXBP1,SCN2A,DEPDC5
Monarch HPO	HP:0100660	Dyskinesia	7	221	1.36	1.76e-06	CC2D1A,FGF13,PNKP,PARK2,STXBP1,SCN2A,SZT2
Monarch HPO	HP:0000639	Nystagmus	11	937	0.93	1.85e-06	APC,SCN1A,FGF13,PTEN,STXBP1,SCN2A,IQSEC2,FGFR1,PPP2R5D,SZT2,GFAP
Monarch HPO	HP:0012373	Abnormal eye physiology	12	1195	0.86	1.85e-06	APC,SCN1A,TERT,FGF13,PNKP,SMAD4,PTEN,STXBP1,TEK,FGFR1,SZT2,GFAP
Monarch HPO	HP:0002342	Intellectual disability, moderate	7	227	1.35	2.03e-06	APC,SCN1A,CC2D1A,PTEN,STXBP1,IQSEC2,PPP2R5D
Monarch HPO	HP:0100006	Neoplasm of the central nervous system	6	128	1.53	2.11e-06	APC,TERT,SMAD4,PTEN,TEK,FGFR1
Monarch HPO	HP:0001290	Generalized hypotonia	11	957	0.92	2.21e-06	CACNA1C,HEPACAM,CC2D1A,FGF13,KCNJ10,KCNT1,PTEN,STXBP1,IQSEC2,PPP2R5D,SZT2
Monarch HPO	HP:0002017	Nausea and vomiting	8	367	2023-02-01	2.33e-06	APC,TERT,SMAD4,PARK2,PTEN,SCN2A,FGFR1,GFAP
Monarch HPO	HP:0001482	Subcutaneous nodule	5	61	1.77	2.42e-06	APC,LEMD3,PTEN,TEK,FGFR1
Monarch HPO	HP:0100761	Visceral angiomatosis	4	20	2.16	2.53e-06	SMAD4,PTEN,TEK,FGFR1
Monarch HPO	HP:0001167	Abnormality of finger	11	979	0.91	2.69e-06	APC,LEMD3,TERT,PNKP,SMAD4,PTEN,STXBP1,SCN2A,IQSEC2,DLG4,FGFR1
Monarch HPO	HP:0011314	Abnormality of long bone morphology	9	549	2023-07-01	2.86e-06	APC,LEMD3,TERT,PNKP,SMAD4,PTEN,STXBP1,SCN2A,FGFR1
Monarch HPO	HP:0004325	Decreased body weight	12	1275	0.83	3.47e-06	APC,TERT,FGF13,PNKP,SMAD4,PTEN,STXBP1,SCN2A,IQSEC2,FGFR1,SZT2,GFAP
Monarch HPO	HP:0001597	Abnormality of the nail	8	393	1.17	3.66e-06	APC,TERT,PNKP,PTEN,STXBP1,SCN2A,FGFR1,PPP2R5D
Monarch HPO	HP:0010850	EEG with spike-wave complexes	5	69	1.72	4.02e-06	SCN1A,PNKP,PRICKLE1,STXBP1,SCN2A
Monarch HPO	HP:0000750	Delayed speech and language development	10	789	0.96	4.25e-06	SCN1A,CC2D1A,FGF13,KCNJ10,PTEN,STXBP1,IQSEC2,FGFR1,PPP2R5D,SZT2
Monarch HPO	HP:0001780	Abnormality of toe	9	588	2023-05-01	4.78e-06	APC,PNKP,SMAD4,PTEN,STXBP1,SCN2A,IQSEC2,FGFR1,PPP2R5D
Monarch HPO	HP:0000256	Macrocephaly	8	417	1.14	5.50e-06	HEPACAM,SCN1A,SMAD4,PTEN,IQSEC2,FGFR1,PPP2R5D,GFAP
Monarch HPO	HP:0000739	Anxiety	7	274	1.27	6.18e-06	SCN1A,PARK2,KCNT1,STXBP1,SCN2A,DEPDC5,FGFR1
Monarch HPO	HP:0009804	Tooth agenesis	7	274	1.27	6.18e-06	APC,TERT,FGF13,PTEN,STXBP1,FGFR1,SZT2
Monarch HPO	HP:0001298	Encephalopathy	7	276	1.26	6.39e-06	APC,SCN1A,FGF13,KCNT1,STXBP1,SCN2A,SZT2
Monarch HPO	HP:0002360	Sleep disturbance	8	429	1.13	6.59e-06	TERT,CC2D1A,PNKP,PARK2,STXBP1,SCN2A,FGFR1,GFAP
Monarch HPO	HP:0002445	Tetraplegia	4	27	2023-03-02	6.59e-06	PNKP,KCNT1,FGFR1,GFAP
Monarch HPO	HP:0001626	Abnormality of the cardiovascular system	15	2435	0.65	8.03e-06	APC,CACNA1C,HEPACAM,LEMD3,TERT,FGF13,PNKP,SMAD4,PTEN,STXBP1,SCN2A,TEK,FGFR1,PPP2R5D,GFAP
Monarch HPO	HP:0011169	Generalized clonic seizure	4	29	2.0	8.36e-06	SCN1A,PNKP,STXBP1,SCN2A
Monarch HPO	HP:0002539	Cortical dysplasia	5	84	1.63	9.39e-06	SCN1A,CC2D1A,PTEN,DEPDC5,FGFR1
Monarch HPO	HP:0000508	Ptosis	9	646	1.0	9.76e-06	APC,SCN1A,FGF13,SMAD4,PTEN,STXBP1,FGFR1,SZT2,GFAP
Monarch HPO	HP:0001513	Obesity	7	299	1.23	1.03e-05	HEPACAM,TERT,PNKP,SMAD4,PTEN,IQSEC2,FGFR1
Monarch HPO	HP:0002817	Abnormality of the upper limb	12	1428	0.78	1.04e-05	APC,SCN1A,LEMD3,TERT,PNKP,SMAD4,PTEN,STXBP1,SCN2A,IQSEC2,DLG4,FGFR1
Monarch HPO	HP:0002133	Status epilepticus	6	176	1.39	1.05e-05	SCN1A,FGF13,KCNT1,STXBP1,SCN2A,SZT2
Monarch HPO	HP:0002269	Abnormality of neuronal migration	8	466	2023-09-01	1.15e-05	APC,CC2D1A,PNKP,PTEN,STXBP1,SCN2A,DEPDC5,FGFR1
Monarch HPO	HP:0001763	Pes planus	7	308	1.22	1.21e-05	SCN1A,SMAD4,STXBP1,SCN2A,IQSEC2,DLG4,FGFR1
Monarch HPO	HP:0002384	Focal impaired awareness seizure	5	90	2023-06-01	1.23e-05	SCN1A,FGF13,STXBP1,SCN2A,DEPDC5
Monarch HPO	HP:0011153	Focal motor seizure	5	90	2023-06-01	1.23e-05	SCN1A,KCNT1,STXBP1,SCN2A,DEPDC5
Monarch HPO	HP:0002373	Febrile seizure (within the age range of 3 months to 6 years)	5	92	2023-06-01	1.35e-05	SCN1A,PNKP,STXBP1,SCN2A,DEPDC5
Monarch HPO	HP:0100491	Abnormality of lower limb joint	8	479	2023-08-01	1.36e-05	APC,SCN1A,FGF13,PTEN,STXBP1,SCN2A,FGFR1,PPP2R5D
Monarch HPO	HP:0001332	Dystonia	8	480	2023-08-01	1.37e-05	CC2D1A,PNKP,PARK2,KCNT1,STXBP1,SCN2A,DEPDC5,FGFR1
Monarch HPO	HP:0001817	Absent fingernail	4	34	1.93	1.37e-05	APC,PNKP,STXBP1,SCN2A
Monarch HPO	HP:0025190	Bilateral tonic-clonic seizure with generalized onset	4	34	1.93	1.37e-05	SCN1A,PTEN,STXBP1,SCN2A
Monarch HPO	HP:0001939	Abnormality of metabolism/homeostasis	14	2167	0.67	1.39e-05	APC,CACNA1C,HEPACAM,SCN1A,LEMD3,TERT,SMAD4,PARK2,KCNJ10,PTEN,TEK,FGFR1,PPP2R5D,GFAP
Monarch HPO	HP:0030680	Abnormality of cardiovascular system morphology	12	1488	0.77	1.49e-05	APC,CACNA1C,LEMD3,FGF13,PNKP,SMAD4,PTEN,STXBP1,SCN2A,TEK,FGFR1,PPP2R5D
Monarch HPO	HP:0002813	Abnormality of limb bone morphology	9	691	0.97	1.54e-05	APC,SCN1A,LEMD3,TERT,PNKP,SMAD4,STXBP1,SCN2A,FGFR1
Monarch HPO	HP:0007204	Diffuse white matter abnormalities	4	36	1.91	1.62e-05	HEPACAM,PNKP,STXBP1,SCN2A
Monarch HPO	HP:0007370	Aplasia/Hypoplasia of the corpus callosum	9	697	0.97	1.62e-05	APC,SCN1A,CC2D1A,PNKP,KCNT1,STXBP1,SCN2A,FGFR1,GFAP
Monarch HPO	HP:0002345	Action tremor	5	99	1.56	1.77e-05	SCN1A,PARK2,KCNJ10,STXBP1,SCN2A
Monarch HPO	HP:0200134	Epileptic encephalopathy	5	100	1.56	1.84e-05	SCN1A,KCNT1,STXBP1,SCN2A,SZT2
Monarch HPO	HP:0001508	Failure to thrive	10	950	0.88	1.86e-05	TERT,FGF13,PNKP,SMAD4,PTEN,STXBP1,SCN2A,FGFR1,SZT2,GFAP
Monarch HPO	HP:0000733	Motor stereotypy	6	200	1.34	1.90e-05	CC2D1A,KCNT1,STXBP1,IQSEC2,DEPDC5,PPP2R5D
Monarch HPO	HP:0010851	EEG with burst suppression	4	38	1.88	1.90e-05	FGF13,PNKP,STXBP1,SCN2A
Monarch HPO	HP:0000464	Abnormality of the neck	8	510	2023-06-01	1.96e-05	SCN1A,SMAD4,PTEN,STXBP1,SCN2A,FGFR1,PPP2R5D,GFAP
Monarch HPO	HP:0032677	Generalized-onset motor seizure	5	102	1.55	1.96e-05	SCN1A,PNKP,PTEN,STXBP1,SCN2A
Monarch HPO	HP:0011354	Generalized abnormality of skin	7	340	1.17	2.02e-05	SCN1A,TERT,PRICKLE1,PTEN,STXBP1,SCN2A,FGFR1
Monarch HPO	HP:0001272	Cerebellar atrophy	7	345	1.17	2.22e-05	HEPACAM,SCN1A,PNKP,KCNJ10,STXBP1,SCN2A,DLG4
Monarch HPO	HP:0011793	Neoplasm by anatomical site	9	730	0.95	2.22e-05	APC,LEMD3,TERT,SMAD4,PARK2,KCNJ10,PTEN,TEK,FGFR1
Monarch HPO	HP:0001327	Photosensitive myoclonic seizure	3	8	2.43	2.26e-05	SCN1A,STXBP1,SCN2A
Monarch HPO	HP:0002576	Intussusception	3	8	2.43	2.26e-05	SMAD4,PTEN,TEK
Monarch HPO	HP:0200048	Cyanotic episode	3	8	2.43	2.26e-05	SCN1A,STXBP1,SCN2A
Monarch HPO	HP:0001355	Megalencephaly	4	41	1.85	2.38e-05	HEPACAM,PTEN,DEPDC5,GFAP
Monarch HPO	HP:0001256	Intellectual disability, mild	7	351	1.16	2.40e-05	CC2D1A,SMAD4,PRICKLE1,KCNT1,PTEN,STXBP1,DEPDC5
Monarch HPO	HP:0011014	Abnormal glucose homeostasis	8	528	2023-04-01	2.40e-05	APC,CACNA1C,TERT,SMAD4,PTEN,FGFR1,PPP2R5D,GFAP
Monarch HPO	HP:0000505	Visual impairment	10	993	0.86	2.54e-05	APC,SCN1A,LEMD3,TERT,CC2D1A,SMAD4,PTEN,STXBP1,TEK,FGFR1
Monarch HPO	HP:0003764	Nevus	5	109	1.52	2.54e-05	LEMD3,PTEN,TEK,FGFR1,GFAP
Monarch HPO	HP:0011443	Abnormality of coordination	6	216	2023-03-01	2.70e-05	HEPACAM,SCN1A,FGF13,STXBP1,SCN2A,SZT2
Monarch HPO	HP:0012847	Epilepsia partialis continua	3	9	2.38	2.84e-05	SCN1A,STXBP1,SCN2A
Monarch HPO	HP:0001376	Limitation of joint mobility	6	224	1.29	3.25e-05	APC,SCN1A,SMAD4,STXBP1,SCN2A,FGFR1
Monarch HPO	HP:0001671	Abnormal cardiac septum morphology	8	555	2023-02-01	3.32e-05	CACNA1C,FGF13,PNKP,SMAD4,STXBP1,SCN2A,FGFR1,PPP2R5D
Monarch HPO	HP:0000735	Impaired social interactions	5	117	1.49	3.40e-05	SCN1A,PARK2,KCNT1,STXBP1,IQSEC2
Monarch HPO	HP:0031093	Abnormal breast morphology	6	227	1.28	3.45e-05	APC,SMAD4,PARK2,PTEN,FGFR1,PPP2R5D
Monarch HPO	HP:0001629	Ventricular septal defect	7	377	1.13	3.56e-05	CACNA1C,PNKP,SMAD4,STXBP1,SCN2A,FGFR1,PPP2R5D
Monarch HPO	HP:0007207	Photosensitive tonic-clonic seizure	3	10	2.34	3.56e-05	SCN1A,STXBP1,SCN2A
Monarch HPO	HP:0002315	Headache	6	233	1.27	3.92e-05	APC,SCN1A,TERT,SMAD4,PTEN,DEPDC5
Monarch HPO	HP:0010864	Intellectual disability, severe	7	390	2023-11-01	4.34e-05	SCN1A,CC2D1A,PNKP,PTEN,STXBP1,IQSEC2,PPP2R5D
Monarch HPO	HP:0000466	Limited neck range of motion	3	11	2023-03-02	4.37e-05	SCN1A,STXBP1,SCN2A
Monarch HPO	HP:0006813	Focal hemiclonic seizure	3	11	2023-03-02	4.37e-05	SCN1A,STXBP1,SCN2A
Monarch HPO	HP:0001028	Hemangioma	5	126	1.46	4.56e-05	LEMD3,SMAD4,PTEN,TEK,FGFR1
Monarch HPO	HP:0000077	Abnormality of the kidney	10	1075	0.83	4.71e-05	APC,LEMD3,FGF13,PNKP,SMAD4,KCNJ10,PTEN,STXBP1,SCN2A,FGFR1
Monarch HPO	HP:0000826	Precocious puberty	5	127	1.46	4.71e-05	PNKP,SMAD4,STXBP1,SCN2A,GFAP
Monarch HPO	HP:0100774	Hyperostosis	4	52	1.75	5.01e-05	LEMD3,SMAD4,PTEN,FGFR1
Monarch HPO	HP:0001500	Broad finger	5	130	1.45	5.13e-05	PNKP,PTEN,STXBP1,SCN2A,FGFR1
Monarch HPO	HP:0011468	Facial tics	3	12	2.26	5.21e-05	SCN1A,STXBP1,SCN2A
Monarch HPO	HP:0025101	Dysgenesis of the hippocampus	3	12	2.26	5.21e-05	SCN1A,STXBP1,SCN2A
Monarch HPO	HP:0002650	Scoliosis	9	832	0.89	5.43e-05	APC,TERT,SMAD4,PTEN,STXBP1,DLG4,FGFR1,PPP2R5D,GFAP
Monarch HPO	HP:0003002	Breast carcinoma	4	54	1.73	5.62e-05	APC,SMAD4,PARK2,PTEN
Monarch HPO	HP:0012210	Abnormal renal morphology	9	836	0.89	5.62e-05	APC,LEMD3,FGF13,PNKP,SMAD4,PTEN,STXBP1,SCN2A,FGFR1
Monarch HPO	HP:0005922	Abnormal hand morphology	8	608	0.98	5.77e-05	APC,LEMD3,PNKP,SMAD4,PTEN,STXBP1,SCN2A,FGFR1
Monarch HPO	HP:0000980	Pallor	5	135	1.43	5.94e-05	SCN1A,SMAD4,STXBP1,SCN2A,DEPDC5
Monarch HPO	HP:0006009	Broad phalanx	5	135	1.43	5.94e-05	PNKP,PTEN,STXBP1,SCN2A,FGFR1
Monarch HPO	HP:0011172	Complex febrile seizure	3	13	2.22	6.16e-05	SCN1A,STXBP1,SCN2A
Monarch HPO	HP:0031475	Status epilepticus without prominent motor symptoms	3	13	2.22	6.16e-05	SCN1A,STXBP1,SCN2A
Monarch HPO	HP:0000175	Cleft palate	8	618	0.97	6.33e-05	PNKP,SMAD4,PARK2,STXBP1,SCN2A,DEPDC5,FGFR1,PPP2R5D
Monarch HPO	HP:0010549	Weakness due to upper motor neuron dysfunction	6	259	1.22	6.33e-05	SCN1A,PNKP,KCNT1,PTEN,FGFR1,GFAP
Monarch HPO	HP:0025270	Abnormal esophagus physiology	8	619	0.97	6.34e-05	SCN1A,TERT,FGF13,PARK2,STXBP1,FGFR1,SZT2,GFAP
Monarch HPO	HP:0011843	Abnormality of musculoskeletal physiology	7	423	2023-08-01	6.57e-05	APC,SCN1A,TERT,SMAD4,STXBP1,SCN2A,FGFR1
Monarch HPO	EFO:0004260	Bone disease	6	263	1.22	6.73e-05	APC,CACNA1C,LEMD3,RBFOX1,PTEN,FGFR1
Monarch HPO	HP:0005346	Abnormal facial expression	5	140	1.41	6.73e-05	SCN1A,CC2D1A,PARK2,STXBP1,SCN2A
Monarch HPO	HP:0100694	Tibial torsion	3	14	2.19	7.13e-05	SCN1A,STXBP1,SCN2A
Monarch HPO	HP:0002123	Generalized myoclonic seizure	5	146	1.39	7.96e-05	SCN1A,PRICKLE1,PTEN,STXBP1,SCN2A
Monarch HPO	HP:0000716	Depression	6	274	2023-02-01	8.22e-05	CC2D1A,PARK2,KCNT1,DEPDC5,FGFR1,GFAP
Monarch HPO	HP:0011203	EEG with abnormally slow frequencies	4	64	1.66	9.58e-05	SCN1A,FGF13,STXBP1,SZT2
Monarch HPO	HP:0002317	Unsteady gait	5	153	1.37	9.65e-05	SCN1A,FGF13,STXBP1,PPP2R5D,SZT2
Monarch HPO	HP:0011190	Uni- and bilateral multifocal epileptiform discharges	3	16	2.13	9.65e-05	PNKP,STXBP1,SCN2A
Monarch HPO	HP:0001155	Abnormality of the hand	9	908	0.86	9.72e-05	APC,LEMD3,TERT,PNKP,SMAD4,PTEN,STXBP1,SCN2A,FGFR1
Monarch HPO	HP:0005484	Secondary microcephaly	5	154	1.37	9.87e-05	SCN1A,CC2D1A,PNKP,STXBP1,IQSEC2
Monarch HPO	HP:0002104	Apnea	6	285	1.18	9.88e-05	TERT,FGF13,STXBP1,SCN2A,FGFR1,GFAP
Monarch HPO	HP:0000668	Hypodontia	5	160	1.35	0.00011	APC,TERT,FGF13,STXBP1,SZT2
Monarch HPO	HP:0001270	Motor delay	8	674	0.93	0.00011	HEPACAM,SCN1A,CC2D1A,PNKP,PTEN,STXBP1,SCN2A,PPP2R5D
Monarch HPO	HP:0002079	Hypoplasia of the corpus callosum	7	462	2023-04-01	0.00011	SCN1A,CC2D1A,PNKP,KCNT1,STXBP1,SCN2A,FGFR1
Monarch HPO	HP:0002900	Hypokalemia	4	67	1.64	0.00011	APC,CACNA1C,SMAD4,KCNJ10
Monarch HPO	HP:0012554	Absent thumbnail	3	17	2023-11-02	0.00011	PNKP,STXBP1,SCN2A
Monarch HPO	HP:0100716	Self-injurious behavior	5	162	1.35	0.00012	PNKP,STXBP1,SCN2A,IQSEC2,GFAP
Monarch HPO	HP:0001260	Dysarthria	7	479	2023-02-01	0.00013	HEPACAM,SCN1A,PNKP,PRICKLE1,PARK2,FGFR1,GFAP
Monarch HPO	HP:0000301	Abnormality of facial musculature	6	308	1.15	0.00014	SCN1A,TERT,CC2D1A,IQSEC2,PPP2R5D,GFAP
Monarch HPO	HP:0000759	Abnormal peripheral nervous system morphology	7	484	2023-02-01	0.00014	APC,SCN1A,TERT,PNKP,KCNJ10,IQSEC2,GFAP
Monarch HPO	HP:0000925	Abnormality of the vertebral column	10	1252	0.76	0.00014	APC,TERT,PNKP,SMAD4,PTEN,STXBP1,DLG4,FGFR1,PPP2R5D,GFAP
Monarch HPO	HP:0002573	Hematochezia	3	19	2023-06-02	0.00014	APC,SMAD4,PTEN
Monarch HPO	HP:0003066	Limited knee extension	3	19	2023-06-02	0.00014	SCN1A,STXBP1,SCN2A
Monarch HPO	HP:0010174	Broad phalanx of the toes	3	19	2023-06-02	0.00014	PNKP,STXBP1,SCN2A
Monarch HPO	HP:0010818	Generalized tonic seizure	4	73	2023-06-01	0.00014	SCN1A,PNKP,STXBP1,SCN2A
Monarch HPO	HP:0001000	Abnormality of skin pigmentation	6	316	1.14	0.00016	APC,TERT,PTEN,TEK,FGFR1,GFAP
Monarch HPO	HP:0001999	Abnormal facial shape	9	978	0.82	0.00016	CACNA1C,SCN1A,CC2D1A,SMAD4,PTEN,STXBP1,FGFR1,PPP2R5D,GFAP
Monarch HPO	HP:0012032	Lipoma	3	20	2023-04-02	0.00016	APC,PTEN,FGFR1
Monarch HPO	EFO:0004875	Mathematical ability	8	731	0.9	0.00018	CACNA1C,SCN1A,RBFOX1,PARK2,KCNT1,STXBP1,SCN2A,DEPDC5
Monarch HPO	HP:0100835	Benign neoplasm of the central nervous system	4	78	1.57	0.00018	TERT,SMAD4,PTEN,FGFR1
Monarch HPO	HP:0000343	Long philtrum	6	330	2023-12-01	0.00020	HEPACAM,SCN1A,PTEN,IQSEC2,FGFR1,PPP2R5D
Monarch HPO	HP:0000365	Hearing impairment	8	741	0.89	0.00020	APC,SCN1A,LEMD3,TERT,SMAD4,PTEN,IQSEC2,FGFR1
Monarch HPO	HP:0002007	Frontal bossing	6	330	2023-12-01	0.00020	APC,HEPACAM,PTEN,FGFR1,PPP2R5D,GFAP
Monarch HPO	HP:0002020	Gastroesophageal reflux	6	330	2023-12-01	0.00020	SCN1A,TERT,FGF13,STXBP1,FGFR1,SZT2
Monarch HPO	HP:0007270	Atypical absence seizure	3	22	1.99	0.00020	SCN1A,STXBP1,SCN2A
Monarch HPO	HP:0011097	Epileptic spasm	5	182	2023-03-01	0.00020	CC2D1A,PNKP,STXBP1,SCN2A,DEPDC5
Monarch HPO	HP:0002421	Poor head control	5	185	1.29	0.00021	FGF13,PNKP,STXBP1,SCN2A,SZT2
Monarch HPO	HP:0009381	Short finger	5	188	1.28	0.00022	PNKP,SMAD4,STXBP1,SCN2A,FGFR1
Monarch HPO	HP:0011355	Localized skin lesion	7	527	0.98	0.00022	APC,LEMD3,TERT,PTEN,TEK,FGFR1,GFAP
Monarch HPO	HP:0000070	Ureterocele	3	24	1.96	0.00025	PNKP,STXBP1,SCN2A
Monarch HPO	HP:0007256	Abnormal pyramidal sign	6	348	2023-01-01	0.00026	SCN1A,FGF13,PRICKLE1,PTEN,IQSEC2,GFAP
Monarch HPO	HP:0008947	Infantile muscular hypotonia	5	197	1.26	0.00027	SCN1A,PNKP,STXBP1,SCN2A,FGFR1
Monarch HPO	HP:0011171	Simple febrile seizure	3	25	1.94	0.00027	SCN1A,SCN2A,DEPDC5
Monarch HPO	HP:0001048	Cavernous hemangioma	3	26	1.92	0.00030	SMAD4,PTEN,TEK
Monarch HPO	HP:0002396	Cogwheel rigidity	3	26	1.92	0.00030	SCN1A,STXBP1,SCN2A
Monarch HPO	HP:0001300	Parkinsonism	4	93	1.49	0.00032	SCN1A,PARK2,STXBP1,SCN2A
Monarch HPO	HP:0002659	Increased susceptibility to fractures	5	207	1.24	0.00033	LEMD3,TERT,PTEN,TEK,FGFR1
Monarch HPO	HP:0005607	Abnormal tracheobronchial morphology	4	94	1.49	0.00033	SMAD4,PARK2,KCNJ10,FGFR1
Monarch HPO	HP:0012469	Infantile spasms	4	94	1.49	0.00033	PNKP,STXBP1,SCN2A,DEPDC5
Monarch HPO	HP:0000463	Anteverted nares	7	571	0.95	0.00035	SCN1A,PNKP,PTEN,STXBP1,SCN2A,IQSEC2,FGFR1
Monarch HPO	HP:0000953	Hyperpigmentation of the skin	5	210	1.24	0.00035	APC,TERT,PTEN,TEK,FGFR1
Monarch HPO	HP:0002131	Episodic ataxia	3	28	1.89	0.00036	PNKP,STXBP1,SCN2A
Monarch HPO	HP:0002169	Clonus	4	97	1.48	0.00037	FGF13,KCNT1,PTEN,GFAP
Monarch HPO	HP:0002307	Drooling	4	97	1.48	0.00037	SCN1A,STXBP1,SCN2A,IQSEC2
Monarch HPO	HP:0012332	Abnormal autonomic nervous system physiology	4	99	1.47	0.00039	CACNA1C,PARK2,DEPDC5,GFAP
Monarch HPO	HP:0100702	Arachnoid cyst	3	29	1.87	0.00039	SCN2A,FGFR1,PPP2R5D
Monarch HPO	HP:0000479	Abnormal retinal morphology	8	835	0.84	0.00041	APC,FGF13,SMAD4,PTEN,STXBP1,TEK,FGFR1,SZT2
Monarch HPO	HP:0006496	Aplasia/hypoplasia involving bones of the upper limbs	6	382	2023-06-01	0.00041	APC,PNKP,SMAD4,STXBP1,SCN2A,FGFR1
Monarch HPO	HP:0010161	Abnormality of the phalanges of the toes	4	100	1.46	0.00041	PNKP,STXBP1,SCN2A,FGFR1
Monarch HPO	HP:0000014	Abnormality of the bladder	6	385	2023-05-01	0.00042	TERT,PARK2,KCNJ10,KCNT1,IQSEC2,DEPDC5
Monarch HPO	HP:0002536	Abnormal cortical gyration	6	384	2023-05-01	0.00042	CC2D1A,PNKP,PTEN,STXBP1,SCN2A,DEPDC5
Monarch HPO	HP:0007240	Progressive gait ataxia	3	30	1.86	0.00042	SCN1A,STXBP1,SCN2A
Monarch HPO	HP:0000969	Edema	6	386	2023-05-01	0.00043	APC,SCN1A,LEMD3,SMAD4,PTEN,TEK
Monarch HPO	HP:0008373	Puberty and gonadal disorders	6	386	2023-05-01	0.00043	PNKP,SMAD4,STXBP1,SCN2A,FGFR1,GFAP
Monarch HPO	HP:0012718	Morphological abnormality of the gastrointestinal tract	8	841	0.84	0.00043	APC,TERT,SMAD4,PTEN,TEK,IQSEC2,FGFR1,PPP2R5D
Monarch HPO	HP:0008770	Obsessive-compulsive trait	3	31	1.85	0.00045	SCN1A,STXBP1,SCN2A
Monarch HPO	HP:0000008	Abnormal morphology of female internal genitalia	6	393	2023-04-01	0.00047	APC,TERT,SMAD4,PARK2,PTEN,FGFR1
Monarch HPO	HP:0000327	Hypoplasia of the maxilla	4	105	1.44	0.00047	TERT,SMAD4,PTEN,FGFR1
Monarch HPO	HP:0002381	Aphasia	4	105	1.44	0.00047	SCN1A,DEPDC5,FGFR1,GFAP
Monarch HPO	HP:0001943	Hypoglycemia	5	228	2023-02-01	0.00048	APC,CACNA1C,PTEN,FGFR1,PPP2R5D
Monarch HPO	HP:0004329	Abnormal posterior eye segment morphology	9	1144	0.76	0.00048	APC,TERT,FGF13,SMAD4,PTEN,STXBP1,TEK,FGFR1,SZT2
Monarch HPO	HP:0002119	Ventriculomegaly	7	610	0.92	0.00049	HEPACAM,TERT,PNKP,PTEN,STXBP1,FGFR1,PPP2R5D
Monarch HPO	HP:0002067	Bradykinesia	4	107	1.43	0.00050	SCN1A,PARK2,STXBP1,SCN2A
Monarch HPO	HP:0004322	Short stature	9	1154	0.75	0.00051	LEMD3,TERT,FGF13,SMAD4,KCNJ10,PTEN,STXBP1,FGFR1,SZT2
Monarch HPO	HP:0030255	Large intestinal polyposis	3	33	1.82	0.00052	APC,SMAD4,PTEN
Monarch HPO	HP:0002034	Abnormal rectum morphology	4	110	1.42	0.00055	APC,SMAD4,PTEN,TEK
Monarch HPO	HP:0011025	Abnormal cardiovascular system physiology	9	1168	0.75	0.00055	APC,CACNA1C,LEMD3,TERT,SMAD4,PTEN,TEK,FGFR1,GFAP
Monarch HPO	HP:0002239	Gastrointestinal hemorrhage	4	111	1.42	0.00057	APC,SMAD4,PTEN,TEK
Monarch HPO	HP:0011927	Short digit	6	410	2023-03-01	0.00057	PNKP,SMAD4,PTEN,STXBP1,SCN2A,FGFR1
Monarch HPO	HP:0004783	Duodenal polyposis	2	3	2.68	0.00058	APC,SMAD4
Monarch HPO	HP:0006283	Multiple unerupted teeth	2	3	2.68	0.00058	APC,FGFR1
Monarch HPO	HP:0002778	Abnormal tracheal morphology	3	35	1.79	0.00059	SMAD4,KCNJ10,FGFR1
Monarch HPO	HP:0002981	Abnormality of the calf	4	114	1.41	0.00061	SCN1A,STXBP1,SCN2A,FGFR1
Monarch HPO	HP:0100568	Neoplasm of the endocrine system	4	114	1.41	0.00061	APC,TERT,KCNJ10,PTEN
Monarch HPO	HP:0010651	Abnormal meningeal morphology	4	116	2023-04-01	0.00065	SMAD4,SCN2A,FGFR1,PPP2R5D
Monarch HPO	HP:0000348	High forehead	5	249	1.16	0.00069	SCN1A,FGF13,STXBP1,FGFR1,SZT2
Monarch HPO	HP:0003196	Short nose	5	249	1.16	0.00069	APC,HEPACAM,PTEN,FGFR1,PPP2R5D
Monarch HPO	HP:0010787	Genital neoplasm	4	118	1.39	0.00069	APC,SMAD4,PARK2,PTEN
Monarch HPO	HP:0100743	Neoplasm of the rectum	3	37	1.77	0.00069	APC,SMAD4,PTEN
Monarch HPO	HP:0002465	Poor speech	5	250	1.16	0.00070	CC2D1A,STXBP1,IQSEC2,FGFR1,PPP2R5D
Monarch HPO	HP:0000598	Abnormality of the ear	11	1920	0.62	0.00073	APC,SCN1A,LEMD3,TERT,SMAD4,KCNJ10,PTEN,SCN2A,IQSEC2,FGFR1,PPP2R5D
Monarch HPO	HP:0000315	Abnormality of the orbital region	8	923	0.8	0.00074	APC,TERT,SMAD4,PTEN,IQSEC2,FGFR1,PPP2R5D,SZT2
Monarch HPO	HP:0002357	Dysphasia	3	39	1.75	0.00077	SCN1A,FGFR1,GFAP
Monarch HPO	HP:0002506	Diffuse cerebral atrophy	3	39	1.75	0.00077	PNKP,STXBP1,SCN2A
Monarch HPO	HP:0008081	Pes valgus	3	39	1.75	0.00077	SCN1A,STXBP1,SCN2A
Monarch HPO	HP:0012795	Abnormality of the optic disc	7	669	0.88	0.00080	APC,TERT,FGF13,PTEN,STXBP1,FGFR1,SZT2
Monarch HPO	HP:0040069	Abnormal lower limb bone morphology	6	442	0.99	0.00080	APC,SCN1A,PNKP,STXBP1,SCN2A,FGFR1
Monarch HPO	HP:0008388	Abnormal toenail morphology	4	125	1.37	0.00082	APC,TERT,FGFR1,PPP2R5D
Monarch HPO	HP:0002242	Abnormal intestine morphology	7	673	0.88	0.00083	APC,TERT,SMAD4,PTEN,TEK,IQSEC2,FGFR1
Monarch HPO	HP:0002355	Difficulty walking	5	262	1.14	0.00083	TERT,FGF13,KCNJ10,STXBP1,SZT2
Monarch HPO	HP:0007010	Poor fine motor coordination	3	41	1.72	0.00086	SCN1A,STXBP1,SCN2A
Monarch HPO	HP:0002757	Recurrent fractures	4	129	1.35	0.00091	LEMD3,TERT,PTEN,FGFR1
Monarch HPO	HP:0000219	Thin upper lip vermilion	5	269	1.13	0.00093	CACNA1C,SCN1A,SMAD4,IQSEC2,PPP2R5D
Monarch HPO	HP:0001608	Abnormality of the voice	5	269	1.13	0.00093	LEMD3,SMAD4,PARK2,FGFR1,GFAP
Monarch HPO	HP:0011028	Abnormality of blood circulation	5	270	1.13	0.00094	APC,TERT,SMAD4,PTEN,TEK
Monarch HPO	HP:0004437	Cranial hyperostosis	3	43	2023-07-01	0.00097	SMAD4,PTEN,FGFR1
Monarch HPO	HP:0010844	EEG with multifocal slow activity	3	43	2023-07-01	0.00097	FGF13,STXBP1,SZT2
Monarch HPO	HP:0000853	Goiter	3	45	1.68	0.0011	APC,KCNJ10,PTEN
Monarch HPO	HP:0001159	Syndactyly	4	138	1.32	0.0011	APC,CACNA1C,SCN1A,FGFR1
Monarch HPO	HP:0001344	Absent speech	5	282	2023-11-01	0.0011	KCNJ10,STXBP1,IQSEC2,FGFR1,PPP2R5D
Monarch HPO	HP:0002019	Constipation	5	279	2023-11-01	0.0011	APC,FGF13,PARK2,FGFR1,GFAP
Monarch HPO	HP:0003111	Abnormal blood ion concentration	5	277	2023-12-01	0.0011	APC,CACNA1C,SMAD4,KCNJ10,FGFR1
Monarch HPO	HP:0003549	Abnormality of connective tissue	9	1294	0.7	0.0011	APC,LEMD3,PNKP,SMAD4,PTEN,STXBP1,SCN2A,FGFR1,PPP2R5D
Monarch HPO	HP:0004394	Multiple gastric polyps	2	5	2.46	0.0011	APC,SMAD4
Monarch HPO	HP:0005490	Postnatal macrocephaly	2	5	2.46	0.0011	HEPACAM,PTEN
Monarch HPO	HP:0007400	Irregular hyperpigmentation	4	135	1.33	0.0011	TERT,PTEN,TEK,FGFR1
Monarch HPO	HP:0100898	Connective tissue nevi	2	5	2.46	0.0011	LEMD3,PTEN
Monarch HPO	HP:0000137	Abnormality of the ovary	4	141	1.31	0.0012	SMAD4,PARK2,PTEN,FGFR1
Monarch HPO	EFO:0003925	Cognition	9	1328	0.69	0.0013	CACNA1C,SCN1A,RBFOX1,PARK2,KCNT1,STXBP1,SCN2A,DEPDC5,GFAP
Monarch HPO	HP:0000364	Hearing abnormality	9	1328	0.69	0.0013	APC,SCN1A,LEMD3,TERT,SMAD4,KCNJ10,PTEN,IQSEC2,FGFR1
Monarch HPO	HP:0000020	Urinary incontinence	4	146	2023-03-01	0.0014	TERT,KCNT1,IQSEC2,DEPDC5
Monarch HPO	HP:0001031	Subcutaneous lipoma	2	6	2.38	0.0014	PTEN,FGFR1
Monarch HPO	HP:0001140	Limbal dermoid	2	6	2.38	0.0014	PTEN,FGFR1
Monarch HPO	HP:0002283	Global brain atrophy	3	50	1.64	0.0014	SCN1A,STXBP1,SCN2A
Monarch HPO	HP:0002715	Abnormality of the immune system	10	1700	0.63	0.0014	APC,CACNA1C,HEPACAM,SCN1A,TERT,SMAD4,PTEN,TEK,FGFR1,GFAP
Monarch HPO	HP:0002921	Abnormality of the cerebrospinal fluid	6	493	0.95	0.0014	SCN1A,TERT,PTEN,FGFR1,PPP2R5D,GFAP
Monarch HPO	HP:0000078	Abnormality of the genital system	9	1355	0.68	0.0015	APC,TERT,PNKP,SMAD4,PARK2,PTEN,STXBP1,SCN2A,FGFR1
Monarch HPO	HP:0002890	Thyroid carcinoma	3	52	1.62	0.0015	APC,KCNJ10,PTEN
Monarch HPO	HP:0011029	Internal hemorrhage	4	149	1.29	0.0015	APC,TERT,SMAD4,PTEN
Monarch HPO	HP:0100615	Ovarian neoplasm	3	51	1.63	0.0015	SMAD4,PARK2,PTEN
Monarch HPO	HP:0001315	Reduced tendon reflexes	6	515	0.93	0.0016	TERT,FGF13,PNKP,STXBP1,PPP2R5D,SZT2
Monarch HPO	HP:0002014	Diarrhea	5	308	2023-07-01	0.0016	APC,SMAD4,PARK2,PTEN,PPP2R5D
Monarch HPO	HP:0002031	Abnormal esophagus morphology	4	154	1.27	0.0016	APC,TERT,SMAD4,FGFR1
Monarch HPO	HP:0002894	Neoplasm of the pancreas	3	53	1.61	0.0016	APC,TERT,SMAD4
Monarch HPO	EFO:0006519	MMR-related febrile seizures	2	7	2.32	0.0017	SCN1A,SCN2A
Monarch HPO	HP:0001137	Alternating esotropia	2	7	2.32	0.0017	APC,PPP2R5D
Monarch HPO	HP:0003330	Abnormal bone structure	5	315	2023-06-01	0.0017	APC,LEMD3,TERT,PTEN,FGFR1
Monarch HPO	HP:0007129	Cerebellar medulloblastoma	2	7	2.32	0.0017	APC,TEK
Monarch HPO	HP:0011174	Focal hyperkinetic seizure	2	7	2.32	0.0017	KCNT1,DEPDC5
Monarch HPO	HP:0012252	Abnormal respiratory system morphology	5	314	2023-06-01	0.0017	TERT,SMAD4,PARK2,KCNJ10,FGFR1
Monarch HPO	HP:0025236	Somnambulism	2	7	2.32	0.0017	KCNT1,DEPDC5
Monarch HPO	HP:0100026	Arteriovenous malformation	3	54	2023-06-01	0.0017	SMAD4,PTEN,TEK
Monarch HPO	HP:0100871	Abnormality of the palm	5	318	2023-06-01	0.0018	LEMD3,TERT,SMAD4,PTEN,FGFR1
Monarch HPO	HP:0000119	Abnormality of the genitourinary system	5	322	2023-05-01	0.0019	APC,SMAD4,PARK2,PTEN,FGFR1
Monarch HPO	HP:0000496	Abnormality of eye movement	6	538	0.91	0.0020	TERT,FGF13,PNKP,STXBP1,SZT2,GFAP
Monarch HPO	HP:0006771	Duodenal adenocarcinoma	2	8	2.26	0.0020	APC,SMAD4
Monarch HPO	HP:0030669	Abnormal ocular adnexa morphology	7	792	0.81	0.0020	APC,TERT,SMAD4,PTEN,IQSEC2,FGFR1,SZT2
Monarch HPO	HP:0032679	Focal non-motor seizure	3	58	1.57	0.0020	SCN1A,STXBP1,DEPDC5
Monarch HPO	HP:0100678	Premature skin wrinkling	3	58	1.57	0.0020	SCN1A,TERT,PTEN
Monarch HPO	HP:0000834	Abnormality of the adrenal glands	4	168	1.24	0.0021	APC,TERT,KCNJ10,PTEN
Monarch HPO	HP:0000819	Diabetes mellitus	5	335	2023-03-01	0.0022	APC,TERT,SMAD4,FGFR1,GFAP
Monarch HPO	HP:0002516	Increased intracranial pressure	3	61	1.55	0.0022	APC,TERT,PTEN
Monarch HPO	HP:0010614	Fibroma	3	60	1.56	0.0022	APC,TERT,PTEN
Monarch HPO	HP:0002143	Abnormality of the spinal cord	4	172	1.23	0.0023	APC,SMAD4,PTEN,FGFR1
Monarch HPO	HP:0008069	Neoplasm of the skin	4	172	1.23	0.0023	APC,TERT,PTEN,FGFR1
Monarch HPO	HP:0000238	Hydrocephalus	5	345	2023-02-01	0.0024	TERT,PTEN,FGFR1,PPP2R5D,GFAP
Monarch HPO	HP:0001010	Hypopigmentation of the skin	4	175	1.22	0.0024	APC,LEMD3,TERT,PTEN
Monarch HPO	HP:0025237	Confusional arousal	2	9	2.21	0.0024	KCNT1,DEPDC5
Monarch HPO	HP:0030163	Abnormal vascular physiology	4	176	1.22	0.0024	APC,SMAD4,PTEN,FGFR1
Monarch HPO	HP:0002311	Incoordination	4	177	1.21	0.0025	HEPACAM,SCN1A,STXBP1,SCN2A
Monarch HPO	HP:0006101	Finger syndactyly	4	178	1.21	0.0025	APC,LEMD3,PTEN,FGFR1
Monarch HPO	HP:0001265	Hyporeflexia	5	352	2023-01-01	0.0026	TERT,FGF13,PNKP,STXBP1,SZT2
Monarch HPO	HP:0000040	Long penis	2	10	2.16	0.0027	PTEN,FGFR1
Monarch HPO	HP:0000651	Diplopia	3	67	1.51	0.0027	SCN1A,PARK2,GFAP
Monarch HPO	HP:0002577	Abnormal stomach morphology	4	182	2023-02-01	0.0027	APC,SMAD4,IQSEC2,PPP2R5D
Monarch HPO	HP:0007074	Thick corpus callosum	2	10	2.16	0.0027	PTEN,SZT2
Monarch HPO	HP:0010566	Hamartoma	3	67	1.51	0.0027	APC,SMAD4,PTEN
Monarch HPO	HP:0010619	Fibroadenoma of the breast	2	10	2.16	0.0027	APC,PTEN
Monarch HPO	HP:0030731	Carcinoma	2	10	2.16	0.0027	APC,PTEN
Monarch HPO	HP:0001269	Hemiparesis	3	68	2023-05-01	0.0028	SCN1A,TERT,FGFR1
Monarch HPO	HP:0002815	Abnormality of the knee	4	186	1.19	0.0028	SCN1A,PTEN,STXBP1,SCN2A
Monarch HPO	HP:0003272	Abnormal hip bone morphology	5	361	1.0	0.0028	APC,SMAD4,PTEN,FGFR1,PPP2R5D
Monarch HPO	HP:0012448	Delayed myelination	4	185	2023-02-01	0.0028	PNKP,KCNT1,STXBP1,SCN2A
Monarch HPO	HP:0001645	Sudden cardiac death	3	69	2023-05-01	0.0029	CACNA1C,PTEN,GFAP
Monarch HPO	HP:0002072	Chorea	4	188	1.19	0.0029	CC2D1A,STXBP1,FGFR1,GFAP
Monarch HPO	HP:0000110	Renal dysplasia	3	70	1.49	0.0030	PNKP,STXBP1,SCN2A
Monarch HPO	HP:0004299	Hernia of the abdominal wall	5	370	0.99	0.0031	PNKP,SMAD4,STXBP1,SCN2A,FGFR1
Monarch HPO	HP:0012721	Venous malformation	2	11	2023-12-02	0.0031	PTEN,TEK
Monarch HPO	HP:0025318	Ovarian carcinoma	2	11	2023-12-02	0.0031	SMAD4,PTEN
Monarch HPO	HP:0031535	Increased theta frequency activity in EEG	2	11	2023-12-02	0.0031	KCNT1,DEPDC5
Monarch HPO	HP:0002321	Vertigo	3	74	1.47	0.0034	SCN1A,KCNJ10,SCN2A
Monarch HPO	HP:0002653	Bone pain	3	74	1.47	0.0034	APC,LEMD3,TEK
Monarch HPO	HP:0002088	Abnormal lung morphology	7	894	0.75	0.0036	CACNA1C,SCN1A,TERT,SMAD4,PARK2,PTEN,FGFR1
Monarch HPO	HP:0002172	Postural instability	3	75	1.46	0.0036	SCN1A,PNKP,PARK2
Monarch HPO	HP:0100704	Cerebral visual impairment	4	202	1.16	0.0037	SCN1A,CC2D1A,STXBP1,FGFR1
Monarch HPO	HP:0001770	Toe syndactyly	4	205	1.15	0.0039	APC,SMAD4,IQSEC2,FGFR1
Monarch HPO	HP:0007206	Hemimegalencephaly	2	13	2023-05-02	0.0040	PTEN,DEPDC5
Monarch HPO	HP:0031589	Suicidal ideation	2	13	2023-05-02	0.0040	KCNT1,DEPDC5
Monarch HPO	HP:0000218	High palate	6	634	0.84	0.0041	APC,SMAD4,PTEN,FGFR1,PPP2R5D,GFAP
Monarch HPO	HP:0000253	Progressive microcephaly	3	79	1.44	0.0041	CC2D1A,PNKP,IQSEC2
Monarch HPO	HP:0001072	Thickened skin	5	397	0.96	0.0041	LEMD3,TERT,SMAD4,PTEN,FGFR1
Monarch HPO	HP:0002080	Intention tremor	3	81	1.43	0.0043	PRICKLE1,KCNJ10,PTEN
Monarch HPO	HP:0010622	Neoplasm of the skeletal system	3	81	1.43	0.0043	APC,PTEN,FGFR1
Monarch HPO	HP:0000163	Abnormal oral cavity morphology	6	644	0.83	0.0044	APC,SCN1A,TERT,SMAD4,PTEN,FGFR1
Monarch HPO	HP:0000054	Micropenis	4	216	1.13	0.0045	PNKP,STXBP1,SCN2A,FGFR1
Monarch HPO	HP:0000520	Proptosis	4	215	1.13	0.0045	APC,TERT,PTEN,FGFR1
Monarch HPO	HP:0002827	Hip dislocation	4	215	1.13	0.0045	APC,PTEN,FGFR1,PPP2R5D
Monarch HPO	HP:0012050	Anasarca	2	14	2023-02-02	0.0045	APC,SMAD4
Monarch HPO	HP:0012842	Skin appendage neoplasm	2	14	2023-02-02	0.0045	APC,PTEN
Monarch HPO	HP:0031951	Nocturnal seizures	2	14	2023-02-02	0.0045	KCNT1,DEPDC5
Monarch HPO	HP:0100641	Neoplasm of the adrenal cortex	2	14	2023-02-02	0.0045	APC,PTEN
Monarch HPO	HP:0410067	Increased level of L-fucose in urine	2	14	2023-02-02	0.0045	APC,SMAD4
Monarch HPO	EFO:0004340	Body mass index	8	1263	0.66	0.0046	APC,CACNA1C,SCN1A,RBFOX1,MINK1,PARK2,SCN2A,DLG4
Monarch HPO	HP:0001892	Abnormal bleeding	5	411	0.95	0.0047	APC,TERT,SMAD4,PTEN,TEK
Monarch HPO	HP:0002363	Abnormal brainstem morphology	4	218	2023-12-01	0.0047	SCN1A,TERT,PTEN,FGFR1
Monarch HPO	HP:0002015	Dysphagia	5	414	0.94	0.0048	SCN1A,PARK2,STXBP1,FGFR1,GFAP
Monarch HPO	HP:0004408	Abnormality of the sense of smell	3	85	1.41	0.0048	TERT,PARK2,FGFR1
Monarch HPO	HP:0002076	Migraine	3	87	2023-04-01	0.0051	SCN1A,SMAD4,DEPDC5
Monarch HPO	HP:0002597	Abnormality of the vasculature	9	1673	0.59	0.0055	APC,CACNA1C,HEPACAM,LEMD3,TERT,SMAD4,PTEN,TEK,FGFR1
Monarch HPO	HP:0004481	Progressive macrocephaly	2	16	1.96	0.0055	PTEN,GFAP
Monarch HPO	HP:0004691	2-3 toe syndactyly	3	90	1.38	0.0055	SMAD4,IQSEC2,FGFR1
Monarch HPO	HP:0012171	Stereotypical hand wringing	2	16	1.96	0.0055	STXBP1,IQSEC2
Monarch HPO	HP:0030215	Inappropriate crying	2	16	1.96	0.0055	STXBP1,IQSEC2
Monarch HPO	HP:0030532	Visual acuity test abnormality	2	16	1.96	0.0055	APC,TERT
Monarch HPO	HP:0033348	Epileptic aura	2	16	1.96	0.0055	SCN1A,DEPDC5
Monarch HPO	HP:0002665	Lymphoma	3	91	1.38	0.0057	APC,TERT,PTEN
Monarch HPO	HP:0000290	Abnormality of the forehead	4	234	2023-09-01	0.0059	PNKP,SMAD4,STXBP1,SCN2A
Monarch HPO	HP:0012649	Increased inflammatory response	7	984	0.71	0.0059	APC,CACNA1C,TERT,SMAD4,PTEN,TEK,FGFR1
Monarch HPO	HP:0031703	Abnormal ear morphology	8	1319	0.64	0.0059	APC,SCN1A,SMAD4,KCNJ10,PTEN,IQSEC2,FGFR1,PPP2R5D
Monarch HPO	HP:0004390	Hamartomatous polyposis	2	17	1.93	0.0060	SMAD4,PTEN
Monarch HPO	HP:0005293	Venous insufficiency	2	17	1.93	0.0060	APC,PTEN
Monarch HPO	HP:0001977	Abnormal thrombosis	3	94	1.36	0.0061	SMAD4,PTEN,TEK
Monarch HPO	HP:0011061	Abnormality of dental structure	4	238	2023-09-01	0.0061	APC,TERT,PTEN,FGFR1
Monarch HPO	HP:0012531	Pain	3	94	1.36	0.0061	APC,TERT,DEPDC5
Monarch HPO	HP:0002126	Polymicrogyria	4	240	2023-08-01	0.0063	CC2D1A,PTEN,STXBP1,DEPDC5
Monarch HPO	HP:0001266	Choreoathetosis	3	96	1.35	0.0064	PNKP,STXBP1,SCN2A
Monarch HPO	HP:0002683	Abnormality of the calvaria	5	447	0.91	0.0064	HEPACAM,LEMD3,SMAD4,PTEN,FGFR1
Monarch HPO	HP:0012547	Abnormal involuntary eye movements	3	96	1.35	0.0064	FGF13,STXBP1,SZT2
Monarch HPO	HP:0030319	Weakness of facial musculature	4	241	2023-08-01	0.0064	SCN1A,TERT,IQSEC2,GFAP
Monarch HPO	EFO:0007620	Volumetric bone mineral density	2	18	1.91	0.0065	CACNA1C,RBFOX1
Monarch HPO	HP:0002410	Aqueductal stenosis	2	18	1.91	0.0065	FGFR1,GFAP
Monarch HPO	HP:0005227	Adenomatous colonic polyposis	2	18	1.91	0.0065	APC,SMAD4
Monarch HPO	HP:0006725	Pancreatic adenocarcinoma	2	18	1.91	0.0065	APC,SMAD4
Monarch HPO	HP:0011800	Midface retrusion	4	243	2023-08-01	0.0065	SMAD4,IQSEC2,FGFR1,PPP2R5D
Monarch HPO	HP:0012125	Prostate cancer	2	18	1.91	0.0065	APC,PTEN
Monarch HPO	HP:0000194	Open mouth	3	98	1.35	0.0066	PTEN,FGFR1,PPP2R5D
Monarch HPO	HP:0003487	Babinski sign	4	245	2023-07-01	0.0066	FGF13,PRICKLE1,PTEN,IQSEC2
Monarch HPO	HP:0007663	Reduced visual acuity	5	452	0.9	0.0066	APC,SCN1A,TERT,SMAD4,PTEN
Monarch HPO	HP:0001345	Psychotic mentation	2	19	1.88	0.0070	KCNT1,DEPDC5
Monarch HPO	HP:0001291	Abnormal cranial nerve morphology	4	251	2023-06-01	0.0072	SCN1A,TERT,IQSEC2,GFAP
Monarch HPO	HP:0003312	Abnormal form of the vertebral bodies	4	251	2023-06-01	0.0072	APC,SMAD4,PTEN,FGFR1
Monarch HPO	HP:0012733	Macule	3	102	1.33	0.0073	TERT,PTEN,TEK
Monarch HPO	HP:0000356	Abnormality of the outer ear	7	1032	0.69	0.0074	APC,SCN1A,SMAD4,PTEN,IQSEC2,FGFR1,PPP2R5D
Monarch HPO	EFO:0007634	Major depressive episode	2	20	1.86	0.0076	CACNA1C,PARK2
Monarch HPO	HP:0002268	Paroxysmal dystonia	2	20	1.86	0.0076	KCNT1,DEPDC5
Monarch HPO	HP:0004348	Abnormality of bone mineral density	5	469	0.89	0.0077	LEMD3,TERT,PTEN,FGFR1,GFAP
Monarch HPO	HP:0002118	Abnormal cerebral ventricle morphology	4	261	2023-05-01	0.0082	STXBP1,FGFR1,PPP2R5D,GFAP
Monarch HPO	HP:0011193	EEG with focal spikes	2	21	1.84	0.0083	KCNT1,DEPDC5
Monarch HPO	HP:0100887	Abnormality of globe size	4	262	2023-04-01	0.0083	SCN1A,SMAD4,PTEN,FGFR1
Monarch HPO	HP:0011792	Neoplasm by histology	4	267	2023-04-01	0.0088	APC,TERT,SMAD4,PTEN
Monarch HPO	HP:0200063	Colorectal polyposis	2	22	1.82	0.0089	APC,PTEN
Monarch HPO	HP:0002012	Abnormality of the abdominal organs	7	1069	0.68	0.0090	APC,HEPACAM,TERT,SMAD4,PTEN,TEK,FGFR1
Monarch HPO	HP:0002509	Limb hypertonia	3	112	1.29	0.0094	FGF13,STXBP1,SZT2
Monarch HPO	HP:0006824	Cranial nerve paralysis	4	272	2023-03-01	0.0094	TERT,PTEN,IQSEC2,GFAP
Monarch HPO	HP:0002176	Spinal cord compression	2	23	2023-08-01	0.0096	APC,PTEN
Monarch HPO	HP:0002204	Pulmonary embolism	2	23	2023-08-01	0.0096	SMAD4,PTEN
Monarch HPO	HP:0005048	Synostosis of carpal bones	2	23	2023-08-01	0.0096	APC,FGFR1
Monarch HPO	HP:0007334	Bilateral tonic-clonic seizure with focal onset	2	23	2023-08-01	0.0096	SCN2A,DEPDC5
Monarch HPO	HP:0045084	Limb myoclonus	2	23	2023-08-01	0.0096	STXBP1,SCN2A
Monarch HPO	HP:0000492	Abnormal eyelid morphology	5	501	0.86	0.0101	APC,TERT,SMAD4,IQSEC2,FGFR1
Monarch HPO	HP:0000324	Facial asymmetry	3	116	1.27	0.0102	PTEN,FGFR1,PPP2R5D
Monarch HPO	HP:0001067	Neurofibromas	2	24	1.78	0.0103	APC,TERT
Monarch HPO	HP:0002301	Hemiplegia	2	24	1.78	0.0103	SCN1A,FGFR1
Monarch HPO	HP:0004374	Hemiplegia/hemiparesis	3	117	1.27	0.0103	SCN1A,PTEN,FGFR1
Monarch HPO	HP:0011675	Arrhythmia	4	282	2023-01-01	0.0105	CACNA1C,PTEN,FGFR1,GFAP
Monarch HPO	HP:0001197	Abnormality of prenatal development or birth	6	787	0.74	0.0108	CACNA1C,FGF13,SMAD4,STXBP1,FGFR1,SZT2
Monarch HPO	HP:0009997	Duplication of phalanx of hand	3	119	1.26	0.0108	LEMD3,PTEN,FGFR1
Monarch HPO	HP:0002194	Delayed gross motor development	4	285	2023-01-01	0.0109	PTEN,STXBP1,SCN2A,PPP2R5D
Monarch HPO	HP:0012075	Personality disorder	2	25	1.76	0.0109	SCN1A,KCNT1
Monarch HPO	HP:0200114	Metabolic alkalosis	2	25	1.76	0.0109	APC,KCNJ10
Monarch HPO	HP:0003019	Abnormality of the wrist	3	121	1.25	0.0112	APC,PTEN,FGFR1
Monarch HPO	HP:0000502	Abnormal conjunctiva morphology	3	122	1.25	0.0114	SMAD4,PTEN,FGFR1
Monarch HPO	HP:0001052	Nevus flammeus	2	26	1.75	0.0116	TEK,FGFR1
Monarch HPO	HP:0001679	Abnormal aortic morphology	4	292	1.0	0.0116	LEMD3,SMAD4,PTEN,FGFR1
Monarch HPO	HP:0002514	Cerebral calcification	3	123	1.25	0.0116	TERT,FGFR1,GFAP
Monarch HPO	HP:0012062	Bone cyst	2	26	1.75	0.0116	PTEN,FGFR1
Monarch HPO	HP:0002170	Intracranial hemorrhage	3	125	1.24	0.0121	TERT,SMAD4,PTEN
Monarch HPO	HP:0003028	Abnormality of the ankles	3	125	1.24	0.0121	SCN1A,FGF13,PTEN
Monarch HPO	HP:0002777	Tracheal stenosis	2	27	1.73	0.0123	SMAD4,KCNJ10
Monarch HPO	HP:0004493	Craniofacial hyperostosis	2	27	1.73	0.0123	SMAD4,FGFR1
Monarch HPO	HP:0012126	Stomach cancer	2	27	1.73	0.0123	APC,SMAD4
Monarch HPO	HP:0002648	Abnormality of calvarial morphology	4	299	0.99	0.0126	HEPACAM,LEMD3,PTEN,FGFR1
Monarch HPO	HP:0007340	Lower limb muscle weakness	3	128	1.23	0.0128	TERT,PNKP,KCNJ10
Monarch HPO	HP:0001935	Microcytic anemia	2	28	1.71	0.0131	SMAD4,TEK
Monarch HPO	HP:0006740	Transitional cell carcinoma of the bladder	2	28	1.71	0.0131	APC,PTEN
Monarch HPO	HP:0030014	Female sexual dysfunction	2	28	1.71	0.0131	PARK2,FGFR1
Monarch HPO	HP:0032263	Increased blood pressure	4	303	0.98	0.0131	APC,LEMD3,SMAD4,GFAP
Monarch HPO	HP:0000670	Carious teeth	3	130	1.22	0.0132	APC,TERT,PTEN
Monarch HPO	HP:0003474	Somatic sensory dysfunction	4	304	0.98	0.0132	SCN1A,PNKP,STXBP1,DEPDC5
Monarch HPO	EFO:0004847	Age at onset	4	305	0.98	0.0133	RBFOX1,TERT,PARK2,SZT2
Monarch HPO	EFO:0000408	Disease	8	1529	0.58	0.0134	APC,CACNA1C,LEMD3,RBFOX1,TERT,SMAD4,PTEN,FGFR1
Monarch HPO	HP:0007375	Abnormality of the septum pellucidum	3	131	1.22	0.0135	CC2D1A,FGFR1,PPP2R5D
Monarch HPO	HP:0001631	Atrial septal defect	4	307	0.98	0.0136	FGF13,SMAD4,FGFR1,PPP2R5D
Monarch HPO	HP:0002240	Hepatomegaly	5	544	0.82	0.0136	APC,HEPACAM,TERT,SMAD4,PTEN
Monarch HPO	EFO:0009749	Age at first sexual intercourse measurement	3	135	1.21	0.0145	APC,RBFOX1,SCN2A
Monarch HPO	HP:0000565	Esotropia	3	135	1.21	0.0145	APC,PTEN,PPP2R5D
Monarch HPO	HP:0030875	Abnormality of pulmonary circulation	3	136	2023-02-01	0.0147	SMAD4,PTEN,FGFR1
Monarch HPO	HP:0001394	Cirrhosis	3	138	2023-02-01	0.0153	APC,TERT,SMAD4
Monarch HPO	HP:0002883	Hyperventilation	2	31	1.67	0.0153	KCNT1,DEPDC5
Monarch HPO	HP:0030012	Abnormal female reproductive system physiology	3	140	1.19	0.0159	TERT,PARK2,FGFR1
Monarch HPO	HP:0000712	Emotional lability	3	141	1.19	0.0161	APC,TERT,GFAP
Monarch HPO	HP:0001302	Pachygyria	3	141	1.19	0.0161	PNKP,STXBP1,SCN2A
Monarch HPO	HP:0011356	Regional abnormality of skin	4	324	0.95	0.0161	APC,LEMD3,TERT,PTEN
Monarch HPO	HP:0100579	Mucosal telangiectasiae	2	32	1.66	0.0161	SMAD4,PTEN
Monarch HPO	HP:0011138	Abnormality of skin adnexa morphology	6	870	0.7	0.0166	APC,TERT,SMAD4,PTEN,FGFR1,SZT2
Monarch HPO	HP:0002858	Meningioma	2	33	1.64	0.0169	TERT,PTEN
Monarch HPO	HP:0005306	Capillary hemangioma	2	33	1.64	0.0169	PTEN,FGFR1
Monarch HPO	HP:0100763	Abnormality of the lymphatic system	5	577	0.8	0.0170	HEPACAM,TERT,SMAD4,PTEN,FGFR1
Monarch HPO	HP:0002624	Abnormal venous morphology	3	145	1.18	0.0172	APC,PTEN,TEK
Monarch HPO	EFO:0003765	Sign or symptom	5	580	0.8	0.0173	APC,TERT,FGF13,SMAD4,FGFR1
Monarch HPO	HP:0000982	Palmoplantar keratoderma	3	147	1.17	0.0177	LEMD3,TERT,PTEN
Monarch HPO	HP:0002035	Rectal prolapse	2	34	1.63	0.0177	SMAD4,TEK
Monarch HPO	HP:0009928	Thick nasal alae	2	34	1.63	0.0177	SCN1A,PTEN
Monarch HPO	HP:0030791	Abnormal jaw morphology	6	883	0.69	0.0177	APC,TERT,SMAD4,PTEN,IQSEC2,FGFR1
Monarch HPO	HP:0100646	Thyroiditis	2	34	1.63	0.0177	APC,PTEN
Monarch HPO	HP:0001363	Craniosynostosis	3	148	1.17	0.0179	LEMD3,PTEN,FGFR1
Monarch HPO	HP:0000539	Abnormality of refraction	6	889	0.69	0.0181	RBFOX1,SMAD4,PTEN,SCN2A,IQSEC2,PPP2R5D
Monarch HPO	HP:0002186	Apraxia	3	150	1.16	0.0184	PNKP,STXBP1,FGFR1
Monarch HPO	HP:0002922	Increased CSF protein	2	35	1.62	0.0184	SCN1A,GFAP
Monarch HPO	HP:0003003	Colon cancer	2	35	1.62	0.0184	APC,SMAD4
Monarch HPO	HP:0007392	Excessive wrinkled skin	2	35	1.62	0.0184	TERT,PTEN
Monarch HPO	HP:0100240	Synostosis of joints	3	150	1.16	0.0184	APC,SMAD4,FGFR1
Monarch HPO	HP:0001392	Abnormality of the liver	6	896	0.69	0.0186	APC,HEPACAM,TERT,SMAD4,PTEN,TEK
Monarch HPO	HP:0001387	Joint stiffness	3	151	1.16	0.0187	LEMD3,SMAD4,PTEN
Monarch HPO	HP:0000086	Ectopic kidney	2	36	2023-06-01	0.0192	APC,LEMD3
Monarch HPO	HP:0001163	Abnormality of the metacarpal bones	2	36	2023-06-01	0.0192	APC,PTEN
Monarch HPO	HP:0100335	Non-midline cleft lip	2	36	2023-06-01	0.0192	SMAD4,FGFR1
Monarch HPO	HP:0000168	Abnormality of the gingiva	3	154	1.15	0.0196	SCN1A,TERT,SMAD4
Monarch HPO	HP:0002094	Dyspnea	4	350	0.92	0.0201	APC,TERT,SMAD4,FGFR1
Monarch HPO	HP:0002392	EEG with polyspike wave complexes	2	37	1.59	0.0201	SCN1A,PRICKLE1
Monarch HPO	HP:0002529	Neuronal loss in central nervous system	2	37	1.59	0.0201	PARK2,KCNT1
Monarch HPO	HP:0005216	Impaired mastication	2	37	1.59	0.0201	FGFR1,PPP2R5D
Monarch HPO	HP:0010624	Aplastic/hypoplastic toenail	2	38	1.58	0.0209	APC,TERT
Monarch HPO	HP:0100759	Clubbing of fingers	2	38	1.58	0.0209	TERT,SMAD4
Monarch HPO	EFO:0003843	Pain	4	356	0.91	0.0212	APC,TERT,FGF13,SMAD4
Monarch HPO	HP:0011368	Epidermal thickening	4	357	0.91	0.0214	LEMD3,TERT,PTEN,FGFR1
Monarch HPO	HP:0000303	Mandibular prognathia	3	161	1.13	0.0218	SMAD4,PTEN,FGFR1
Monarch HPO	HP:0000340	Sloping forehead	3	161	1.13	0.0218	PNKP,STXBP1,SCN2A
Monarch HPO	HP:0002141	Gait imbalance	2	39	1.57	0.0218	PARK2,PTEN
Monarch HPO	HP:0005374	Cellular immunodeficiency	2	39	1.57	0.0218	TERT,PTEN
Monarch HPO	HP:0011750	Neoplasm of the anterior pituitary	2	39	1.57	0.0218	APC,TERT
Monarch HPO	EFO:0005052	Nervous system measurement	5	621	0.77	0.0219	SCN1A,LEMD3,RBFOX1,PRICKLE1,SZT2
Monarch HPO	HP:0002322	Resting tremor	2	40	1.56	0.0225	PARK2,STXBP1
Monarch HPO	HP:0000322	Short philtrum	3	165	2023-12-01	0.0229	APC,SMAD4,FGFR1
Monarch HPO	EFO:0004324	Body weights and measures	13	4126	0.36	0.0235	APC,CACNA1C,SCN1A,RBFOX1,TERT,PRICKLE1,MINK1,PARK2,PTEN,SCN2A,DLG4,DEPDC5,FGFR1
Monarch HPO	HP:0000490	Deeply set eye	3	167	2023-11-01	0.0235	SMAD4,FGFR1,PPP2R5D
Monarch HPO	HP:0002040	Esophageal varix	2	41	1.55	0.0235	APC,SMAD4
Monarch HPO	HP:0002558	Supernumerary nipple	2	41	1.55	0.0235	PTEN,PPP2R5D
Monarch HPO	HP:0004334	Dermal atrophy	2	41	1.55	0.0235	LEMD3,TERT
Monarch HPO	HP:0004396	Poor appetite	2	41	1.55	0.0235	APC,SMAD4
Monarch HPO	HP:0011390	Morphological abnormality of the inner ear	2	41	1.55	0.0235	KCNJ10,PTEN
Monarch HPO	HP:0011448	Ankle clonus	2	41	1.55	0.0235	FGF13,PTEN
Monarch HPO	HP:0000098	Tall stature	3	168	2023-11-01	0.0238	SMAD4,PTEN,DLG4
Monarch HPO	HP:0008527	Congenital sensorineural hearing impairment	2	42	1.54	0.0242	KCNJ10,FGFR1
Monarch HPO	HP:0040307	Male sexual dysfunction	2	42	1.54	0.0242	PARK2,FGFR1
Monarch HPO	HP:0001347	Hyperreflexia	5	643	0.75	0.0248	FGF13,PARK2,KCNT1,PTEN,GFAP
Monarch HPO	HP:0002795	Abnormal respiratory system physiology	4	377	0.89	0.0250	TERT,SMAD4,PTEN,FGFR1
Monarch HPO	HP:0001558	Decreased fetal movement	3	172	2023-01-01	0.0252	FGF13,STXBP1,SZT2
Monarch HPO	HP:0002027	Abdominal pain	3	172	2023-01-01	0.0252	APC,FGF13,SMAD4
Monarch HPO	HP:0100526	Neoplasm of the lung	2	43	1.53	0.0252	PARK2,PTEN
Monarch HPO	HP:0000377	Abnormality of the pinna	5	648	0.75	0.0255	APC,SMAD4,PTEN,IQSEC2,FGFR1
Monarch HPO	HP:0000316	Hypertelorism	5	649	0.75	0.0256	APC,SMAD4,PTEN,FGFR1,PPP2R5D
Monarch HPO	HP:0000369	Low-set ears	5	649	0.75	0.0256	SCN1A,SMAD4,PTEN,FGFR1,PPP2R5D
Monarch HPO	HP:0000682	Abnormal dental enamel morphology	3	174	2023-01-01	0.0258	APC,PTEN,FGFR1
Monarch HPO	HP:0000679	Taurodontia	2	44	1.52	0.0260	TERT,FGFR1
Monarch HPO	HP:0001319	Neonatal hypotonia	3	175	2023-09-01	0.0260	STXBP1,FGFR1,PPP2R5D
Monarch HPO	HP:0001744	Splenomegaly	4	383	0.88	0.0260	HEPACAM,TERT,SMAD4,PTEN
Monarch HPO	HP:0001959	Polydipsia	2	44	1.52	0.0260	KCNJ10,FGFR1
Monarch HPO	HP:0002652	Skeletal dysplasia	3	176	2023-09-01	0.0263	LEMD3,PTEN,FGFR1
Monarch HPO	HP:0000546	Retinal degeneration	3	177	2023-09-01	0.0267	FGF13,STXBP1,SZT2
Monarch HPO	HP:0007440	Generalized hyperpigmentation	2	45	1.51	0.0268	TERT,PTEN
Monarch HPO	EFO:0000638	Overall survival	2	46	2023-05-01	0.0277	CACNA1C,RBFOX1
Monarch HPO	HP:0000289	Broad philtrum	2	46	2023-05-01	0.0277	SCN1A,FGFR1
Monarch HPO	HP:0001800	Hypoplastic toenails	2	46	2023-05-01	0.0277	FGFR1,PPP2R5D
Monarch HPO	HP:0010944	Abnormal renal pelvis morphology	3	180	2023-08-01	0.0277	APC,FGF13,FGFR1
Monarch HPO	EFO:0000719	Temporal measurement	7	1356	0.57	0.0278	CACNA1C,RBFOX1,TERT,FGF13,PARK2,SCN2A,SZT2
Monarch HPO	EFO:0008354	Cognitive function measurement	5	672	0.73	0.0287	APC,CACNA1C,RBFOX1,SCN2A,SZT2
Monarch HPO	HP:0000873	Diabetes insipidus	2	47	1.49	0.0287	PTEN,FGFR1
Monarch HPO	HP:0004409	Hyposmia	2	47	1.49	0.0287	PARK2,FGFR1
Monarch HPO	HP:0000272	Malar flattening	3	184	2023-07-01	0.0291	APC,SMAD4,FGFR1
Monarch HPO	HP:0000481	Abnormal cornea morphology	5	675	0.73	0.0292	RBFOX1,PTEN,TEK,FGFR1,PPP2R5D
Monarch HPO	EFO:0010118	Sphingomyelin measurement	2	48	1.48	0.0294	CACNA1C,RBFOX1
Monarch HPO	HP:0000540	Hypermetropia	3	185	2023-07-01	0.0294	RBFOX1,SMAD4,IQSEC2
Monarch HPO	HP:0011747	Abnormality of the anterior pituitary	3	185	2023-07-01	0.0294	APC,TERT,FGFR1
Monarch HPO	HP:0100649	Neoplasm of the oral cavity	2	48	1.48	0.0294	APC,TERT
Monarch HPO	EFO:0004784	Self reported educational attainment	6	1006	0.64	0.0296	CACNA1C,SCN1A,RBFOX1,PARK2,STXBP1,SCN2A
Monarch HPO	EFO:0010088	Beverage consumption measurement	3	188	2023-06-01	0.0304	CACNA1C,RBFOX1,PARK2
Monarch HPO	HP:0000567	Chorioretinal coloboma	2	49	1.47	0.0304	PTEN,FGFR1
Monarch HPO	HP:0000802	Impotence	2	49	1.47	0.0304	TERT,FGFR1
Monarch HPO	HP:0002808	Kyphosis	4	406	0.85	0.0306	PNKP,PTEN,STXBP1,GFAP
Monarch HPO	EFO:0004272	Anemia (phenotype)	3	189	2023-06-01	0.0307	TERT,SMAD4,TEK
Monarch HPO	HP:0011147	Typical absence seizure	2	50	1.46	0.0313	PTEN,STXBP1
Monarch HPO	HP:0002300	Mutism	2	51	1.45	0.0325	STXBP1,FGFR1
Monarch HPO	HP:0004349	Reduced bone mineral density	4	414	0.85	0.0325	TERT,PTEN,FGFR1,GFAP
Monarch HPO	HP:0005469	Flat occiput	2	51	1.45	0.0325	LEMD3,FGFR1
Monarch HPO	HP:0010784	Uterine neoplasm	2	51	1.45	0.0325	APC,PTEN
Monarch HPO	HP:0012285	Abnormal hypothalamus physiology	2	51	1.45	0.0325	TERT,FGFR1
Monarch HPO	HP:0000130	Abnormality of the uterus	3	194	2023-05-01	0.0327	APC,PTEN,FGFR1
Monarch HPO	HP:0001317	Abnormal cerebellum morphology	3	196	2023-05-01	0.0335	TERT,PTEN,SCN2A
Monarch HPO	HP:0000534	Abnormal eyebrow morphology	4	419	0.84	0.0336	TERT,SMAD4,FGFR1,SZT2
Monarch HPO	HP:0000718	Aggressive behavior	3	199	2023-04-01	0.0348	SCN1A,KCNT1,PPP2R5D
Monarch HPO	HP:0003418	Back pain	2	54	1.43	0.0355	TERT,SMAD4
Monarch HPO	HP:0001650	Aortic valve stenosis	2	55	1.42	0.0367	SMAD4,FGFR1
Monarch HPO	HP:0002719	Recurrent infections	5	721	0.7	0.0369	CACNA1C,HEPACAM,SCN1A,TERT,PTEN
Monarch HPO	HP:0010628	Facial palsy	3	205	2023-03-01	0.0373	TERT,IQSEC2,GFAP
Monarch HPO	HP:0000944	Abnormality of the metaphysis	3	206	2023-02-01	0.0376	LEMD3,TERT,SMAD4
Monarch HPO	HP:0002245	Meckel diverticulum	2	56	1.41	0.0376	IQSEC2,FGFR1
Monarch HPO	HP:0002861	Melanoma	2	56	1.41	0.0376	SMAD4,PTEN
Monarch HPO	HP:0004422	Biparietal narrowing	2	56	1.41	0.0376	HEPACAM,PTEN
Monarch HPO	HP:0100585	Telangiectasia of the skin	2	56	1.41	0.0376	TERT,SMAD4
Monarch HPO	HP:0010978	Abnormality of immune system physiology	4	439	0.82	0.0387	HEPACAM,SMAD4,PTEN,GFAP
Monarch HPO	HP:0030084	Clinodactyly	4	442	0.82	0.0396	SMAD4,PTEN,IQSEC2,FGFR1
Monarch HPO	HP:0001085	Papilledema	2	58	2023-04-01	0.0397	APC,TERT
Monarch HPO	HP:0040171	Decreased serum testosterone concentration	2	58	2023-04-01	0.0397	TERT,FGFR1
Monarch HPO	HP:0006292	Abnormality of dental eruption	3	212	2023-01-01	0.0401	APC,IQSEC2,FGFR1
Monarch HPO	EFO:0004337	Intelligence	5	740	0.69	0.0403	CACNA1C,RBFOX1,SCN2A,DEPDC5,GFAP
Monarch HPO	HP:0000176	Submucous cleft hard palate	2	59	1.39	0.0406	SMAD4,PPP2R5D
Monarch HPO	HP:0001004	Lymphedema	2	59	1.39	0.0406	LEMD3,PTEN
Monarch HPO	HP:0001328	Specific learning disability	3	214	2023-01-01	0.0409	PNKP,SMAD4,FGFR1
Monarch HPO	EFO:0000246	Age	5	746	0.69	0.0414	RBFOX1,TERT,PARK2,SCN2A,SZT2
Monarch HPO	HP:0000444	Convex nasal ridge	2	60	1.38	0.0416	APC,FGFR1
Monarch HPO	HP:0000995	Melanocytic nevus	2	60	1.38	0.0416	PTEN,GFAP
Monarch HPO	HP:0005584	Renal cell carcinoma	2	60	1.38	0.0416	APC,PTEN
Monarch HPO	HP:0007565	Multiple cafe-au-lait spots	2	60	1.38	0.0416	APC,PTEN
Monarch HPO	HP:0011787	Central hypothyroidism	2	60	1.38	0.0416	TERT,FGFR1
Monarch HPO	HP:0001342	Cerebral hemorrhage	2	61	1.38	0.0425	TERT,SMAD4
Monarch HPO	HP:0001824	Weight loss	3	218	1.0	0.0425	APC,SMAD4,PTEN
Monarch HPO	HP:0006483	Abnormal number of teeth	2	61	1.38	0.0425	APC,FGFR1
Monarch HPO	HP:0000938	Osteopenia	3	219	1.0	0.0428	TERT,FGFR1,GFAP
Monarch HPO	HP:0000965	Cutis marmorata	2	62	1.37	0.0435	SMAD4,PTEN
Monarch HPO	HP:0011450	Unusual CNS infection	2	62	1.37	0.0435	SMAD4,GFAP
Monarch HPO	EFO:0006843	Infectious disease biomarker	6	1108	0.59	0.0436	CACNA1C,RBFOX1,TERT,MINK1,PARK2,PTEN
Monarch HPO	HP:0000400	Macrotia	3	222	0.99	0.0441	PTEN,IQSEC2,FGFR1
Monarch HPO	HP:0001409	Portal hypertension	2	63	1.36	0.0445	APC,SMAD4
Monarch HPO	HP:0002039	Anorexia	2	63	1.36	0.0445	APC,SMAD4
Monarch HPO	HP:0006887	Intellectual disability, progressive	2	63	1.36	0.0445	SCN1A,CC2D1A
Monarch HPO	HP:0012437	Abnormal gallbladder morphology	2	63	1.36	0.0445	APC,SMAD4
Monarch HPO	HP:0011220	Prominent forehead	3	225	0.99	0.0455	APC,SCN1A,PPP2R5D
Monarch HPO	HP:0002902	Hyponatremia	2	64	1.35	0.0456	APC,FGFR1
Monarch HPO	HP:0025269	Panic attack	2	64	1.35	0.0456	PARK2,STXBP1
Monarch HPO	HP:0200034	Papule	2	64	1.35	0.0456	LEMD3,PTEN
Monarch HPO	HP:0001537	Umbilical hernia	3	227	0.98	0.0463	PNKP,STXBP1,SCN2A
Monarch HPO	HP:0000600	Abnormality of the pharynx	2	65	1.35	0.0467	TERT,FGFR1
Monarch HPO	HP:0002018	Nausea	2	65	1.35	0.0467	APC,PARK2
Monarch HPO	HP:0004936	Venous thrombosis	2	65	1.35	0.0467	SMAD4,PTEN
Monarch HPO	HP:0006482	Abnormality of dental morphology	3	228	0.98	0.0467	CACNA1C,TERT,FGFR1
Monarch HPO	HP:0010609	Skin tags	2	65	1.35	0.0467	PTEN,FGFR1
Monarch HPO	HP:0003026	Short long bone	3	229	0.98	0.0470	APC,SMAD4,FGFR1
Monarch HPO	EFO:0004529	Lipid measurement	8	1959	0.47	0.0476	CACNA1C,RBFOX1,TERT,MINK1,PARK2,TEK,DLG4,DEPDC5
Monarch HPO	HP:0001519	Disproportionate tall stature	2	66	1.34	0.0476	PTEN,DLG4
Monarch HPO	HP:0002575	Tracheoesophageal fistula	2	66	1.34	0.0476	TERT,FGFR1
Monarch HPO	HP:0003073	Hypoalbuminemia	2	66	1.34	0.0476	APC,SMAD4
Monarch HPO	HP:0000828	Abnormality of the parathyroid gland	2	67	1.34	0.0486	KCNJ10,PTEN
Monarch HPO	HP:0004796	Gastrointestinal obstruction	2	67	1.34	0.0486	APC,SMAD4
Monarch HPO	HP:0000568	Microphthalmia	3	234	0.97	0.0492	SCN1A,SMAD4,FGFR1
Monarch HPO	HP:0000666	Horizontal nystagmus	2	68	1.33	0.0497	SCN1A,IQSEC2
DISEASES	DOID:0060037	Developmental disorder of mental health	12	514	1.23	6.51e-09	CACNA1C,CC2D1A,PNKP,PRICKLE1,KCNJ10,PTEN,STXBP1,SCN2A,IQSEC2,DLG4,FGFR1,PPP2R5D
DISEASES	DOID:4	Disease	25	5921	0.49	4.20e-08	APC,CACNA1C,HEPACAM,SCN1A,LEMD3,RBFOX1,TERT,CC2D1A,PNKP,SMAD4,PRICKLE1,PARK2,KCNJ10,KCNT1,PTEN,STXBP1,SCN2A,TEK,IQSEC2,DLG4,DEPDC5,FGFR1,PPP2R5D,SZT2,GFAP
DISEASES	DOID:331	Central nervous system disease	14	1107	0.96	5.39e-08	HEPACAM,SCN1A,TERT,PNKP,PRICKLE1,PARK2,KCNJ10,KCNT1,PTEN,STXBP1,SCN2A,DEPDC5,SZT2,GFAP
DISEASES	DOID:1826	Epilepsy	9	274	1.38	7.86e-08	SCN1A,PNKP,PRICKLE1,KCNJ10,KCNT1,STXBP1,SCN2A,DEPDC5,SZT2
DISEASES	DOID:936	Brain disease	12	739	2023-07-01	7.86e-08	HEPACAM,SCN1A,TERT,PNKP,PRICKLE1,KCNJ10,KCNT1,STXBP1,SCN2A,DEPDC5,SZT2,GFAP
DISEASES	DOID:863	Nervous system disease	16	2132	0.74	1.03e-06	HEPACAM,SCN1A,TERT,PNKP,PRICKLE1,PARK2,KCNJ10,KCNT1,PTEN,STXBP1,SCN2A,TEK,DEPDC5,FGFR1,SZT2,GFAP
DISEASES	DOID:7	Disease of anatomical entity	21	4452	0.53	1.21e-06	APC,CACNA1C,HEPACAM,SCN1A,LEMD3,RBFOX1,TERT,PNKP,SMAD4,PRICKLE1,PARK2,KCNJ10,KCNT1,PTEN,STXBP1,SCN2A,TEK,DEPDC5,FGFR1,SZT2,GFAP
DISEASES	DOID:1059	Intellectual disability	9	412	2023-02-01	1.45e-06	CC2D1A,PNKP,PRICKLE1,KCNJ10,STXBP1,IQSEC2,DLG4,FGFR1,PPP2R5D
DISEASES	DOID:0050701	Electroclinical syndrome	6	91	1.68	1.50e-06	SCN1A,PNKP,PRICKLE1,KCNT1,STXBP1,SCN2A
DISEASES	DOID:0050709	Early infantile epileptic encephalopathy	5	44	1.92	2.29e-06	SCN1A,PNKP,KCNT1,STXBP1,SCN2A
DISEASES	DOID:0050739	Autosomal genetic disease	16	2323	0.7	2.29e-06	APC,CACNA1C,HEPACAM,LEMD3,CC2D1A,PNKP,SMAD4,PRICKLE1,KCNJ10,KCNT1,PTEN,STXBP1,TEK,FGFR1,PPP2R5D,GFAP
DISEASES	DOID:0050177	Monogenic disease	17	2778	0.65	2.54e-06	APC,CACNA1C,HEPACAM,LEMD3,CC2D1A,PNKP,SMAD4,PRICKLE1,KCNJ10,KCNT1,PTEN,STXBP1,TEK,IQSEC2,FGFR1,PPP2R5D,GFAP
DISEASES	DOID:0050736	Autosomal dominant disease	12	1163	0.87	4.19e-06	CACNA1C,HEPACAM,LEMD3,SMAD4,PRICKLE1,KCNT1,PTEN,STXBP1,TEK,FGFR1,PPP2R5D,GFAP
DISEASES	DOID:0050889	Non-syndromic intellectual disability	4	65	1.65	0.00056	CC2D1A,PRICKLE1,IQSEC2,PPP2R5D
DISEASES	DOID:2234	Focal epilepsy	3	21	2023-02-02	0.0011	SCN1A,KCNT1,DEPDC5
DISEASES	DOID:0060041	Autism spectrum disorder	3	34	1.81	0.0038	CACNA1C,PTEN,SCN2A
DISEASES	DOID:0080439	Early infantile epileptic encephalopathy 14	2	3	2.68	0.0038	SCN1A,KCNT1
DISEASES	DOID:4947	Cholangiocarcinoma	3	38	1.76	0.0046	TERT,SMAD4,PTEN
DISEASES	DOID:308	Early myoclonic encephalopathy	2	4	2.56	0.0050	SCN1A,SCN2A
DISEASES	DOID:0080422	Dravet syndrome	2	6	2.38	0.0077	SCN1A,SCN2A
DISEASES	DOID:3331	Frontal lobe epilepsy	2	6	2.38	0.0077	KCNT1,DEPDC5
DISEASES	DOID:3119	Gastrointestinal system cancer	4	150	1.29	0.0079	APC,TERT,SMAD4,PTEN
DISEASES	DOID:0050561	Lennox-Gastaut syndrome	2	7	2.32	0.0089	SCN1A,STXBP1
DISEASES	DOID:225	Syndrome	8	1059	0.74	0.0089	CACNA1C,LEMD3,PRICKLE1,KCNJ10,PTEN,FGFR1,PPP2R5D,GFAP
DISEASES	DOID:0050703	Infancy electroclinical syndrome	2	8	2.26	0.0105	STXBP1,SCN2A
DISEASES	DOID:1324	Lung cancer	3	61	1.55	0.0115	TERT,PARK2,PTEN
DISEASES	DOID:10579	Leukodystrophy	3	62	1.54	0.0117	HEPACAM,STXBP1,GFAP
DISEASES	DOID:4905	Pancreatic carcinoma	2	9	2.21	0.0118	TERT,SMAD4
DISEASES	DOID:28	Endocrine system disease	5	362	1.0	0.0144	APC,TERT,SMAD4,PARK2,FGFR1
DISEASES	DOID:0060170	Generalized epilepsy with febrile seizures plus	2	12	2023-08-02	0.0167	SCN1A,SCN2A
DISEASES	DOID:0050686	Organ system cancer	6	677	0.81	0.0268	APC,TERT,SMAD4,PARK2,PTEN,GFAP
DISEASES	DOID:3069	Astrocytoma	2	16	1.96	0.0268	TERT,GFAP
DISEASES	DOID:1287	Cardiovascular system disease	5	454	0.9	0.0331	APC,CACNA1C,RBFOX1,SMAD4,TEK
TISSUES	BTO:0000142	Brain	20	5462	0.42	0.0017	APC,CACNA1C,HEPACAM,SCN1A,CC2D1A,FGF13,SMAD4,PRICKLE1,MINK1,PARK2,KCNJ10,KCNT1,STXBP1,SCN2A,TEK,DLG4,FGFR1,PPP2R5D,SZT2,GFAP
TISSUES	BTO:0001001	Parietal lobe	3	27	1.91	0.0044	STXBP1,DLG4,GFAP
TISSUES	BTO:0000293	Occipital lobe	3	32	1.83	0.0047	STXBP1,DLG4,GFAP
COMPARTMENTS	GOCC:0034703	Cation channel complex	5	193	1.27	0.0156	CACNA1C,SCN1A,KCNJ10,SCN2A,DLG4
COMPARTMENTS	GOCC:0042995	Cell projection	9	1268	0.71	0.0255	APC,HEPACAM,FGF13,PARK2,KCNJ10,PTEN,SCN2A,TEK,DLG4
COMPARTMENTS	GOCC:1903293	Phosphatase complex	3	63	1.54	0.0416	APC,PTEN,PPP2R5D
UniProt Keywords	KW-0225	Disease mutation	22	3145	0.7	8.63e-11	APC,CACNA1C,HEPACAM,SCN1A,LEMD3,TERT,PNKP,SMAD4,PRICKLE1,PARK2,KCNJ10,KCNT1,PTEN,STXBP1,SCN2A,TEK,IQSEC2,DEPDC5,FGFR1,PPP2R5D,SZT2,GFAP
UniProt Keywords	KW-9995	Disease	23	3996	0.62	3.55e-10	APC,CACNA1C,HEPACAM,SCN1A,LEMD3,TERT,CC2D1A,PNKP,SMAD4,PRICKLE1,PARK2,KCNJ10,KCNT1,PTEN,STXBP1,SCN2A,TEK,IQSEC2,DEPDC5,FGFR1,PPP2R5D,SZT2,GFAP
UniProt Keywords	KW-0887	Epilepsy	9	211	1.49	2.13e-09	SCN1A,PNKP,PRICKLE1,KCNJ10,KCNT1,STXBP1,SCN2A,DEPDC5,SZT2
UniProt Keywords	KW-0597	Phosphoprotein	25	8057	0.35	5.15e-06	APC,CACNA1C,HEPACAM,SCN1A,LEMD3,TERT,CC2D1A,FGF13,PNKP,SMAD4,PRICKLE1,MINK1,PARK2,KCNT1,PTEN,STXBP1,SCN2A,TEK,IQSEC2,DLG4,DEPDC5,FGFR1,PPP2R5D,SZT2,GFAP
UniProt Keywords	KW-0963	Cytoplasm	19	5028	0.44	0.00020	APC,HEPACAM,RBFOX1,TERT,CC2D1A,FGF13,SMAD4,PRICKLE1,MINK1,PARK2,PTEN,STXBP1,TEK,IQSEC2,DLG4,DEPDC5,FGFR1,PPP2R5D,GFAP
UniProt Keywords	KW-0991	Mental retardation	7	468	2023-03-01	0.00031	CC2D1A,PNKP,KCNJ10,STXBP1,IQSEC2,FGFR1,PPP2R5D
UniProt Keywords	KW-1268	Autism spectrum disorder	3	46	1.67	0.0040	CACNA1C,SCN1A,PTEN
UniProt Keywords	KW-0851	Voltage-gated channel	4	147	1.29	0.0044	CACNA1C,SCN1A,KCNJ10,SCN2A
UniProt Keywords	KW-0407	Ion channel	5	346	2023-02-01	0.0079	CACNA1C,SCN1A,KCNJ10,KCNT1,SCN2A
UniProt Keywords	KW-0025	Alternative splicing	23	10179	0.21	0.0227	APC,CACNA1C,HEPACAM,SCN1A,RBFOX1,TERT,CC2D1A,FGF13,PNKP,MINK1,PARK2,KCNT1,PTEN,STXBP1,SCN2A,TEK,IQSEC2,DLG4,DEPDC5,FGFR1,PPP2R5D,SZT2,GFAP
UniProt Keywords	KW-1269	Autism	2	25	1.76	0.0386	CACNA1C,SCN1A
UniProt Keywords	KW-0894	Sodium channel	2	28	1.71	0.0438	SCN1A,SCN2A
UniProt Keywords	KW-0832	Ubl conjugation	10	2383	0.48	0.0442	APC,TERT,SMAD4,PARK2,PTEN,SCN2A,TEK,DLG4,DEPDC5,FGFR1

## Sheet: MCL cluster shared ASD genes
#clustering method	cluster number	cluster color	gene count	protein name	protein description
MCL	1	Red	11	ADNP	Activity-dependent neuroprotector homeobox protein; Potential transcription factor. May mediate some of the neuroprotective peptide VIP-associated effects involving normal growth and cancer proliferation; ZF class homeoboxes and pseudogenes
MCL	1	Red	11	AR	Androgen receptor; Steroid hormone receptors are ligand-activated transcription factors that regulate eukaryotic gene expression and affect cellular proliferation and differentiation in target tissues. Transcription factor activity is modulated by bound coactivator and corepressor proteins. Transcription activation is down-regulated by NR0B2. Activated, but not phosphorylated, by HIPK3 and ZIPK/D…
MCL	1	Red	11	ARID1B	AT-rich interactive domain-containing protein 1B; Involved in transcriptional activation and repression of select genes by chromatin remodeling (alteration of DNA-nucleosome topology). Component of SWI/SNF chromatin remodeling complexes that carry out key enzymatic activities, changing chromatin structure by altering DNA-histone contacts within a nucleosome in an ATP-dependent manner. Belongs to …
MCL	1	Red	11	ATRX	Transcriptional regulator ATRX; Involved in transcriptional regulation and chromatin remodeling. Facilitates DNA replication in multiple cellular environments and is required for efficient replication of a subset of genomic loci. Binds to DNA tandem repeat sequences in both telomeres and euchromatin and in vitro binds DNA quadruplex structures. May help stabilizing G-rich regions into regular chr…
MCL	1	Red	11	CREBBP	CREB-binding protein; Acetylates histones, giving a specific tag for transcriptional activation. Also acetylates non-histone proteins, like NCOA3 and FOXO1. Binds specifically to phosphorylated CREB and enhances its transcriptional activity toward cAMP-responsive genes. Acts as a coactivator of ALX1. Acts as a circadian transcriptional coactivator which enhances the activity of the circadian tran…
MCL	1	Red	11	MECP2	Methyl-CpG-binding protein 2; Chromosomal protein that binds to methylated DNA. It can bind specifically to a single methyl-CpG pair. It is not influenced by sequences flanking the methyl-CpGs. Mediates transcriptional repression through interaction with histone deacetylase and the corepressor SIN3A. Binds both 5-methylcytosine (5mC) and 5-hydroxymethylcytosine (5hmC)-containing DNA, with a prefe…
MCL	1	Red	11	MET	Hepatocyte growth factor receptor; Receptor tyrosine kinase that transduces signals from the extracellular matrix into the cytoplasm by binding to hepatocyte growth factor/HGF ligand. Regulates many physiological processes including proliferation, scattering, morphogenesis and survival. Ligand binding at the cell surface induces autophosphorylation of MET on its intracellular domain that provides…
MCL	1	Red	11	OXTR	Oxytocin receptor; Receptor for oxytocin. The activity of this receptor is mediated by G proteins which activate a phosphatidylinositol- calcium second messenger system; Arginine vasopressin and oxytocin receptors
MCL	1	Red	11	POGZ	Pogo transposable element with ZNF domain; Plays a role in mitotic cell cycle progression and is involved in kinetochore assembly and mitotic sister chromatid cohesion. Probably through its association with CBX5 plays a role in mitotic chromosome segregation by regulating aurora kinase B/AURKB activation and AURKB and CBX5 dissociation from chromosome arms; DNA transposon derived genes
MCL	1	Red	11	RELN	Reelin; Extracellular matrix serine protease that plays a role in layering of neurons in the cerebral cortex and cerebellum. Regulates microtubule function in neurons and neuronal migration. Affects migration of sympathetic preganglionic neurons in the spinal cord, where it seems to act as a barrier to neuronal migration. Enzymatic activity is important for the modulation of cell adhesion. Bindin…
MCL	1	Red	11	SYNE1	Nesprin-1; Multi-isomeric modular protein which forms a linking network between organelles and the actin cytoskeleton to maintain the subcellular spatial organization. As a component of the LINC (LInker of Nucleoskeleton and Cytoskeleton) complex involved in the connection between the nuclear lamina and the cytoskeleton. The nucleocytoplasmic interactions established by the LINC complex play an i…
MCL	2	Green	4	CC2D2A	Coiled-coil and C2 domain-containing protein 2A; Component of the tectonic-like complex, a complex localized at the transition zone of primary cilia and acting as a barrier that prevents diffusion of transmembrane proteins between the cilia and plasma membranes. Required for ciliogenesis and sonic hedgehog/SHH signaling (By similarity)
MCL	2	Green	4	CEP290	Centrosomal protein of 290 kDa; Involved in early and late steps in cilia formation. Its association with CCP110 is required for inhibition of primary cilia formation by CCP110. May play a role in early ciliogenesis in the disappearance of centriolar satellites and in the transition of primary ciliar vesicles (PCVs) to capped ciliary vesicles (CCVs). Required for the centrosomal recruitment of RA…
MCL	2	Green	4	CEP41	Centrosomal protein of 41 kDa; Required during ciliogenesis for tubulin glutamylation in cilium. Probably acts by participating in the transport of TTLL6, a tubulin polyglutamylase, between the basal body and the cilium; Belongs to the CEP41 family
MCL	2	Green	4	USH2A	Usherin; Involved in hearing and vision; Fibronectin type III domain containing
MCL	3	Blue	2	DPYD	Dihydropyrimidine dehydrogenase [NADP(+)]; Involved in pyrimidine base degradation. Catalyzes the reduction of uracil and thymine. Also involved the degradation of the chemotherapeutic drug 5-fluorouracil; Belongs to the dihydropyrimidine dehydrogenase family
MCL	3	Blue	2	MTHFR	Methylenetetrahydrofolate reductase (nadph); Methylenetetrahydrofolate reductase; Catalyzes the conversion of 5,10- methylenetetrahydrofolate to 5-methyltetrahydrofolate, a co- substrate for homocysteine remethylation to methionine

## Sheet: Enrichment subnetwork1 shared A
#category	term ID	term description	observed gene count	background gene count	strength	false discovery rate	matching proteins in your network (labels)
GO Biological Process
GO Process	GO:0007613	Memory	4	122	1.77	0.0067	OXTR,ADNP,RELN,MECP2
GO Process	GO:0051130	Positive regulation of cellular component organization	7	1209	2023-01-01	0.0067	MET,OXTR,ATRX,AR,ADNP,RELN,MECP2
GO Molecular Function
GO Function	GO:0003682	Chromatin binding	5	570	1.19	0.0277	CREBBP,ATRX,AR,ADNP,MECP2
GO Cellular Component
GO Component	GO:0000785	Chromatin	7	1220	2023-01-01	0.0017	CREBBP,POGZ,ARID1B,ATRX,AR,ADNP,MECP2
GO Component	GO:0000790	Nuclear chromatin	6	1048	2023-01-01	0.0075	CREBBP,POGZ,ARID1B,ATRX,AR,ADNP
GO Component	GO:0042025	Host cell nucleus	3	190	1.45	0.0499	CREBBP,AR,MECP2

## Sheet: Enrichment subnetwork2 shared A
#category	term ID	term description	observed gene count	background gene count	strength	false discovery rate	matching proteins in your network (labels)
GO Biological Process
GO Process	GO:0097711	Ciliary basal body-plasma membrane docking	3	95	2.19	0.0062	CEP41,CC2D2A,CEP290
GO Cellular Component
GO Component	GO:0035869	Ciliary transition zone	3	66	2.35	0.00028	USH2A,CC2D2A,CEP290
GO Component	GO:0005929	Cilium	4	637	1.49	0.00097	CEP41,USH2A,CC2D2A,CEP290
GO Component	GO:0036064	Ciliary basal body	3	134	2023-04-02	0.00097	CEP41,USH2A,CEP290
GO Component	GO:0036038	MKS complex	2	13	2.88	0.0014	CC2D2A,CEP290
GO Component	GO:0032391	Photoreceptor connecting cilium	2	38	2.41	0.0083	USH2A,CEP290
GO Component	GO:0005856	Cytoskeleton	4	2221	0.94	0.0449	CEP41,USH2A,CC2D2A,CEP290
GO Component	GO:0005814	Centriole	2	142	1.84	0.0452	CEP41,CEP290
Reactome
Reactome	HSA-5620912	Anchoring of the basal body to the plasma membrane	3	97	2.18	0.0011	CEP41,CC2D2A,CEP290
Reactome	HSA-2565942	Regulation of PLK1 Activity at G2/M Transition	2	87	2023-05-02	0.0421	CEP41,CEP290
Reactome	HSA-380259	Loss of Nlp from mitotic centrosomes	2	69	2.15	0.0421	CEP41,CEP290
Reactome	HSA-380270	Recruitment of mitotic centrosome proteins and complexes	2	80	2023-09-02	0.0421	CEP41,CEP290
Reactome	HSA-380320	Recruitment of NuMA to mitotic centrosomes	2	93	2023-02-02	0.0421	CEP41,CEP290
Reactome	HSA-8854518	AURKA Activation by TPX2	2	72	2.13	0.0421	CEP41,CEP290

## Sheet: MCL cluster Female specific ASD
#clustering method	cluster number	cluster color	gene count	protein name	protein description
MCL	1	Red	4	ANK2	Ankyrin-2; In skeletal muscle, required for proper localization of DMD and DCTN4 and for the formation and/or stability of a special subset of microtubules associated with costameres and neuromuscular junctions. Attaches integral membrane proteins to cytoskeletal elements. Also binds to cytoskeletal proteins. Required for coordinate assembly of Na/Ca exchanger, Na/K ATPase and InsP3 receptor at s…
MCL	1	Red	4	DYRK1A	Dual specificity tyrosine-phosphorylation-regulated kinase 1A; Dual-specificity kinase which possesses both serine/threonine and tyrosine kinase activities. May play a role in a signaling pathway regulating nuclear functions of cell proliferation. Modulates alternative splicing by phosphorylating the splice factor SRSF6 (By similarity). Exhibits a substrate preference for proline at position P+1 …
MCL	1	Red	4	NSD1	Histone-lysine N-methyltransferase, H3 lysine-36 and H4 lysine-20 specific; Histone methyltransferase. Preferentially methylates 'Lys-36' of histone H3 and 'Lys-20' of histone H4 (in vitro). Transcriptional intermediary factor capable of both negatively or positively influencing transcription, depending on the cellular context; Lysine methyltransferases
MCL	1	Red	4	SUV420H1	[histone h4]-n-methyl-l-lysine20 n-methyltransferase; Histone-lysine N-methyltransferase KMT5B; Histone methyltransferase that specifically trimethylates 'Lys-20' of histone H4. H4 'Lys-20' trimethylation represents a specific tag for epigenetic transcriptional repression. Mainly functions in pericentric heterochromatin regions, thereby playing a central role in the establishment of constitutive …
MCL	2	Green	2	FOXP1	Forkhead box protein P1; Transcriptional repressor. Can act with CTBP1 to synergistically repress transcription but CTPBP1 is not essential (By similarity). Plays an important role in the specification and differentiation of lung epithelium. Acts cooperatively with FOXP4 to regulate lung secretory epithelial cell fate and regeneration by restricting the goblet cell lineage program; the function m…
MCL	2	Green	2	MEF2C	Myocyte-specific enhancer factor 2C; Transcription activator which binds specifically to the MEF2 element present in the regulatory regions of many muscle- specific genes. Controls cardiac morphogenesis and myogenesis, and is also involved in vascular development. Plays an essential role in hippocampal-dependent learning and memory by suppressing the number of excitatory synapses and thus regulat…

## Sheet: Enrichment subnetwork1 Female s
#category	term ID	term description	observed gene count	background gene count	strength	false discovery rate	matching proteins in your network (labels)
GO Molecular Function
GO Function	GO:0042799	Histone methyltransferase activity (h4-k20 specific)	2	5	3.29	0.0021	SUV420H1,NSD1
KEGG
KEGG	hsa00310	Lysine degradation	2	60	2.21	0.0198	SUV420H1,NSD1
